# Supplementary material for: Distinctive Gene Expression Profiles and Effectors Consistent With Host Specificity in Two Formae Speciales of Marssonina brunnea
Source: Front Microbiol. 2020 Mar 10;11:276. doi: 10.3389/fmicb.2020.00276 (PMC7076119; doi:10.3389/fmicb.2020.00276)
Supplement: Supplementary file 1 [file Table_1.xlsx]

## Sheet: Table S1
Supplemental Table S1: Validation on transcriptome of two Marssonina burnnea formae speciales with nine randomly selected unigenes via qRT-PCR
Forma specialis	Unigene_ID	NR-annotation	Platform	Invasion	Biotrophy	Necrotrophy	Forward_primer	Reverse_primer
Marssonina brunnea f. sp. multigermtubi MULT	Unigene_01878	conserved protein	Illumina	35.6723	8.54773	0.928008	TTAATAGGGCGTTTAGTTG	TCCTCCAGTTAGTGTTAC
			RT-qPCR	16.0311	9.90548	4.14568
	Unigene_03311	endoplasmic Reticulum Oxidoreductin 1	Illumina	3.87217	2.48108	4.00549	CCACTCTCATCATTCCAA	CCTTCCTCAACGACATTA
			RT-qPCR	3.72694	1.22668	6.71975
	Unigene_03333	putative cell wall-associated hydrolase	Illumina	0.870089	7.79493	24.4801	ATAGTGTAGCAAGGTTGA	GTAATCCGTCTCGTATGA
			RT-qPCR	0.120635	1.43265	11.9466
	Unigene_06970	hypothetical protein MBM_02340	Illumina	5.02219	3.56058	12.5499	ACTTCGTATTCGCTTCTA	CGTTCGTATTCCGTATTG
			RT-qPCR	6.60143	2.08944	31.997
	Unigene_07870	hypothetical protein MBM_05641	Illumina	1.58132	0.294941	0.0283832	GACACAGAATACAGATTATAC	TTGGTAGATACTCTTCCT
			RT-qPCR	0.955403	0.0252767	0.0047919
	Unigene_07985	40S ribosomal protein S29	Illumina	0.204736	3.98567	4.15383	TACTGCTGAGAATTGTCT	AGGTCATCTTAGTATTGGA
			RT-qPCR	0.170946	3.75932	17.5902
	Unigene_08255	cell wall glucanase	Illumina	1.36393	1.25393	2.55361	TTGGAGGAAGAGATGGTA	GGAAGTAGGTAGGTAGACA
			RT-qPCR	2.53277	1.88253	3.33117
Marssonina brunnea f. sp. monogermtubi MONO	Unigene_21336	cobalamin-independent methionine synthase	Illumina	0.20482	0.533564	0.248519	CCTCCATCATCAATCTAC	GAGTGGCAGTTATTCATA
			RT-qPCR	0.253004	1.55579	0.326018
	Unigene_39304	NT	Illumina	4.05393	9.43455	6.69576	GTCACCTGTGAACCGTGGAA	ACCGGCTCTTTTTCCGTCTT
			RT-qPCR	2.53683	18.7021	6.81641
