# Supplementary material for: Distinctive Gene Expression Profiles and Effectors Consistent With Host Specificity in Two Formae Speciales of Marssonina brunnea
Source: Front Microbiol. 2020 Mar 10;11:276. doi: 10.3389/fmicb.2020.00276 (PMC7076119; doi:10.3389/fmicb.2020.00276)
Supplement: Supplementary file 2 [file Table_2.xlsx]

## Sheet: Table S2
Supplementary Table S2. RNA-seq clean reads in each sample from two M. brunnea formae speciales for de novo transcriptome assembly
Forma specialis*	Sampling time (hpi)**	Control/Infection stage***	BMK-ID****	Clean reads	Clean bases	GC Content	%>30
MONO	6	control	T26	16728968	4980257862	0.5362	0.8502
			T27	16781709	5003502492	0.5402	0.8503
			T30	18578188	5524429154	0.5404	0.8505
	6	invasion	T05	41174326	12286078574	0.446	0.8502
			T11	35527723	10598540122	0.4456	0.8502
			T17	44303848	13218451470	0.4463	0.8501
	36	biotrophy	T12	44584513	13265949844	0.4401	0.9066
			T28	37348290	11138577852	0.4456	0.9016
			T29	36601876	10912746068	0.4428	0.8995
	96	necrotrophy	T06	34677934	10353647422	0.4407	0.8536
			T18	46278477	13809485904	0.4438	0.8595
			T21	42780583	12753993652	0.4483	0.8641
MULT	6	control	T23	10546857	3138276126	0.545	0.8642
			T24	7531731	2215546260	0.541	0.8544
			T25	8122022	2392466004	0.5417	0.8509
	6	invasion	T01	54735292	16303572276	0.4448	0.8623
			T07	33228357	9912401838	0.4459	0.8502
			T13	37435669	11170253532	0.444	0.8567
	36	biotrophy	T02	29507339	8814806692	0.4424	0.8507
			T08	37963005	11329876272	0.4443	0.8502
			T14	36729475	10954230644	0.4467	0.8522
	96	necrotrophy	T03	31056367	9269881116	0.446	0.8505
			T09	33353393	9948118664	0.4471	0.8504
			T15	44390102	13231918868	0.4481	0.8573
				779966044	232527008708
*	MONO: Marssonina brunnea f. sp. monogermtubi, MULT: Marssonina brunnea f. sp. multigermtubi.
**	hpi: hours post inoculation.
***	control: spora suspension only, invasion/biotrophy/necrotrophy: three stages for disease course after inoculated with spora.
****	BMK-ID: The sample identity number assigned by Biomarker company for RNA_seq
