# Supplementary material for: Distinctive Gene Expression Profiles and Effectors Consistent With Host Specificity in Two Formae Speciales of Marssonina brunnea
Source: Front Microbiol. 2020 Mar 10;11:276. doi: 10.3389/fmicb.2020.00276 (PMC7076119; doi:10.3389/fmicb.2020.00276)
Supplement: Supplementary file 3 [file Table_3.xlsx]

## Sheet: Sheet1
Supplementary Table S3*. The mapped unigenes percentage of M. brunnea fungal starins against the de novo transcriptomes and genome of M. brunnea stain M6 from NCBI
Transcriptome	Mapped reads %
	multigermtubi			monogermtubi
	T23	T24	T25	T26	T27	T30
De novo transcriptomes	72.29	72.77	71.7	73.89	72.66	70.74
Genome of M. brunnea f. sp. multigermtubi strain M6	72.3	72.03	70.97	12.79	11.38	11.17
* T23, T24, T25: Pure multigermtubi fungus samples; T26, T27, T30: Pure monogermtubi fungus samples
