# Supplementary material for: Distinctive Gene Expression Profiles and Effectors Consistent With Host Specificity in Two Formae Speciales of Marssonina brunnea
Source: Front Microbiol. 2020 Mar 10;11:276. doi: 10.3389/fmicb.2020.00276 (PMC7076119; doi:10.3389/fmicb.2020.00276)
Supplement: Supplementary file 4 [file Table_4.xlsx]

## Sheet: Table S4
Supplementary Table S4: A total of unigenes in this de novo transcriptome annotated with various database
#Anno_Database	Annotated_Number	300<=length<1000	length>=1000
COG_Annotation	9606	2645	5739
GO_Annotation	12918	4117	6359
KEGG_Annotation	10128	3394	4873
KOG_Annotation	12512	3493	7485
Swiss-Prot_Annotation	14485	4069	8602
eggNOG_Annotation	22203	6822	11888
NR_Annotation	27869	9722	13136
All_Annotated	27992	9766	13139
