# Supplementary material for: Distinctive Gene Expression Profiles and Effectors Consistent With Host Specificity in Two Formae Speciales of Marssonina brunnea
Source: Front Microbiol. 2020 Mar 10;11:276. doi: 10.3389/fmicb.2020.00276 (PMC7076119; doi:10.3389/fmicb.2020.00276)
Supplement: Supplementary file 5 [file Table_5.xlsx]

## Sheet: Sheet1
Supplementary Table S5: The statistics of annotated sequences with GO term
#Gene	GO_Anno
BMK_Unigene_00009	1	Molecular Function: transferase activity (GO:0016740);
BMK_Unigene_00012	1	Molecular Function: hydrolase activity (GO:0016787);
BMK_Unigene_00030	1	Molecular Function: carboxylic ester hydrolase activity (GO:0052689);
BMK_Unigene_00032	1	Biological Process: signal transduction (GO:0007165);
BMK_Unigene_00040	1	Cellular Component: extracellular region (GO:0005576);
BMK_Unigene_00045	1	Cellular Component: nucleus (GO:0005634);
BMK_Unigene_00051	1	Molecular Function: nucleic acid binding (GO:0003676);
BMK_Unigene_00076	1	Molecular Function: hydrolase activity (GO:0016787);
BMK_Unigene_00079	1	Molecular Function: transferase activity (GO:0016740);
BMK_Unigene_00105	1	Molecular Function: catalytic activity (GO:0003824);
BMK_Unigene_00121	1	Molecular Function: catalytic activity (GO:0003824);
BMK_Unigene_00126	1	Molecular Function: hydrolase activity (GO:0016787);
BMK_Unigene_00134	1	Molecular Function: metallopeptidase activity (GO:0008237);
BMK_Unigene_00159	1	Molecular Function: catalytic activity (GO:0003824);
BMK_Unigene_00161	1	Molecular Function: peptidase activity (GO:0008233);
BMK_Unigene_00171	1	Molecular Function: NAD+ binding (GO:0070403);
BMK_Unigene_00175	1	Molecular Function: catalytic activity (GO:0003824);
BMK_Unigene_00215	1	Molecular Function: nucleoside-triphosphatase activity (GO:0017111);
BMK_Unigene_00253	1	Molecular Function: transferase activity, transferring phosphorus-containing groups (GO:0016772);
BMK_Unigene_00257	1	Biological Process: cell wall macromolecule catabolic process (GO:0016998);
BMK_Unigene_00281	1	Biological Process: mycelium development (GO:0043581);
BMK_Unigene_00301	1	Cellular Component: integral component of membrane (GO:0016021);
BMK_Unigene_00334	1	Molecular Function: transferase activity, transferring phosphorus-containing groups (GO:0016772);
BMK_Unigene_00340	1	Molecular Function: transferase activity, transferring acyl groups (GO:0016746);
BMK_Unigene_00343	1	Molecular Function: sequence-specific DNA binding (GO:0043565);
BMK_Unigene_00345	1	Molecular Function: catalytic activity (GO:0003824);
BMK_Unigene_00355	1	Molecular Function: acid-amino acid ligase activity (GO:0016881);
BMK_Unigene_00392	1	Biological Process: ubiquitin-dependent protein catabolic process (GO:0006511);
BMK_Unigene_00394	1	Biological Process: transmembrane transport (GO:0055085);
BMK_Unigene_00395	1	Molecular Function: binding (GO:0005488);
BMK_Unigene_00421	1	Cellular Component: intracellular part (GO:0044424);
BMK_Unigene_00428	1	Molecular Function: lyase activity (GO:0016829);
BMK_Unigene_00475	1	Molecular Function: catalytic activity (GO:0003824);
BMK_Unigene_00477	1	Molecular Function: anthranilate N-benzoyltransferase activity (GO:0047672);
BMK_Unigene_00489	1	Molecular Function: hydrolase activity (GO:0016787);
BMK_Unigene_00490	1	Molecular Function: peptidase activity (GO:0008233);
BMK_Unigene_00492	1	Cellular Component: membrane (GO:0016020);
BMK_Unigene_00527	1	Molecular Function: nucleoside-triphosphatase activity (GO:0017111);
BMK_Unigene_00557	1	Cellular Component: nucleus (GO:0005634);
BMK_Unigene_00574	1	Biological Process: transmembrane transport (GO:0055085);
BMK_Unigene_00585	1	Molecular Function: phosphoprotein phosphatase activity (GO:0004721);
BMK_Unigene_00603	1	Biological Process: cellular metabolic process (GO:0044237);
BMK_Unigene_00607	1	Molecular Function: transferase activity, transferring acyl groups (GO:0016746);
BMK_Unigene_00611	1	Cellular Component: mitochondrial inner membrane (GO:0005743);
BMK_Unigene_00612	1	Biological Process: cell wall biogenesis (GO:0042546);
BMK_Unigene_00632	1	Cellular Component: SWI/SNF superfamily-type complex (GO:0070603);
BMK_Unigene_00637	1	Biological Process: vesicle docking involved in exocytosis (GO:0006904);
BMK_Unigene_00638	1	Molecular Function: transferase activity, transferring phosphorus-containing groups (GO:0016772);
BMK_Unigene_00644	1	Biological Process: single-organism cellular process (GO:0044763);
BMK_Unigene_00652	1	Molecular Function: nucleic acid binding (GO:0003676);
BMK_Unigene_00662	1	Molecular Function: binding (GO:0005488);
BMK_Unigene_00664	1	Molecular Function: kinase activity (GO:0016301);
BMK_Unigene_00669	1	Molecular Function: ATPase activity, coupled to transmembrane movement of substances (GO:0042626);
BMK_Unigene_00670	1	Molecular Function: acid phosphatase activity (GO:0003993);
BMK_Unigene_00673	1	Molecular Function: syntaxin binding (GO:0019905);
BMK_Unigene_00678	1	Molecular Function: catalytic activity (GO:0003824);
BMK_Unigene_00689	1	Molecular Function: GTP binding (GO:0005525);
BMK_Unigene_00690	1	Molecular Function: oxidoreductase activity, acting on CH-OH group of donors (GO:0016614);
BMK_Unigene_00697	1	Molecular Function: DNA topoisomerase activity (GO:0003916);
BMK_Unigene_00705	1	Biological Process: ribosome biogenesis (GO:0042254);
BMK_Unigene_00724	1	Cellular Component: membrane (GO:0016020);
BMK_Unigene_00736	1	Molecular Function: nucleotide binding (GO:0000166);
BMK_Unigene_00749	1	Molecular Function: binding (GO:0005488);
BMK_Unigene_00770	1	Molecular Function: hydrolase activity (GO:0016787);
BMK_Unigene_00771	1	Molecular Function: transferase activity, transferring phosphorus-containing groups (GO:0016772);
BMK_Unigene_00772	1	Biological Process: intracellular transport (GO:0046907);
BMK_Unigene_00785	1	Cellular Component: mitochondrion (GO:0005739);
BMK_Unigene_00791	1	Molecular Function: metal ion binding (GO:0046872);
BMK_Unigene_00806	1	Molecular Function: nucleotide binding (GO:0000166);
BMK_Unigene_00813	1	Molecular Function: intramolecular lyase activity (GO:0016872);
BMK_Unigene_00814	1	Biological Process: transport (GO:0006810);
BMK_Unigene_00821	1	Molecular Function: NAD+ binding (GO:0070403);
BMK_Unigene_00824	1	Biological Process: regulation of Rab GTPase activity (GO:0032313);
BMK_Unigene_00831	1	Cellular Component: intracellular (GO:0005622);
BMK_Unigene_00853	1	Biological Process: intracellular signal transduction (GO:0035556);
BMK_Unigene_00854	1	Molecular Function: phospholipid binding (GO:0005543);
BMK_Unigene_00857	1	Cellular Component: membrane (GO:0016020);
BMK_Unigene_00859	1	Molecular Function: RNA binding (GO:0003723);
BMK_Unigene_00874	1	Cellular Component: integral component of membrane (GO:0016021);
BMK_Unigene_00876	1	Biological Process: autophagy (GO:0006914);
BMK_Unigene_00884	1	Biological Process: vesicle docking involved in exocytosis (GO:0006904);
BMK_Unigene_00888	1	Molecular Function: hydrolase activity (GO:0016787);
BMK_Unigene_00895	1	Molecular Function: protein kinase binding (GO:0019901);
BMK_Unigene_00918	1	Molecular Function: nucleic acid binding (GO:0003676);
BMK_Unigene_00920	1	Molecular Function: RNA binding (GO:0003723);
BMK_Unigene_00922	1	Molecular Function: transferase activity (GO:0016740);
BMK_Unigene_00936	1	Molecular Function: metal ion binding (GO:0046872);
BMK_Unigene_00969	1	Molecular Function: phosphotransferase activity, alcohol group as acceptor (GO:0016773);
BMK_Unigene_00979	1	Cellular Component: proteasome complex (GO:0000502);
BMK_Unigene_01003	1	Molecular Function: ATP binding (GO:0005524);
BMK_Unigene_01018	1	Molecular Function: binding (GO:0005488);
BMK_Unigene_01021	1	Molecular Function: metal ion binding (GO:0046872);
BMK_Unigene_01027	1	Molecular Function: nucleic acid binding (GO:0003676);
BMK_Unigene_01035	1	Molecular Function: phospholipid binding (GO:0005543);
BMK_Unigene_01050	1	Molecular Function: binding (GO:0005488);
BMK_Unigene_01051	1	Molecular Function: ligase activity (GO:0016874);
BMK_Unigene_01074	1	Molecular Function: transferase activity (GO:0016740);
BMK_Unigene_01081	1	Biological Process: mitotic spindle assembly checkpoint (GO:0007094);
BMK_Unigene_01094	1	Biological Process: lipid biosynthetic process (GO:0008610);
BMK_Unigene_01112	1	Molecular Function: sequence-specific DNA binding (GO:0043565);
BMK_Unigene_01118	1	Cellular Component: integral component of membrane (GO:0016021);
BMK_Unigene_01124	1	Molecular Function: binding (GO:0005488);
BMK_Unigene_01126	1	Molecular Function: metal ion binding (GO:0046872);
BMK_Unigene_01127	1	Molecular Function: hydrolase activity (GO:0016787);
BMK_Unigene_01129	1	Molecular Function: oxidoreductase activity, acting on CH-OH group of donors (GO:0016614);
BMK_Unigene_01139	1	Biological Process: cell division (GO:0051301);
BMK_Unigene_01143	1	Molecular Function: binding (GO:0005488);
BMK_Unigene_01164	1	Cellular Component: intracellular part (GO:0044424);
BMK_Unigene_01185	1	Molecular Function: zinc ion binding (GO:0008270);
BMK_Unigene_01192	1	Biological Process: N-glycan processing (GO:0006491);
BMK_Unigene_01214	1	Molecular Function: hydrolase activity (GO:0016787);
BMK_Unigene_01238	1	Cellular Component: ribosome (GO:0005840);
BMK_Unigene_01270	1	Molecular Function: acid-amino acid ligase activity (GO:0016881);
BMK_Unigene_01282	1	Biological Process: cell division (GO:0051301);
BMK_Unigene_01283	1	Molecular Function: enzyme inhibitor activity (GO:0004857);
BMK_Unigene_01286	1	Molecular Function: hydrolase activity (GO:0016787);
BMK_Unigene_01303	1	Molecular Function: adenyl nucleotide binding (GO:0030554);
BMK_Unigene_01315	1	Biological Process: regulation of signal transduction (GO:0009966);
BMK_Unigene_01316	1	Molecular Function: acid-amino acid ligase activity (GO:0016881);
BMK_Unigene_01318	1	Molecular Function: catalytic activity (GO:0003824);
BMK_Unigene_01336	1	Molecular Function: transferase activity (GO:0016740);
BMK_Unigene_01354	1	Biological Process: metabolic process (GO:0008152);
BMK_Unigene_01356	1	Biological Process: mycelium development (GO:0043581);
BMK_Unigene_01362	1	Biological Process: mycelium development (GO:0043581);
BMK_Unigene_01365	1	Molecular Function: monooxygenase activity (GO:0004497);
BMK_Unigene_01397	1	Molecular Function: hydrolase activity (GO:0016787);
BMK_Unigene_01407	1	Cellular Component: integral component of membrane (GO:0016021);
BMK_Unigene_01412	1	Molecular Function: carboxylic ester hydrolase activity (GO:0052689);
BMK_Unigene_01413	1	Molecular Function: transferase activity (GO:0016740);
BMK_Unigene_01431	1	Molecular Function: catalytic activity (GO:0003824);
BMK_Unigene_01441	1	Molecular Function: hydrolase activity, acting on ester bonds (GO:0016788);
BMK_Unigene_01442	1	Molecular Function: hydrolase activity (GO:0016787);
BMK_Unigene_01474	1	Cellular Component: integral component of membrane (GO:0016021);
BMK_Unigene_01494	1	Molecular Function: transferase activity, transferring glycosyl groups (GO:0016757);
BMK_Unigene_01499	1	Molecular Function: metal ion binding (GO:0046872);
BMK_Unigene_01507	1	Molecular Function: metal ion binding (GO:0046872);
BMK_Unigene_01508	1	Molecular Function: DNA binding (GO:0003677);
BMK_Unigene_01517	1	Molecular Function: transferase activity (GO:0016740);
BMK_Unigene_01529	1	Cellular Component: cytoplasm (GO:0005737);
BMK_Unigene_01543	1	Cellular Component: nucleolus (GO:0005730);
BMK_Unigene_01552	1	Molecular Function: oxidoreductase activity, acting on the CH-OH group of donors, NAD or NADP as acceptor (GO:0016616);
BMK_Unigene_01565	1	Biological Process: single-organism transport (GO:0044765);
BMK_Unigene_01569	1	Molecular Function: ligase activity (GO:0016874);
BMK_Unigene_01575	1	Molecular Function: acid phosphatase activity (GO:0003993);
BMK_Unigene_01581	1	Molecular Function: binding (GO:0005488);
BMK_Unigene_01592	1	Molecular Function: transferase activity (GO:0016740);
BMK_Unigene_01594	1	Molecular Function: hydrolase activity, hydrolyzing O-glycosyl compounds (GO:0004553);
BMK_Unigene_01618	1	Molecular Function: DNA binding (GO:0003677);
BMK_Unigene_01620	1	Molecular Function: RNA binding (GO:0003723);
BMK_Unigene_01637	1	Molecular Function: zinc ion binding (GO:0008270);
BMK_Unigene_01641	1	Cellular Component: membrane (GO:0016020);
BMK_Unigene_01645	1	Cellular Component: nucleus (GO:0005634);
BMK_Unigene_01650	1	Molecular Function: transferase activity, transferring alkyl or aryl (other than methyl) groups (GO:0016765);
BMK_Unigene_01653	1	Biological Process: ubiquitin-dependent protein catabolic process (GO:0006511);
BMK_Unigene_01668	1	Cellular Component: nucleus (GO:0005634);
BMK_Unigene_01710	1	Molecular Function: oxidoreductase activity (GO:0016491);
BMK_Unigene_01718	1	Biological Process: small GTPase mediated signal transduction (GO:0007264);
BMK_Unigene_01748	1	Molecular Function: hydrolase activity (GO:0016787);
BMK_Unigene_01755	1	Molecular Function: hydrolase activity (GO:0016787);
BMK_Unigene_01756	1	Biological Process: signal transduction (GO:0007165);
BMK_Unigene_01762	1	Biological Process: transmembrane transport (GO:0055085);
BMK_Unigene_01775	1	Molecular Function: monooxygenase activity (GO:0004497);
BMK_Unigene_01780	1	Molecular Function: oxidoreductase activity (GO:0016491);
BMK_Unigene_01787	1	Biological Process: metabolic process (GO:0008152);
BMK_Unigene_01796	1	Molecular Function: metal ion binding (GO:0046872);
BMK_Unigene_01812	1	Molecular Function: hydrolase activity, acting on ester bonds (GO:0016788);
BMK_Unigene_01820	1	Molecular Function: kinase activity (GO:0016301);
BMK_Unigene_01846	1	Cellular Component: membrane (GO:0016020);
BMK_Unigene_01849	1	Molecular Function: metal ion binding (GO:0046872);
BMK_Unigene_01852	1	Biological Process: centromere complex assembly (GO:0034508);
BMK_Unigene_01858	1	Molecular Function: catalytic activity (GO:0003824);
BMK_Unigene_01864	1	Cellular Component: mitochondrial matrix (GO:0005759);
BMK_Unigene_01866	1	Biological Process: signal transduction (GO:0007165);
BMK_Unigene_01892	1	Molecular Function: phosphoprotein phosphatase activity (GO:0004721);
BMK_Unigene_01911	1	Molecular Function: transferase activity (GO:0016740);
BMK_Unigene_01919	1	Cellular Component: proteasome complex (GO:0000502);
BMK_Unigene_01920	1	Molecular Function: hydrolase activity (GO:0016787);
BMK_Unigene_01926	1	Biological Process: single-organism cellular process (GO:0044763);
BMK_Unigene_01933	1	Biological Process: RNA processing (GO:0006396);
BMK_Unigene_01935	1	Cellular Component: proteasome complex (GO:0000502);
BMK_Unigene_01938	1	Biological Process: intracellular transport (GO:0046907);
BMK_Unigene_01964	1	Molecular Function: binding (GO:0005488);
BMK_Unigene_01979	1	Biological Process: mRNA processing (GO:0006397);
BMK_Unigene_01985	1	Biological Process: response to stimulus (GO:0050896);
BMK_Unigene_02000	1	Molecular Function: peptidase activity (GO:0008233);
BMK_Unigene_02012	1	Biological Process: transmembrane transport (GO:0055085);
BMK_Unigene_02036	1	Molecular Function: lyase activity (GO:0016829);
BMK_Unigene_02050	1	Biological Process: single-organism transport (GO:0044765);
BMK_Unigene_02061	1	Biological Process: cell wall macromolecule catabolic process (GO:0016998);
BMK_Unigene_02117	1	Cellular Component: membrane (GO:0016020);
BMK_Unigene_02121	1	Cellular Component: nucleus (GO:0005634);
BMK_Unigene_02130	1	Biological Process: defense response (GO:0006952);
BMK_Unigene_02192	1	Cellular Component: collagen trimer (GO:0005581);
BMK_Unigene_02242	1	Molecular Function: protein domain specific binding (GO:0019904);
BMK_Unigene_02320	1	Biological Process: RNA processing (GO:0006396);
BMK_Unigene_02335	1	Molecular Function: nucleotide binding (GO:0000166);
BMK_Unigene_02343	1	Molecular Function: ligase activity (GO:0016874);
BMK_Unigene_02357	1	Molecular Function: transferase activity, transferring glycosyl groups (GO:0016757);
BMK_Unigene_02359	1	Molecular Function: peptidase activity (GO:0008233);
BMK_Unigene_02365	1	Molecular Function: binding (GO:0005488);
BMK_Unigene_02380	1	Molecular Function: GTP binding (GO:0005525);
BMK_Unigene_02405	1	Biological Process: multicellular organismal development (GO:0007275);
BMK_Unigene_02433	1	Molecular Function: hydrolase activity (GO:0016787);
BMK_Unigene_02440	1	Molecular Function: zinc ion binding (GO:0008270);
BMK_Unigene_02462	1	Cellular Component: membrane (GO:0016020);
BMK_Unigene_02492	1	Molecular Function: binding (GO:0005488);
BMK_Unigene_02529	1	Molecular Function: protein kinase activity (GO:0004672);
BMK_Unigene_02538	1	Molecular Function: transferase activity, transferring phosphorus-containing groups (GO:0016772);
BMK_Unigene_02561	1	Biological Process: single-organism cellular process (GO:0044763);
BMK_Unigene_02589	1	Cellular Component: proteasome complex (GO:0000502);
BMK_Unigene_02639	1	Molecular Function: oxidoreductase activity (GO:0016491);
BMK_Unigene_02645	1	Molecular Function: binding (GO:0005488);
BMK_Unigene_02657	1	Molecular Function: N-acetyltransferase activity (GO:0008080);
BMK_Unigene_02668	1	Molecular Function: hydrolase activity, acting on ester bonds (GO:0016788);
BMK_Unigene_02761	1	Cellular Component: membrane (GO:0016020);
BMK_Unigene_02765	1	Molecular Function: nucleotide binding (GO:0000166);
BMK_Unigene_02781	1	Cellular Component: SAGA-type complex (GO:0070461);
BMK_Unigene_02793	1	Molecular Function: hydrolase activity (GO:0016787);
BMK_Unigene_02803	1	Cellular Component: ribosome (GO:0005840);
BMK_Unigene_02818	1	Molecular Function: transferase activity (GO:0016740);
BMK_Unigene_02886	1	Molecular Function: hydrolase activity (GO:0016787);
BMK_Unigene_02888	1	Molecular Function: hydrolase activity, acting on glycosyl bonds (GO:0016798);
BMK_Unigene_02912	1	Biological Process: metabolic process (GO:0008152);
BMK_Unigene_02942	1	Molecular Function: hydrolase activity (GO:0016787);
BMK_Unigene_02949	1	Biological Process: transcription, DNA-templated (GO:0006351);
BMK_Unigene_02970	1	Molecular Function: transferase activity (GO:0016740);
BMK_Unigene_02984	1	Cellular Component: integral component of membrane (GO:0016021);
BMK_Unigene_02985	1	Cellular Component: integral component of membrane (GO:0016021);
BMK_Unigene_02990	1	Cellular Component: proteasome complex (GO:0000502);
BMK_Unigene_03003	1	Biological Process: single-organism transport (GO:0044765);
BMK_Unigene_03008	1	Molecular Function: hydrolase activity (GO:0016787);
BMK_Unigene_03047	1	Molecular Function: kinase activity (GO:0016301);
BMK_Unigene_03058	1	Cellular Component: ribosome (GO:0005840);
BMK_Unigene_03084	1	Molecular Function: catalytic activity (GO:0003824);
BMK_Unigene_03085	1	Molecular Function: metal ion binding (GO:0046872);
BMK_Unigene_03099	1	Molecular Function: catalytic activity (GO:0003824);
BMK_Unigene_03147	1	Biological Process: cellular process (GO:0009987);
BMK_Unigene_03181	1	Biological Process: cellular metabolic process (GO:0044237);
BMK_Unigene_03222	1	Molecular Function: transferase activity (GO:0016740);
BMK_Unigene_03292	1	Molecular Function: pectinesterase activity (GO:0030599);
BMK_Unigene_03314	1	Molecular Function: oxidoreductase activity, acting on the CH-CH group of donors (GO:0016627);
BMK_Unigene_03316	1	Molecular Function: chitin binding (GO:0008061);
BMK_Unigene_03412	1	Molecular Function: lyase activity (GO:0016829);
BMK_Unigene_03459	1	Molecular Function: nucleic acid binding (GO:0003676);
BMK_Unigene_03484	1	Molecular Function: oxidoreductase activity (GO:0016491);
BMK_Unigene_03513	1	Molecular Function: metal ion binding (GO:0046872);
BMK_Unigene_03520	1	Biological Process: single-organism cellular process (GO:0044763);
BMK_Unigene_03527	1	Molecular Function: catalytic activity (GO:0003824);
BMK_Unigene_03546	1	Biological Process: transmembrane transport (GO:0055085);
BMK_Unigene_03584	1	Molecular Function: hydrolase activity (GO:0016787);
BMK_Unigene_03605	1	Molecular Function: transferase activity, transferring glycosyl groups (GO:0016757);
BMK_Unigene_03668	1	Biological Process: transcription, DNA-templated (GO:0006351);
BMK_Unigene_03669	1	Molecular Function: exopeptidase activity (GO:0008238);
BMK_Unigene_03742	1	Molecular Function: transferase activity (GO:0016740);
BMK_Unigene_03765	1	Molecular Function: metal ion binding (GO:0046872);
BMK_Unigene_03788	1	Molecular Function: hydrolase activity (GO:0016787);
BMK_Unigene_03798	1	Biological Process: metabolic process (GO:0008152);
BMK_Unigene_03854	1	Molecular Function: catalytic activity (GO:0003824);
BMK_Unigene_03862	1	Biological Process: cellular metabolic process (GO:0044237);
BMK_Unigene_03868	1	Cellular Component: mitochondrion (GO:0005739);
BMK_Unigene_03882	1	Molecular Function: transferase activity, transferring phosphorus-containing groups (GO:0016772);
BMK_Unigene_03886	1	Molecular Function: hydrolase activity (GO:0016787);
BMK_Unigene_03892	1	Molecular Function: ion binding (GO:0043167);
BMK_Unigene_03907	1	Biological Process: single-organism transport (GO:0044765);
BMK_Unigene_03914	1	Biological Process: nucleic acid metabolic process (GO:0090304);
BMK_Unigene_03917	1	Cellular Component: integral component of membrane (GO:0016021);
BMK_Unigene_03925	1	Biological Process: single-organism cellular process (GO:0044763);
BMK_Unigene_03926	1	Biological Process: transcription, DNA-templated (GO:0006351);
BMK_Unigene_03947	1	Molecular Function: nucleic acid binding (GO:0003676);
BMK_Unigene_03955	1	Molecular Function: catalytic activity (GO:0003824);
BMK_Unigene_03967	1	Biological Process: metabolic process (GO:0008152);
BMK_Unigene_03975	1	Molecular Function: zinc ion binding (GO:0008270);
BMK_Unigene_03977	1	Biological Process: cellular process (GO:0009987);
BMK_Unigene_04000	1	Biological Process: retrograde transport, endosome to Golgi (GO:0042147);
BMK_Unigene_04008	1	Molecular Function: hydrolase activity (GO:0016787);
BMK_Unigene_04014	1	Biological Process: metabolic process (GO:0008152);
BMK_Unigene_04017	1	Molecular Function: carbon-nitrogen ligase activity, with glutamine as amido-N-donor (GO:0016884);
BMK_Unigene_04049	1	Molecular Function: kinase activity (GO:0016301);
BMK_Unigene_04051	1	Cellular Component: membrane (GO:0016020);
BMK_Unigene_04073	1	Molecular Function: serine-type peptidase activity (GO:0008236);
BMK_Unigene_04091	1	Molecular Function: oxidoreductase activity, acting on CH-OH group of donors (GO:0016614);
BMK_Unigene_04093	1	Molecular Function: transferase activity (GO:0016740);
BMK_Unigene_04103	1	Molecular Function: transferase activity (GO:0016740);
BMK_Unigene_04107	1	Molecular Function: hydrolase activity (GO:0016787);
BMK_Unigene_04113	1	Cellular Component: membrane (GO:0016020);
BMK_Unigene_04119	1	Molecular Function: hydrolase activity (GO:0016787);
BMK_Unigene_04147	1	Molecular Function: transferase activity (GO:0016740);
BMK_Unigene_04155	1	Molecular Function: acid-amino acid ligase activity (GO:0016881);
BMK_Unigene_04158	1	Molecular Function: oxidoreductase activity (GO:0016491);
BMK_Unigene_04176	1	Molecular Function: metal ion binding (GO:0046872);
BMK_Unigene_04195	1	Molecular Function: hydrolase activity (GO:0016787);
BMK_Unigene_04202	1	Molecular Function: metal ion binding (GO:0046872);
BMK_Unigene_04203	1	Cellular Component: nucleus (GO:0005634);
BMK_Unigene_04212	1	Biological Process: transcription, DNA-templated (GO:0006351);
BMK_Unigene_04258	1	Biological Process: regulation of Rab GTPase activity (GO:0032313);
BMK_Unigene_04284	1	Molecular Function: zinc ion binding (GO:0008270);
BMK_Unigene_04291	1	Molecular Function: transferase activity (GO:0016740);
BMK_Unigene_04317	1	Biological Process: cell wall macromolecule catabolic process (GO:0016998);
BMK_Unigene_04341	1	Molecular Function: oxidoreductase activity, acting on CH-OH group of donors (GO:0016614);
BMK_Unigene_04352	1	Molecular Function: lyase activity (GO:0016829);
BMK_Unigene_04382	1	Molecular Function: RNA binding (GO:0003723);
BMK_Unigene_04384	1	Molecular Function: transferase activity, transferring acyl groups other than amino-acyl groups (GO:0016747);
BMK_Unigene_04387	1	Biological Process: metabolic process (GO:0008152);
BMK_Unigene_04461	1	Molecular Function: binding (GO:0005488);
BMK_Unigene_04475	1	Molecular Function: transferase activity (GO:0016740);
BMK_Unigene_04477	1	Molecular Function: hydrolase activity, acting on glycosyl bonds (GO:0016798);
BMK_Unigene_04491	1	Molecular Function: protein dimerization activity (GO:0046983);
BMK_Unigene_04506	1	Molecular Function: transferase activity (GO:0016740);
BMK_Unigene_04520	1	Biological Process: GPI anchor biosynthetic process (GO:0006506);
BMK_Unigene_04524	1	Molecular Function: nucleoside-triphosphatase activity (GO:0017111);
BMK_Unigene_04544	1	Molecular Function: transferase activity, transferring phosphorus-containing groups (GO:0016772);
BMK_Unigene_04547	1	Molecular Function: catalytic activity (GO:0003824);
BMK_Unigene_04573	1	Molecular Function: transferase activity (GO:0016740);
BMK_Unigene_04629	1	Molecular Function: lyase activity (GO:0016829);
BMK_Unigene_04644	1	Biological Process: transcription, DNA-templated (GO:0006351);
BMK_Unigene_04662	1	Biological Process: vesicle-mediated transport (GO:0016192);
BMK_Unigene_04671	1	Cellular Component: membrane (GO:0016020);
BMK_Unigene_04692	1	Molecular Function: catalytic activity (GO:0003824);
BMK_Unigene_04701	1	Molecular Function: oxidoreductase activity (GO:0016491);
BMK_Unigene_04707	1	Molecular Function: zinc ion binding (GO:0008270);
BMK_Unigene_04735	1	Molecular Function: binding (GO:0005488);
BMK_Unigene_04778	1	Molecular Function: hydrolase activity (GO:0016787);
BMK_Unigene_04792	1	Molecular Function: binding (GO:0005488);
BMK_Unigene_04797	1	Cellular Component: membrane (GO:0016020);
BMK_Unigene_04800	1	Molecular Function: transferase activity, transferring phosphorus-containing groups (GO:0016772);
BMK_Unigene_04830	1	Molecular Function: protein disulfide oxidoreductase activity (GO:0015035);
BMK_Unigene_04851	1	Cellular Component: ribosome (GO:0005840);
BMK_Unigene_04898	1	Molecular Function: binding (GO:0005488);
BMK_Unigene_04901	1	Biological Process: protein metabolic process (GO:0019538);
BMK_Unigene_04919	1	Molecular Function: hydrolase activity (GO:0016787);
BMK_Unigene_04922	1	Biological Process: cellular metabolic process (GO:0044237);
BMK_Unigene_04954	1	Molecular Function: metal ion binding (GO:0046872);
BMK_Unigene_04961	1	Molecular Function: hydrolase activity (GO:0016787);
BMK_Unigene_05012	1	Biological Process: transcription, DNA-templated (GO:0006351);
BMK_Unigene_05046	1	Cellular Component: integral component of membrane (GO:0016021);
BMK_Unigene_05082	1	Molecular Function: hydrolase activity (GO:0016787);
BMK_Unigene_05100	1	Molecular Function: zinc ion binding (GO:0008270);
BMK_Unigene_05102	1	Molecular Function: metal ion binding (GO:0046872);
BMK_Unigene_05124	1	Molecular Function: hydrolase activity (GO:0016787);
BMK_Unigene_05125	1	Biological Process: transmembrane transport (GO:0055085);
BMK_Unigene_05145	1	Molecular Function: hydrolase activity (GO:0016787);
BMK_Unigene_05149	1	Cellular Component: small-subunit processome (GO:0032040);
BMK_Unigene_05177	1	Molecular Function: phosphoric ester hydrolase activity (GO:0042578);
BMK_Unigene_05211	1	Cellular Component: membrane (GO:0016020);
BMK_Unigene_05229	1	Molecular Function: catalytic activity (GO:0003824);
BMK_Unigene_05236	1	Cellular Component: membrane (GO:0016020);
BMK_Unigene_05280	1	Molecular Function: acid-amino acid ligase activity (GO:0016881);
BMK_Unigene_05283	1	Molecular Function: ATP binding (GO:0005524);
BMK_Unigene_05321	1	Molecular Function: kinase activity (GO:0016301);
BMK_Unigene_05351	1	Molecular Function: peroxidase activity (GO:0004601);
BMK_Unigene_05371	1	Molecular Function: hydrolase activity (GO:0016787);
BMK_Unigene_05379	1	Cellular Component: integral component of membrane (GO:0016021);
BMK_Unigene_05402	1	Cellular Component: membrane (GO:0016020);
BMK_Unigene_05414	1	Molecular Function: binding (GO:0005488);
BMK_Unigene_05419	1	Molecular Function: binding (GO:0005488);
BMK_Unigene_05428	1	Cellular Component: intracellular organelle (GO:0043229);
BMK_Unigene_05432	1	Molecular Function: hydrolase activity (GO:0016787);
BMK_Unigene_05434	1	Biological Process: transcription, DNA-templated (GO:0006351);
BMK_Unigene_05458	1	Molecular Function: hydrolase activity, acting on ester bonds (GO:0016788);
BMK_Unigene_05462	1	Molecular Function: hydrolase activity (GO:0016787);
BMK_Unigene_05514	1	Cellular Component: membrane (GO:0016020);
BMK_Unigene_05521	1	Molecular Function: oxidoreductase activity, acting on CH-OH group of donors (GO:0016614);
BMK_Unigene_05528	1	Biological Process: lipid biosynthetic process (GO:0008610);
BMK_Unigene_05533	1	Molecular Function: metal ion binding (GO:0046872);
BMK_Unigene_05561	1	Molecular Function: catalytic activity (GO:0003824);
BMK_Unigene_05562	1	Biological Process: DNA replication initiation (GO:0006270);
BMK_Unigene_05569	1	Molecular Function: oxidoreductase activity (GO:0016491);
BMK_Unigene_05601	1	Biological Process: DNA metabolic process (GO:0006259);
BMK_Unigene_05604	1	Molecular Function: nucleic acid binding (GO:0003676);
BMK_Unigene_05610	1	Molecular Function: protein kinase activity (GO:0004672);
BMK_Unigene_05643	1	Biological Process: metabolic process (GO:0008152);
BMK_Unigene_05663	1	Molecular Function: hydrolase activity (GO:0016787);
BMK_Unigene_05667	1	Molecular Function: nucleotide binding (GO:0000166);
BMK_Unigene_05690	1	Molecular Function: transferase activity (GO:0016740);
BMK_Unigene_05693	1	Molecular Function: transferase activity (GO:0016740);
BMK_Unigene_05715	1	Biological Process: transcription, DNA-templated (GO:0006351);
BMK_Unigene_05736	1	Molecular Function: transferase activity (GO:0016740);
BMK_Unigene_05745	1	Molecular Function: phosphoprotein phosphatase activity (GO:0004721);
BMK_Unigene_05750	1	Molecular Function: carboxylic ester hydrolase activity (GO:0004091);
BMK_Unigene_05780	1	Biological Process: transport (GO:0006810);
BMK_Unigene_05781	1	Molecular Function: transferase activity (GO:0016740);
BMK_Unigene_05799	1	Biological Process: small GTPase mediated signal transduction (GO:0007264);
BMK_Unigene_05800	1	Cellular Component: nucleus (GO:0005634);
BMK_Unigene_05802	1	Biological Process: RNA modification (GO:0009451);
BMK_Unigene_05812	1	Molecular Function: carboxylic ester hydrolase activity (GO:0052689);
BMK_Unigene_05824	1	Molecular Function: lipid binding (GO:0008289);
BMK_Unigene_05831	1	Biological Process: transport (GO:0006810);
BMK_Unigene_05835	1	Molecular Function: hydrolase activity, acting on glycosyl bonds (GO:0016798);
BMK_Unigene_05849	1	Cellular Component: intracellular part (GO:0044424);
BMK_Unigene_05864	1	Molecular Function: hydrolase activity (GO:0016787);
BMK_Unigene_05866	1	Biological Process: transcription, DNA-templated (GO:0006351);
BMK_Unigene_05878	1	Molecular Function: hydrolase activity (GO:0016787);
BMK_Unigene_05882	1	Molecular Function: catalytic activity (GO:0003824);
BMK_Unigene_05887	1	Biological Process: single-organism transport (GO:0044765);
BMK_Unigene_05890	1	Molecular Function: catalytic activity (GO:0003824);
BMK_Unigene_05896	1	Molecular Function: phosphatase activity (GO:0016791);
BMK_Unigene_05917	1	Biological Process: metabolic process (GO:0008152);
BMK_Unigene_05927	1	Biological Process: transcription, DNA-templated (GO:0006351);
BMK_Unigene_05949	1	Biological Process: single-organism cellular process (GO:0044763);
BMK_Unigene_05954	1	Molecular Function: binding (GO:0005488);
BMK_Unigene_05961	1	Biological Process: lipid metabolic process (GO:0006629);
BMK_Unigene_05965	1	Cellular Component: integral component of membrane (GO:0016021);
BMK_Unigene_06000	1	Molecular Function: nucleic acid binding (GO:0003676);
BMK_Unigene_06063	1	Cellular Component: intracellular (GO:0005622);
BMK_Unigene_06082	1	Molecular Function: small GTPase regulator activity (GO:0005083);
BMK_Unigene_06106	1	Molecular Function: hydrolase activity (GO:0016787);
BMK_Unigene_06107	1	Molecular Function: transferase activity, transferring glycosyl groups (GO:0016757);
BMK_Unigene_06113	1	Molecular Function: kinase activity (GO:0016301);
BMK_Unigene_06151	1	Molecular Function: GTP binding (GO:0005525);
BMK_Unigene_06159	1	Biological Process: cell wall macromolecule catabolic process (GO:0016998);
BMK_Unigene_06169	1	Molecular Function: hydrolase activity (GO:0016787);
BMK_Unigene_06172	1	Biological Process: metabolic process (GO:0008152);
BMK_Unigene_06177	1	Molecular Function: transferase activity, transferring hexosyl groups (GO:0016758);
BMK_Unigene_06180	1	Biological Process: metabolic process (GO:0008152);
BMK_Unigene_06194	1	Biological Process: transport (GO:0006810);
BMK_Unigene_06199	1	Molecular Function: zinc ion binding (GO:0008270);
BMK_Unigene_06234	1	Molecular Function: protein heterodimerization activity (GO:0046982);
BMK_Unigene_06248	1	Molecular Function: metal ion binding (GO:0046872);
BMK_Unigene_06312	1	Molecular Function: nucleoside-triphosphatase activity (GO:0017111);
BMK_Unigene_06338	1	Biological Process: single-organism metabolic process (GO:0044710);
BMK_Unigene_06376	1	Molecular Function: catalytic activity (GO:0003824);
BMK_Unigene_06378	1	Molecular Function: catalytic activity (GO:0003824);
BMK_Unigene_06448	1	Molecular Function: catalytic activity (GO:0003824);
BMK_Unigene_06452	1	Cellular Component: integral component of membrane (GO:0016021);
BMK_Unigene_06469	1	Molecular Function: carboxylic ester hydrolase activity (GO:0052689);
BMK_Unigene_06477	1	Molecular Function: small GTPase regulator activity (GO:0005083);
BMK_Unigene_06482	1	Molecular Function: catalytic activity (GO:0003824);
BMK_Unigene_06513	1	Biological Process: transcription, DNA-templated (GO:0006351);
BMK_Unigene_06526	1	Molecular Function: hydrolase activity (GO:0016787);
BMK_Unigene_06536	1	Biological Process: transcription, DNA-templated (GO:0006351);
BMK_Unigene_06545	1	Biological Process: transcription, DNA-templated (GO:0006351);
BMK_Unigene_06583	1	Biological Process: transcription, DNA-templated (GO:0006351);
BMK_Unigene_06602	1	Molecular Function: binding (GO:0005488);
BMK_Unigene_06607	1	Biological Process: metabolic process (GO:0008152);
BMK_Unigene_06618	1	Molecular Function: catalytic activity (GO:0003824);
BMK_Unigene_06623	1	Molecular Function: catalytic activity (GO:0003824);
BMK_Unigene_06639	1	Molecular Function: nucleotide binding (GO:0000166);
BMK_Unigene_06681	1	Molecular Function: transferase activity (GO:0016740);
BMK_Unigene_06689	1	Molecular Function: nucleotide binding (GO:0000166);
BMK_Unigene_06701	1	Molecular Function: hydrolase activity (GO:0016787);
BMK_Unigene_06731	1	Molecular Function: serine-type peptidase activity (GO:0008236);
BMK_Unigene_06732	1	Molecular Function: catalytic activity (GO:0003824);
BMK_Unigene_06746	1	Molecular Function: DNA binding (GO:0003677);
BMK_Unigene_06779	1	Molecular Function: nuclease activity (GO:0004518);
BMK_Unigene_06783	1	Molecular Function: transferase activity (GO:0016740);
BMK_Unigene_06788	1	Biological Process: transcription, DNA-templated (GO:0006351);
BMK_Unigene_06789	1	Biological Process: nucleobase-containing compound metabolic process (GO:0006139);
BMK_Unigene_06792	1	Molecular Function: catalytic activity (GO:0003824);
BMK_Unigene_06804	1	Cellular Component: intracellular organelle (GO:0043229);
BMK_Unigene_06811	1	Molecular Function: binding (GO:0005488);
BMK_Unigene_06827	1	Cellular Component: membrane (GO:0016020);
BMK_Unigene_06855	1	Cellular Component: nucleus (GO:0005634);
BMK_Unigene_06862	1	Molecular Function: phosphatase activator activity (GO:0019211);
BMK_Unigene_06867	1	Molecular Function: catalytic activity (GO:0003824);
BMK_Unigene_06878	1	Molecular Function: binding (GO:0005488);
BMK_Unigene_06898	1	Molecular Function: hydrolase activity, hydrolyzing O-glycosyl compounds (GO:0004553);
BMK_Unigene_06909	1	Molecular Function: catalytic activity (GO:0003824);
BMK_Unigene_06973	1	Biological Process: metabolic process (GO:0008152);
BMK_Unigene_06978	1	Molecular Function: catalytic activity (GO:0003824);
BMK_Unigene_06980	1	Molecular Function: binding (GO:0005488);
BMK_Unigene_07016	1	Molecular Function: catalytic activity (GO:0003824);
BMK_Unigene_07034	1	Molecular Function: DNA binding (GO:0003677);
BMK_Unigene_07037	1	Molecular Function: transferase activity (GO:0016740);
BMK_Unigene_07039	1	Molecular Function: hydrolase activity (GO:0016787);
BMK_Unigene_07079	1	Molecular Function: binding (GO:0005488);
BMK_Unigene_07085	1	Molecular Function: catalytic activity (GO:0003824);
BMK_Unigene_07112	1	Molecular Function: carboxypeptidase activity (GO:0004180);
BMK_Unigene_07162	1	Biological Process: single-organism transport (GO:0044765);
BMK_Unigene_07174	1	Molecular Function: hydrolase activity, acting on glycosyl bonds (GO:0016798);
BMK_Unigene_07175	1	Molecular Function: transferase activity (GO:0016740);
BMK_Unigene_07179	1	Molecular Function: monooxygenase activity (GO:0004497);
BMK_Unigene_07188	1	Biological Process: cell wall macromolecule catabolic process (GO:0016998);
BMK_Unigene_07196	1	Molecular Function: catalytic activity (GO:0003824);
BMK_Unigene_07202	1	Molecular Function: catalytic activity (GO:0003824);
BMK_Unigene_07224	1	Biological Process: transcription, DNA-templated (GO:0006351);
BMK_Unigene_07232	1	Molecular Function: hydrolase activity (GO:0016787);
BMK_Unigene_07235	1	Molecular Function: GTP binding (GO:0005525);
BMK_Unigene_07243	1	Molecular Function: transferase activity (GO:0016740);
BMK_Unigene_07245	1	Molecular Function: methyltransferase activity (GO:0008168);
BMK_Unigene_07254	1	Molecular Function: binding (GO:0005488);
BMK_Unigene_07259	1	Molecular Function: catalytic activity (GO:0003824);
BMK_Unigene_07261	1	Biological Process: transcription, DNA-templated (GO:0006351);
BMK_Unigene_07279	1	Biological Process: single-organism cellular process (GO:0044763);
BMK_Unigene_07284	1	Biological Process: transcription, DNA-templated (GO:0006351);
BMK_Unigene_07295	1	Molecular Function: transporter activity (GO:0005215);
BMK_Unigene_07309	1	Biological Process: signal transduction (GO:0007165);
BMK_Unigene_07321	1	Molecular Function: transferase activity (GO:0016740);
BMK_Unigene_07322	1	Biological Process: transport (GO:0006810);
BMK_Unigene_07349	1	Molecular Function: S-adenosylmethionine-homocysteine S-methyltransferase activity (GO:0008898);
BMK_Unigene_07388	1	Biological Process: transcription, DNA-templated (GO:0006351);
BMK_Unigene_07393	1	Molecular Function: transferase activity (GO:0016740);
BMK_Unigene_07410	1	Molecular Function: transferase activity, transferring acyl groups (GO:0016746);
BMK_Unigene_07412	1	Molecular Function: ATP binding (GO:0005524);
BMK_Unigene_07413	1	Molecular Function: peptidase activity (GO:0008233);
BMK_Unigene_07414	1	Molecular Function: protein kinase activity (GO:0004672);
BMK_Unigene_07449	1	Molecular Function: oxidoreductase activity, acting on CH-OH group of donors (GO:0016614);
BMK_Unigene_07454	1	Biological Process: single-organism transport (GO:0044765);
BMK_Unigene_07461	1	Biological Process: metabolic process (GO:0008152);
BMK_Unigene_07466	1	Biological Process: ncRNA processing (GO:0034470);
BMK_Unigene_07488	1	Molecular Function: binding (GO:0005488);
BMK_Unigene_07492	1	Molecular Function: transferase activity (GO:0016740);
BMK_Unigene_07501	1	Molecular Function: RNA binding (GO:0003723);
BMK_Unigene_07520	1	Molecular Function: catalytic activity (GO:0003824);
BMK_Unigene_07531	1	Biological Process: transport (GO:0006810);
BMK_Unigene_07534	1	Molecular Function: binding (GO:0005488);
BMK_Unigene_07550	1	Molecular Function: oxidoreductase activity (GO:0016491);
BMK_Unigene_07556	1	Cellular Component: nucleus (GO:0005634);
BMK_Unigene_07560	1	Molecular Function: catalytic activity (GO:0003824);
BMK_Unigene_07566	1	Molecular Function: oxidoreductase activity (GO:0016491);
BMK_Unigene_07575	1	Molecular Function: single-stranded DNA 5'-3' exodeoxyribonuclease activity (GO:0045145);
BMK_Unigene_07583	1	Molecular Function: binding (GO:0005488);
BMK_Unigene_07592	1	Biological Process: cellular process (GO:0009987);
BMK_Unigene_07599	1	Molecular Function: nucleotide binding (GO:0000166);
BMK_Unigene_07614	1	Molecular Function: binding (GO:0005488);
BMK_Unigene_07620	1	Biological Process: transcription, DNA-templated (GO:0006351);
BMK_Unigene_07652	1	Molecular Function: hydrolase activity (GO:0016787);
BMK_Unigene_07665	1	Biological Process: regulation of cell cycle (GO:0051726);
BMK_Unigene_07684	1	Molecular Function: transferase activity, transferring phosphorus-containing groups (GO:0016772);
BMK_Unigene_07692	1	Molecular Function: hydrolase activity (GO:0016787);
BMK_Unigene_07695	1	Biological Process: metabolic process (GO:0008152);
BMK_Unigene_07711	1	Molecular Function: nuclease activity (GO:0004518);
BMK_Unigene_07723	1	Molecular Function: oxidoreductase activity, acting on the CH-NH2 group of donors, oxygen as acceptor (GO:0016641);
BMK_Unigene_07732	1	Biological Process: cellular metabolic process (GO:0044237);
BMK_Unigene_07734	1	Molecular Function: DNA binding (GO:0003677);
BMK_Unigene_07739	1	Biological Process: metabolic process (GO:0008152);
BMK_Unigene_07755	1	Biological Process: single-organism transport (GO:0044765);
BMK_Unigene_07819	1	Biological Process: signal transduction (GO:0007165);
BMK_Unigene_07832	1	Cellular Component: integral component of membrane (GO:0016021);
BMK_Unigene_07840	1	Molecular Function: binding (GO:0005488);
BMK_Unigene_07861	1	Molecular Function: hydrolase activity (GO:0016787);
BMK_Unigene_07909	1	Molecular Function: N-acetyltransferase activity (GO:0008080);
BMK_Unigene_07931	1	Molecular Function: N-acetyltransferase activity (GO:0008080);
BMK_Unigene_07951	1	Molecular Function: protein domain specific binding (GO:0019904);
BMK_Unigene_07995	1	Molecular Function: catalytic activity (GO:0003824);
BMK_Unigene_08004	1	Molecular Function: acid-amino acid ligase activity (GO:0016881);
BMK_Unigene_08062	1	Cellular Component: chromosome (GO:0005694);
BMK_Unigene_08063	1	Molecular Function: hydrolase activity (GO:0016787);
BMK_Unigene_08071	1	Biological Process: regulation of Rab GTPase activity (GO:0032313);
BMK_Unigene_08139	1	Molecular Function: hydrolase activity (GO:0016787);
BMK_Unigene_08163	1	Biological Process: ER to Golgi vesicle-mediated transport (GO:0006888);
BMK_Unigene_08166	1	Molecular Function: acid-amino acid ligase activity (GO:0016881);
BMK_Unigene_08168	1	Cellular Component: integral component of membrane (GO:0016021);
BMK_Unigene_08199	1	Molecular Function: catalytic activity (GO:0003824);
BMK_Unigene_08209	1	Biological Process: mycelium development (GO:0043581);
BMK_Unigene_08259	1	Cellular Component: integral component of membrane (GO:0016021);
BMK_Unigene_08267	1	Molecular Function: transferase activity, transferring glycosyl groups (GO:0016757);
BMK_Unigene_08286	1	Biological Process: metabolic process (GO:0008152);
BMK_Unigene_08299	1	Molecular Function: cytochrome-c oxidase activity (GO:0004129);
BMK_Unigene_08305	1	Cellular Component: mitochondrion (GO:0005739);
BMK_Unigene_08307	1	Molecular Function: hydrolase activity (GO:0016787);
BMK_Unigene_08312	1	Molecular Function: heme binding (GO:0020037);
BMK_Unigene_08318	1	Cellular Component: integral component of membrane (GO:0016021);
BMK_Unigene_08321	1	Molecular Function: metal ion binding (GO:0046872);
BMK_Unigene_08323	1	Cellular Component: ribosome (GO:0005840);
BMK_Unigene_08327	1	Molecular Function: deaminase activity (GO:0019239);
BMK_Unigene_08331	1	Molecular Function: metallopeptidase activity (GO:0008237);
BMK_Unigene_08332	1	Biological Process: metabolic process (GO:0008152);
BMK_Unigene_08336	1	Molecular Function: transferase activity, transferring glycosyl groups (GO:0016757);
BMK_Unigene_08344	1	Molecular Function: phosphoprotein phosphatase activity (GO:0004721);
BMK_Unigene_08354	1	Molecular Function: calcium ion binding (GO:0005509);
BMK_Unigene_08356	1	Molecular Function: hydrolase activity (GO:0016787);
BMK_Unigene_08379	1	Cellular Component: membrane (GO:0016020);
BMK_Unigene_08386	1	Cellular Component: extracellular region (GO:0005576);
BMK_Unigene_08390	1	Molecular Function: ion binding (GO:0043167);
BMK_Unigene_08416	1	Biological Process: mycelium development (GO:0043581);
BMK_Unigene_08436	1	Cellular Component: integral component of membrane (GO:0016021);
BMK_Unigene_08458	1	Molecular Function: RNA binding (GO:0003723);
BMK_Unigene_08460	1	Biological Process: termination of G-protein coupled receptor signaling pathway (GO:0038032);
BMK_Unigene_08464	1	Molecular Function: calcium ion binding (GO:0005509);
BMK_Unigene_08479	1	Molecular Function: transferase activity (GO:0016740);
BMK_Unigene_08482	1	Cellular Component: endoplasmic reticulum (GO:0005783);
BMK_Unigene_08486	1	Cellular Component: integral component of membrane (GO:0016021);
BMK_Unigene_08491	1	Molecular Function: hydrolase activity (GO:0016787);
BMK_Unigene_08505	1	Cellular Component: integral component of membrane (GO:0016021);
BMK_Unigene_08520	1	Cellular Component: integral component of membrane (GO:0016021);
BMK_Unigene_08543	1	Biological Process: transcription, DNA-templated (GO:0006351);
BMK_Unigene_08582	1	Cellular Component: membrane part (GO:0044425);
BMK_Unigene_08592	1	Biological Process: protein transport (GO:0015031);
BMK_Unigene_08599	1	Molecular Function: lyase activity (GO:0016829);
BMK_Unigene_08615	1	Molecular Function: acid-amino acid ligase activity (GO:0016881);
BMK_Unigene_08627	1	Molecular Function: transferase activity (GO:0016740);
BMK_Unigene_08630	1	Molecular Function: transferase activity (GO:0016740);
BMK_Unigene_08634	1	Cellular Component: membrane (GO:0016020);
BMK_Unigene_08641	1	Molecular Function: phospholipid binding (GO:0005543);
BMK_Unigene_08648	1	Molecular Function: RNA binding (GO:0003723);
BMK_Unigene_08697	1	Cellular Component: membrane (GO:0016020);
BMK_Unigene_08709	1	Molecular Function: nucleic acid binding (GO:0003676);
BMK_Unigene_08712	1	Biological Process: single-organism transport (GO:0044765);
BMK_Unigene_08727	1	Molecular Function: SUMO transferase activity (GO:0019789);
BMK_Unigene_08735	1	Cellular Component: proteasome complex (GO:0000502);
BMK_Unigene_08738	1	Cellular Component: integral component of membrane (GO:0016021);
BMK_Unigene_08747	1	Cellular Component: membrane (GO:0016020);
BMK_Unigene_08759	1	Biological Process: phosphatidylinositol dephosphorylation (GO:0046856);
BMK_Unigene_08786	1	Molecular Function: hydrolase activity, acting on ester bonds (GO:0016788);
BMK_Unigene_08795	1	Molecular Function: transferase activity, transferring acyl groups (GO:0016746);
BMK_Unigene_08814	1	Cellular Component: intracellular (GO:0005622);
BMK_Unigene_08845	1	Biological Process: translation (GO:0006412);
BMK_Unigene_08868	1	Cellular Component: integral component of membrane (GO:0016021);
BMK_Unigene_08876	1	Cellular Component: proteasome complex (GO:0000502);
BMK_Unigene_08881	1	Cellular Component: cytoplasm (GO:0005737);
BMK_Unigene_08884	1	Cellular Component: integral component of membrane (GO:0016021);
BMK_Unigene_08886	1	Biological Process: mycelium development (GO:0043581);
BMK_Unigene_08895	1	Molecular Function: metal ion binding (GO:0046872);
BMK_Unigene_08901	1	Molecular Function: binding (GO:0005488);
BMK_Unigene_08903	1	Molecular Function: transferase activity (GO:0016740);
BMK_Unigene_08926	1	Molecular Function: adenyl nucleotide binding (GO:0030554);
BMK_Unigene_08941	1	Molecular Function: acid-amino acid ligase activity (GO:0016881);
BMK_Unigene_08952	1	Molecular Function: transferase activity (GO:0016740);
BMK_Unigene_08964	1	Molecular Function: ligase activity (GO:0016874);
BMK_Unigene_08977	1	Cellular Component: mitochondrial outer membrane (GO:0005741);
BMK_Unigene_08986	1	Molecular Function: metal ion binding (GO:0046872);
BMK_Unigene_09014	1	Molecular Function: N-acetyltransferase activity (GO:0008080);
BMK_Unigene_09034	1	Cellular Component: integral component of membrane (GO:0016021);
BMK_Unigene_09063	1	Molecular Function: transferase activity, transferring phosphorus-containing groups (GO:0016772);
BMK_Unigene_09064	1	Molecular Function: metal ion binding (GO:0046872);
BMK_Unigene_09066	1	Molecular Function: metallopeptidase activity (GO:0008237);
BMK_Unigene_09083	1	Cellular Component: ER membrane protein complex (GO:0072546);
BMK_Unigene_09109	1	Cellular Component: integral component of membrane (GO:0016021);
BMK_Unigene_09118	1	Molecular Function: acid-amino acid ligase activity (GO:0016881);
BMK_Unigene_09140	1	Biological Process: mycelium development (GO:0043581);
BMK_Unigene_09155	1	Molecular Function: transferase activity (GO:0016740);
BMK_Unigene_09164	1	Molecular Function: acylphosphatase activity (GO:0003998);
BMK_Unigene_09168	1	Molecular Function: binding (GO:0005488);
BMK_Unigene_09174	1	Molecular Function: hydrolase activity (GO:0016787);
BMK_Unigene_09183	1	Molecular Function: aminopeptidase activity (GO:0004177);
BMK_Unigene_09196	1	Molecular Function: microtubule binding (GO:0008017);
BMK_Unigene_09213	1	Molecular Function: peptidase activity (GO:0008233);
BMK_Unigene_09227	1	Molecular Function: acid-amino acid ligase activity (GO:0016881);
BMK_Unigene_09229	1	Cellular Component: integral component of membrane (GO:0016021);
BMK_Unigene_09247	1	Cellular Component: ribosome (GO:0005840);
BMK_Unigene_09260	1	Biological Process: protein transport (GO:0015031);
BMK_Unigene_09270	1	Molecular Function: ligase activity (GO:0016874);
BMK_Unigene_09283	1	Molecular Function: carboxylic ester hydrolase activity (GO:0052689);
BMK_Unigene_09292	1	Cellular Component: cytoplasm (GO:0005737);
BMK_Unigene_09296	1	Biological Process: transport (GO:0006810);
BMK_Unigene_09320	1	Cellular Component: membrane (GO:0016020);
BMK_Unigene_09358	1	Molecular Function: ATP binding (GO:0005524);
BMK_Unigene_09387	1	Molecular Function: actin binding (GO:0003779);
BMK_Unigene_09398	1	Molecular Function: binding (GO:0005488);
BMK_Unigene_09416	1	Molecular Function: sequence-specific DNA binding (GO:0043565);
BMK_Unigene_09423	1	Molecular Function: oxidoreductase activity, acting on single donors with incorporation of molecular oxygen (GO:0016701);
BMK_Unigene_09428	1	Molecular Function: DNA binding (GO:0003677);
BMK_Unigene_09433	1	Cellular Component: membrane (GO:0016020);
BMK_Unigene_09462	1	Biological Process: phosphatidylinositol phosphorylation (GO:0046854);
BMK_Unigene_09468	1	Molecular Function: adenyl nucleotide binding (GO:0030554);
BMK_Unigene_09472	1	Molecular Function: catalytic activity (GO:0003824);
BMK_Unigene_09479	1	Molecular Function: RNA binding (GO:0003723);
BMK_Unigene_09490	1	Molecular Function: kinase activity (GO:0016301);
BMK_Unigene_09499	1	Molecular Function: catalytic activity (GO:0003824);
BMK_Unigene_09504	1	Molecular Function: O-methyltransferase activity (GO:0008171);
BMK_Unigene_09520	1	Molecular Function: oxidoreductase activity (GO:0016491);
BMK_Unigene_09535	1	Biological Process: protein targeting to Golgi (GO:0000042);
BMK_Unigene_09539	1	Biological Process: metabolic process (GO:0008152);
BMK_Unigene_09556	1	Molecular Function: catalytic activity (GO:0003824);
BMK_Unigene_09560	1	Cellular Component: membrane (GO:0016020);
BMK_Unigene_09590	1	Biological Process: single-organism transport (GO:0044765);
BMK_Unigene_09649	1	Molecular Function: hydrolase activity (GO:0016787);
BMK_Unigene_09676	1	Molecular Function: binding (GO:0005488);
BMK_Unigene_09682	1	Molecular Function: hydrolase activity (GO:0016787);
BMK_Unigene_09711	1	Molecular Function: acid-amino acid ligase activity (GO:0016881);
BMK_Unigene_09712	1	Molecular Function: kinase activity (GO:0016301);
BMK_Unigene_09745	1	Cellular Component: membrane (GO:0016020);
BMK_Unigene_09750	1	Biological Process: vesicle docking involved in exocytosis (GO:0006904);
BMK_Unigene_09752	1	Molecular Function: transferase activity, transferring alkyl or aryl (other than methyl) groups (GO:0016765);
BMK_Unigene_09787	1	Molecular Function: transferase activity, transferring phosphorus-containing groups (GO:0016772);
BMK_Unigene_09793	1	Biological Process: single-organism cellular process (GO:0044763);
BMK_Unigene_09806	1	Molecular Function: transferase activity (GO:0016740);
BMK_Unigene_09807	1	Molecular Function: phosphoprotein phosphatase activity (GO:0004721);
BMK_Unigene_09818	1	Biological Process: metabolic process (GO:0008152);
BMK_Unigene_09830	1	Molecular Function: lyase activity (GO:0016829);
BMK_Unigene_09832	1	Molecular Function: oxidoreductase activity, acting on CH-OH group of donors (GO:0016614);
BMK_Unigene_09837	1	Molecular Function: catalytic activity (GO:0003824);
BMK_Unigene_09841	1	Molecular Function: transferase activity, transferring phosphorus-containing groups (GO:0016772);
BMK_Unigene_09847	1	Cellular Component: membrane (GO:0016020);
BMK_Unigene_09863	1	Molecular Function: binding (GO:0005488);
BMK_Unigene_09883	1	Cellular Component: membrane (GO:0016020);
BMK_Unigene_09889	1	Molecular Function: zinc ion binding (GO:0008270);
BMK_Unigene_09901	1	Biological Process: metabolic process (GO:0008152);
BMK_Unigene_09908	1	Molecular Function: catalytic activity (GO:0003824);
BMK_Unigene_09913	1	Cellular Component: membrane (GO:0016020);
BMK_Unigene_09932	1	Cellular Component: intracellular (GO:0005622);
BMK_Unigene_09941	1	Cellular Component: membrane (GO:0016020);
BMK_Unigene_09972	1	Molecular Function: peptidase activity (GO:0008233);
BMK_Unigene_09983	1	Molecular Function: zinc ion binding (GO:0008270);
BMK_Unigene_09988	1	Molecular Function: transferase activity (GO:0016740);
BMK_Unigene_09991	1	Molecular Function: transferase activity (GO:0016740);
BMK_Unigene_10002	1	Biological Process: ubiquinone biosynthetic process (GO:0006744);
BMK_Unigene_10015	1	Molecular Function: transferase activity (GO:0016740);
BMK_Unigene_10019	1	Molecular Function: catalytic activity (GO:0003824);
BMK_Unigene_10026	1	Biological Process: transcription, DNA-templated (GO:0006351);
BMK_Unigene_10032	1	Biological Process: protein transport (GO:0015031);
BMK_Unigene_10037	1	Cellular Component: membrane (GO:0016020);
BMK_Unigene_10041	1	Biological Process: metabolic process (GO:0008152);
BMK_Unigene_10055	1	Molecular Function: metal ion binding (GO:0046872);
BMK_Unigene_10079	1	Cellular Component: integral component of membrane (GO:0016021);
BMK_Unigene_10083	1	Molecular Function: binding (GO:0005488);
BMK_Unigene_10105	1	Molecular Function: transferase activity (GO:0016740);
BMK_Unigene_10114	1	Molecular Function: transferase activity, transferring glycosyl groups (GO:0016757);
BMK_Unigene_10117	1	Molecular Function: hydrolase activity (GO:0016787);
BMK_Unigene_10184	1	Molecular Function: transferase activity, transferring acyl groups (GO:0016746);
BMK_Unigene_10201	1	Molecular Function: catalytic activity (GO:0003824);
BMK_Unigene_10206	1	Molecular Function: transporter activity (GO:0005215);
BMK_Unigene_10219	1	Molecular Function: catalytic activity (GO:0003824);
BMK_Unigene_10221	1	Molecular Function: binding (GO:0005488);
BMK_Unigene_10234	1	Molecular Function: hydrolase activity (GO:0016787);
BMK_Unigene_10245	1	Biological Process: transcription, DNA-templated (GO:0006351);
BMK_Unigene_10247	1	Molecular Function: peptidase activity (GO:0008233);
BMK_Unigene_10253	1	Molecular Function: lyase activity (GO:0016829);
BMK_Unigene_10255	1	Cellular Component: intracellular (GO:0005622);
BMK_Unigene_10269	1	Molecular Function: transferase activity (GO:0016740);
BMK_Unigene_10279	1	Molecular Function: lyase activity (GO:0016829);
BMK_Unigene_10280	1	Biological Process: Mo-molybdopterin cofactor biosynthetic process (GO:0006777);
BMK_Unigene_10291	1	Molecular Function: transferase activity, transferring phosphorus-containing groups (GO:0016772);
BMK_Unigene_10294	1	Molecular Function: phosphatase activator activity (GO:0019211);
BMK_Unigene_10308	1	Molecular Function: metal ion binding (GO:0046872);
BMK_Unigene_10363	1	Molecular Function: N-acetyltransferase activity (GO:0008080);
BMK_Unigene_10410	1	Molecular Function: hydrolase activity (GO:0016787);
BMK_Unigene_10427	1	Cellular Component: membrane (GO:0016020);
BMK_Unigene_10431	1	Biological Process: metabolic process (GO:0008152);
BMK_Unigene_10452	1	Biological Process: cellular metabolic process (GO:0044237);
BMK_Unigene_10470	1	Biological Process: cellular amino acid metabolic process (GO:0006520);
BMK_Unigene_10474	1	Molecular Function: N-acetyltransferase activity (GO:0008080);
BMK_Unigene_10532	1	Molecular Function: binding (GO:0005488);
BMK_Unigene_10664	1	Molecular Function: oxidoreductase activity (GO:0016491);
BMK_Unigene_10763	1	Molecular Function: nutrient reservoir activity (GO:0045735);
BMK_Unigene_10805	1	Molecular Function: transferase activity, transferring phosphorus-containing groups (GO:0016772);
BMK_Unigene_10920	1	Molecular Function: catalytic activity (GO:0003824);
BMK_Unigene_10936	1	Molecular Function: ion binding (GO:0043167);
BMK_Unigene_10959	1	Biological Process: metabolic process (GO:0008152);
BMK_Unigene_11004	1	Molecular Function: kinase activity (GO:0016301);
BMK_Unigene_11023	1	Molecular Function: monooxygenase activity (GO:0004497);
BMK_Unigene_11032	1	Molecular Function: catalytic activity (GO:0003824);
BMK_Unigene_11088	1	Molecular Function: RNA binding (GO:0003723);
BMK_Unigene_11089	1	Cellular Component: membrane (GO:0016020);
BMK_Unigene_11183	1	Cellular Component: membrane (GO:0016020);
BMK_Unigene_11258	1	Molecular Function: catalytic activity (GO:0003824);
BMK_Unigene_11341	1	Molecular Function: transferase activity (GO:0016740);
BMK_Unigene_11363	1	Biological Process: metabolic process (GO:0008152);
BMK_Unigene_11372	1	Molecular Function: catalytic activity (GO:0003824);
BMK_Unigene_11413	1	Molecular Function: hydrolase activity (GO:0016787);
BMK_Unigene_11425	1	Molecular Function: catalytic activity (GO:0003824);
BMK_Unigene_11482	1	Molecular Function: transferase activity (GO:0016740);
BMK_Unigene_11491	1	Biological Process: mRNA processing (GO:0006397);
BMK_Unigene_11517	1	Biological Process: DNA metabolic process (GO:0006259);
BMK_Unigene_11530	1	Cellular Component: membrane (GO:0016020);
BMK_Unigene_11573	1	Cellular Component: extracellular region (GO:0005576);
BMK_Unigene_11666	1	Biological Process: single-organism transport (GO:0044765);
BMK_Unigene_11698	1	Molecular Function: hydrolase activity, acting on ester bonds (GO:0016788);
BMK_Unigene_11720	1	Molecular Function: binding (GO:0005488);
BMK_Unigene_11944	1	Molecular Function: nucleic acid binding (GO:0003676);
BMK_Unigene_11970	1	Biological Process: metabolic process (GO:0008152);
BMK_Unigene_12017	1	Molecular Function: nucleic acid binding (GO:0003676);
BMK_Unigene_12113	1	Cellular Component: integral component of membrane (GO:0016021);
BMK_Unigene_12163	1	Cellular Component: ribonucleoprotein complex (GO:0030529);
BMK_Unigene_12208	1	Cellular Component: nucleus (GO:0005634);
BMK_Unigene_12260	1	Molecular Function: binding (GO:0005488);
BMK_Unigene_12276	1	Cellular Component: Ino80 complex (GO:0031011);
BMK_Unigene_12294	1	Molecular Function: metal ion binding (GO:0046872);
BMK_Unigene_12342	1	Molecular Function: hydrolase activity (GO:0016787);
BMK_Unigene_12344	1	Molecular Function: binding (GO:0005488);
BMK_Unigene_12350	1	Cellular Component: proteasome complex (GO:0000502);
BMK_Unigene_12359	1	Biological Process: single-organism metabolic process (GO:0044710);
BMK_Unigene_12402	1	Molecular Function: catalytic activity (GO:0003824);
BMK_Unigene_12415	1	Molecular Function: binding (GO:0005488);
BMK_Unigene_12518	1	Molecular Function: transferase activity (GO:0016740);
BMK_Unigene_12530	1	Cellular Component: nucleus (GO:0005634);
BMK_Unigene_12613	1	Molecular Function: catalytic activity (GO:0003824);
BMK_Unigene_12717	1	Molecular Function: hydrolase activity (GO:0016787);
BMK_Unigene_12733	1	Molecular Function: binding (GO:0005488);
BMK_Unigene_12825	1	Cellular Component: integral component of membrane (GO:0016021);
BMK_Unigene_12917	1	Molecular Function: ATP binding (GO:0005524);
BMK_Unigene_12920	1	Molecular Function: hydrolase activity (GO:0016787);
BMK_Unigene_12971	1	Molecular Function: peptidase activity (GO:0008233);
BMK_Unigene_13007	1	Biological Process: transport (GO:0006810);
BMK_Unigene_13082	1	Biological Process: cell wall macromolecule catabolic process (GO:0016998);
BMK_Unigene_13083	1	Molecular Function: transferase activity (GO:0016740);
BMK_Unigene_13182	1	Molecular Function: ATP binding (GO:0005524);
BMK_Unigene_13206	1	Molecular Function: transferase activity, transferring phosphorus-containing groups (GO:0016772);
BMK_Unigene_13207	1	Molecular Function: catalytic activity (GO:0003824);
BMK_Unigene_13217	1	Cellular Component: nuclear pore (GO:0005643);
BMK_Unigene_13277	1	Molecular Function: binding (GO:0005488);
BMK_Unigene_13342	1	Molecular Function: carbon-nitrogen ligase activity, with glutamine as amido-N-donor (GO:0016884);
BMK_Unigene_13355	1	Biological Process: metabolic process (GO:0008152);
BMK_Unigene_13459	1	Molecular Function: hydrolase activity (GO:0016787);
BMK_Unigene_13466	1	Biological Process: cellular nitrogen compound biosynthetic process (GO:0044271);
BMK_Unigene_13468	1	Cellular Component: integral component of membrane (GO:0016021);
BMK_Unigene_13469	1	Molecular Function: kinase activity (GO:0016301);
BMK_Unigene_13577	1	Molecular Function: DNA binding (GO:0003677);
BMK_Unigene_13611	1	Molecular Function: metal ion binding (GO:0046872);
BMK_Unigene_13692	1	Molecular Function: lyase activity (GO:0016829);
BMK_Unigene_13698	1	Cellular Component: intracellular part (GO:0044424);
BMK_Unigene_13756	1	Biological Process: protein secretion (GO:0009306);
BMK_Unigene_13768	1	Cellular Component: intracellular (GO:0005622);
BMK_Unigene_13809	1	Biological Process: transcription, DNA-templated (GO:0006351);
BMK_Unigene_13937	1	Molecular Function: hydrolase activity (GO:0016787);
BMK_Unigene_14037	1	Molecular Function: oxidoreductase activity, acting on CH-OH group of donors (GO:0016614);
BMK_Unigene_14040	1	Molecular Function: catalytic activity (GO:0003824);
BMK_Unigene_14071	1	Cellular Component: integral component of membrane (GO:0016021);
BMK_Unigene_14076	1	Molecular Function: RNA-directed DNA polymerase activity (GO:0003964);
BMK_Unigene_14082	1	Molecular Function: anthranilate N-benzoyltransferase activity (GO:0047672);
BMK_Unigene_14104	1	Cellular Component: extracellular region (GO:0005576);
BMK_Unigene_14241	1	Cellular Component: integral component of membrane (GO:0016021);
BMK_Unigene_14335	1	Molecular Function: ATP binding (GO:0005524);
BMK_Unigene_14379	1	Molecular Function: protein domain specific binding (GO:0019904);
BMK_Unigene_14465	1	Molecular Function: RNA binding (GO:0003723);
BMK_Unigene_14538	1	Cellular Component: ribosome (GO:0005840);
BMK_Unigene_14551	1	Molecular Function: zinc ion binding (GO:0008270);
BMK_Unigene_14651	1	Biological Process: transcription, DNA-templated (GO:0006351);
BMK_Unigene_14725	1	Molecular Function: binding (GO:0005488);
BMK_Unigene_14753	1	Molecular Function: transferase activity, transferring phosphorus-containing groups (GO:0016772);
BMK_Unigene_14896	1	Biological Process: protein transport (GO:0015031);
BMK_Unigene_14943	1	Molecular Function: kinase activity (GO:0016301);
BMK_Unigene_14956	1	Molecular Function: oxidoreductase activity (GO:0016491);
BMK_Unigene_15026	1	Molecular Function: copper ion binding (GO:0005507);
BMK_Unigene_15028	1	Biological Process: transcription, DNA-templated (GO:0006351);
BMK_Unigene_15057	1	Biological Process: vesicle docking involved in exocytosis (GO:0006904);
BMK_Unigene_15156	1	Biological Process: metabolic process (GO:0008152);
BMK_Unigene_15179	1	Molecular Function: protein dimerization activity (GO:0046983);
BMK_Unigene_15283	1	Molecular Function: carboxylic ester hydrolase activity (GO:0052689);
BMK_Unigene_15331	1	Cellular Component: mitochondrion (GO:0005739);
BMK_Unigene_15360	1	Cellular Component: extracellular region (GO:0005576);
BMK_Unigene_15405	1	Molecular Function: zinc ion binding (GO:0008270);
BMK_Unigene_15443	1	Biological Process: response to stress (GO:0006950);
BMK_Unigene_15475	1	Molecular Function: monooxygenase activity (GO:0004497);
BMK_Unigene_15493	1	Molecular Function: monooxygenase activity (GO:0004497);
BMK_Unigene_15529	1	Molecular Function: lyase activity (GO:0016829);
BMK_Unigene_15538	1	Molecular Function: cob(I)yrinic acid a,c-diamide adenosyltransferase activity (GO:0008817);
BMK_Unigene_15546	1	Biological Process: transmembrane transport (GO:0055085);
BMK_Unigene_15570	1	Cellular Component: ribosome (GO:0005840);
BMK_Unigene_15591	1	Cellular Component: membrane (GO:0016020);
BMK_Unigene_15612	1	Molecular Function: transferase activity, transferring acyl groups other than amino-acyl groups (GO:0016747);
BMK_Unigene_15645	1	Cellular Component: integral component of membrane (GO:0016021);
BMK_Unigene_15706	1	Molecular Function: ATP binding (GO:0005524);
BMK_Unigene_15755	1	Cellular Component: proteasome complex (GO:0000502);
BMK_Unigene_15893	1	Cellular Component: intracellular organelle (GO:0043229);
BMK_Unigene_15916	1	Cellular Component: ribosome (GO:0005840);
BMK_Unigene_15957	1	Molecular Function: DNA binding (GO:0003677);
BMK_Unigene_16020	1	Molecular Function: heme binding (GO:0020037);
BMK_Unigene_16061	1	Molecular Function: hydrolase activity (GO:0016787);
BMK_Unigene_16077	1	Molecular Function: catalytic activity (GO:0003824);
BMK_Unigene_16098	1	Biological Process: DNA metabolic process (GO:0006259);
BMK_Unigene_16111	1	Molecular Function: protein domain specific binding (GO:0019904);
BMK_Unigene_16166	1	Biological Process: response to stress (GO:0006950);
BMK_Unigene_16238	1	Cellular Component: integral component of membrane (GO:0016021);
BMK_Unigene_16269	1	Molecular Function: sequence-specific DNA binding (GO:0043565);
BMK_Unigene_16300	1	Molecular Function: binding (GO:0005488);
BMK_Unigene_16316	1	Molecular Function: deaminase activity (GO:0019239);
BMK_Unigene_16352	1	Biological Process: transcription, DNA-templated (GO:0006351);
BMK_Unigene_16486	1	Molecular Function: nucleotide binding (GO:0000166);
BMK_Unigene_16495	1	Molecular Function: transferase activity (GO:0016740);
BMK_Unigene_16504	1	Molecular Function: transferase activity (GO:0016740);
BMK_Unigene_16565	1	Molecular Function: metal ion binding (GO:0046872);
BMK_Unigene_16617	1	Molecular Function: nucleic acid binding (GO:0003676);
BMK_Unigene_16690	1	Molecular Function: peroxidase activity (GO:0004601);
BMK_Unigene_16804	1	Molecular Function: hydrolase activity (GO:0016787);
BMK_Unigene_16820	1	Molecular Function: catalytic activity (GO:0003824);
BMK_Unigene_16948	1	Molecular Function: serine-type peptidase activity (GO:0008236);
BMK_Unigene_17027	1	Cellular Component: membrane (GO:0016020);
BMK_Unigene_17073	1	Biological Process: signal transduction (GO:0007165);
BMK_Unigene_17099	1	Biological Process: metabolic process (GO:0008152);
BMK_Unigene_17116	1	Molecular Function: oxidoreductase activity (GO:0016491);
BMK_Unigene_17130	1	Biological Process: cell wall macromolecule catabolic process (GO:0016998);
BMK_Unigene_17142	1	Molecular Function: phospholipid binding (GO:0005543);
BMK_Unigene_17180	1	Molecular Function: protein domain specific binding (GO:0019904);
BMK_Unigene_17185	1	Molecular Function: transferase activity, transferring phosphorus-containing groups (GO:0016772);
BMK_Unigene_17233	1	Molecular Function: protein binding (GO:0005515);
BMK_Unigene_17310	1	Molecular Function: hydrolase activity (GO:0016787);
BMK_Unigene_17408	1	Molecular Function: transferase activity, transferring phosphorus-containing groups (GO:0016772);
BMK_Unigene_17468	1	Molecular Function: ATP binding (GO:0005524);
BMK_Unigene_17485	1	Molecular Function: carboxylic ester hydrolase activity (GO:0052689);
BMK_Unigene_17501	1	Biological Process: DNA metabolic process (GO:0006259);
BMK_Unigene_17509	1	Molecular Function: catalytic activity (GO:0003824);
BMK_Unigene_17563	1	Molecular Function: metal ion binding (GO:0046872);
BMK_Unigene_17574	1	Cellular Component: membrane (GO:0016020);
BMK_Unigene_17619	1	Molecular Function: catalytic activity (GO:0003824);
BMK_Unigene_17703	1	Molecular Function: catalytic activity (GO:0003824);
BMK_Unigene_17718	1	Molecular Function: hydrolase activity (GO:0016787);
BMK_Unigene_17742	1	Molecular Function: serine-type peptidase activity (GO:0008236);
BMK_Unigene_17815	1	Molecular Function: hydrolase activity (GO:0016787);
BMK_Unigene_17878	1	Molecular Function: ATP binding (GO:0005524);
BMK_Unigene_17925	1	Cellular Component: ribosome (GO:0005840);
BMK_Unigene_17974	1	Molecular Function: transferase activity (GO:0016740);
BMK_Unigene_17976	1	Molecular Function: RNA binding (GO:0003723);
BMK_Unigene_18040	1	Cellular Component: membrane (GO:0016020);
BMK_Unigene_18120	1	Molecular Function: transferase activity, transferring phosphorus-containing groups (GO:0016772);
BMK_Unigene_18177	1	Molecular Function: oxidoreductase activity (GO:0016491);
BMK_Unigene_18297	1	Molecular Function: hydrolase activity (GO:0016787);
BMK_Unigene_18343	1	Molecular Function: hydrolase activity (GO:0016787);
BMK_Unigene_18358	1	Biological Process: lipid metabolic process (GO:0006629);
BMK_Unigene_18511	1	Molecular Function: oxidoreductase activity, acting on CH-OH group of donors (GO:0016614);
BMK_Unigene_18546	1	Molecular Function: ion binding (GO:0043167);
BMK_Unigene_18723	1	Molecular Function: hydrolase activity (GO:0016787);
BMK_Unigene_18746	1	Molecular Function: zinc ion binding (GO:0008270);
BMK_Unigene_18845	1	Molecular Function: binding (GO:0005488);
BMK_Unigene_18870	1	Molecular Function: catalytic activity (GO:0003824);
BMK_Unigene_18929	1	Molecular Function: exonuclease activity (GO:0004527);
BMK_Unigene_18934	1	Biological Process: metabolic process (GO:0008152);
BMK_Unigene_18956	1	Molecular Function: glutaminase activity (GO:0004359);
BMK_Unigene_18972	1	Molecular Function: hydrolase activity, acting on glycosyl bonds (GO:0016798);
BMK_Unigene_18977	1	Molecular Function: hydrolase activity (GO:0016787);
BMK_Unigene_18981	1	Molecular Function: small GTPase regulator activity (GO:0005083);
BMK_Unigene_18998	1	Molecular Function: adenyl nucleotide binding (GO:0030554);
BMK_Unigene_19028	1	Biological Process: lipid metabolic process (GO:0006629);
BMK_Unigene_19036	1	Molecular Function: binding (GO:0005488);
BMK_Unigene_19040	1	Molecular Function: binding (GO:0005488);
BMK_Unigene_19048	1	Molecular Function: metal ion binding (GO:0046872);
BMK_Unigene_19095	1	Molecular Function: zinc ion binding (GO:0008270);
BMK_Unigene_19096	1	Molecular Function: zinc ion binding (GO:0008270);
BMK_Unigene_19147	1	Molecular Function: transferase activity (GO:0016740);
BMK_Unigene_19154	1	Molecular Function: transferase activity (GO:0016740);
BMK_Unigene_19156	1	Cellular Component: membrane (GO:0016020);
BMK_Unigene_19185	1	Molecular Function: DNA binding (GO:0003677);
BMK_Unigene_19221	1	Biological Process: metabolic process (GO:0008152);
BMK_Unigene_19224	1	Biological Process: single-organism transport (GO:0044765);
BMK_Unigene_19263	1	Molecular Function: adenyl nucleotide binding (GO:0030554);
BMK_Unigene_19318	1	Molecular Function: DNA binding (GO:0003677);
BMK_Unigene_19329	1	Cellular Component: integral component of membrane (GO:0016021);
BMK_Unigene_19345	1	Molecular Function: hydrolase activity (GO:0016787);
BMK_Unigene_19381	1	Molecular Function: transferase activity (GO:0016740);
BMK_Unigene_19399	1	Molecular Function: phosphoric ester hydrolase activity (GO:0042578);
BMK_Unigene_19414	1	Biological Process: metabolic process (GO:0008152);
BMK_Unigene_19427	1	Cellular Component: membrane (GO:0016020);
BMK_Unigene_19431	1	Biological Process: cellular process (GO:0009987);
BMK_Unigene_19438	1	Molecular Function: ion binding (GO:0043167);
BMK_Unigene_19478	1	Molecular Function: transferase activity, transferring phosphorus-containing groups (GO:0016772);
BMK_Unigene_19497	1	Molecular Function: phosphatase activator activity (GO:0019211);
BMK_Unigene_19504	1	Molecular Function: transferase activity, transferring phosphorus-containing groups (GO:0016772);
BMK_Unigene_19505	1	Biological Process: signal transduction (GO:0007165);
BMK_Unigene_19506	1	Molecular Function: phospholipid binding (GO:0005543);
BMK_Unigene_19535	1	Molecular Function: kinase activity (GO:0016301);
BMK_Unigene_19562	1	Cellular Component: ER membrane protein complex (GO:0072546);
BMK_Unigene_19565	1	Cellular Component: nucleus (GO:0005634);
BMK_Unigene_19573	1	Biological Process: molybdopterin cofactor biosynthetic process (GO:0032324);
BMK_Unigene_19612	1	Molecular Function: RNA binding (GO:0003723);
BMK_Unigene_19635	1	Biological Process: vesicle docking involved in exocytosis (GO:0006904);
BMK_Unigene_19643	1	Biological Process: metabolic process (GO:0008152);
BMK_Unigene_19652	1	Cellular Component: integral component of membrane (GO:0016021);
BMK_Unigene_19654	1	Cellular Component: integral component of membrane (GO:0016021);
BMK_Unigene_19661	1	Cellular Component: membrane (GO:0016020);
BMK_Unigene_19679	1	Molecular Function: protein domain specific binding (GO:0019904);
BMK_Unigene_19681	1	Biological Process: metabolic process (GO:0008152);
BMK_Unigene_19695	1	Molecular Function: adenyl nucleotide binding (GO:0030554);
BMK_Unigene_19706	1	Molecular Function: catalytic activity (GO:0003824);
BMK_Unigene_19714	1	Cellular Component: proteasome complex (GO:0000502);
BMK_Unigene_19780	1	Molecular Function: acetyltransferase activity (GO:0016407);
BMK_Unigene_19805	1	Molecular Function: transferase activity, transferring acyl groups (GO:0016746);
BMK_Unigene_19823	1	Molecular Function: peptidase activity (GO:0008233);
BMK_Unigene_19839	1	Molecular Function: transferase activity (GO:0016740);
BMK_Unigene_19869	1	Molecular Function: catalytic activity (GO:0003824);
BMK_Unigene_19872	1	Molecular Function: metal ion binding (GO:0046872);
BMK_Unigene_19876	1	Cellular Component: peroxisome (GO:0005777);
BMK_Unigene_19894	1	Molecular Function: protein kinase binding (GO:0019901);
BMK_Unigene_19903	1	Cellular Component: integral component of membrane (GO:0016021);
BMK_Unigene_19909	1	Biological Process: transcription, DNA-templated (GO:0006351);
BMK_Unigene_19914	1	Molecular Function: nucleic acid binding (GO:0003676);
BMK_Unigene_19950	1	Biological Process: metabolic process (GO:0008152);
BMK_Unigene_19960	1	Cellular Component: intracellular part (GO:0044424);
BMK_Unigene_19979	1	Molecular Function: transferase activity (GO:0016740);
BMK_Unigene_19986	1	Biological Process: metabolic process (GO:0008152);
BMK_Unigene_20011	1	Biological Process: transcription, DNA-templated (GO:0006351);
BMK_Unigene_20029	1	Biological Process: transport (GO:0006810);
BMK_Unigene_20072	1	Biological Process: transmembrane transport (GO:0055085);
BMK_Unigene_20104	1	Biological Process: vesicle docking involved in exocytosis (GO:0006904);
BMK_Unigene_20107	1	Molecular Function: DNA binding (GO:0003677);
BMK_Unigene_20185	1	Molecular Function: hydrolase activity, acting on acid halide bonds, in C-halide compounds (GO:0019120);
BMK_Unigene_20326	1	Biological Process: metabolic process (GO:0008152);
BMK_Unigene_20327	1	Biological Process: transport (GO:0006810);
BMK_Unigene_20331	1	Molecular Function: oxidoreductase activity (GO:0016491);
BMK_Unigene_20360	1	Molecular Function: catalytic activity (GO:0003824);
BMK_Unigene_20374	1	Biological Process: signal transduction (GO:0007165);
BMK_Unigene_20392	1	Molecular Function: binding (GO:0005488);
BMK_Unigene_20394	1	Biological Process: transcription, DNA-templated (GO:0006351);
BMK_Unigene_20425	1	Biological Process: cellular response to pH (GO:0071467);
BMK_Unigene_20448	1	Biological Process: transcription, DNA-templated (GO:0006351);
BMK_Unigene_20474	1	Molecular Function: hydrolase activity (GO:0016787);
BMK_Unigene_20482	1	Molecular Function: ubiquinol-cytochrome-c reductase activity (GO:0008121);
BMK_Unigene_20511	1	Molecular Function: transferase activity (GO:0016740);
BMK_Unigene_20519	1	Biological Process: transcription, DNA-templated (GO:0006351);
BMK_Unigene_20523	1	Molecular Function: transferase activity, transferring phosphorus-containing groups (GO:0016772);
BMK_Unigene_20574	1	Biological Process: vesicle docking involved in exocytosis (GO:0006904);
BMK_Unigene_20598	1	Molecular Function: catalytic activity (GO:0003824);
BMK_Unigene_20600	1	Biological Process: metabolic process (GO:0008152);
BMK_Unigene_20639	1	Biological Process: autophagy (GO:0006914);
BMK_Unigene_20647	1	Molecular Function: nucleotide binding (GO:0000166);
BMK_Unigene_20661	1	Biological Process: termination of G-protein coupled receptor signaling pathway (GO:0038032);
BMK_Unigene_20678	1	Molecular Function: metal ion binding (GO:0046872);
BMK_Unigene_20686	1	Molecular Function: oxidoreductase activity, acting on CH-OH group of donors (GO:0016614);
BMK_Unigene_20694	1	Molecular Function: nucleotide binding (GO:0000166);
BMK_Unigene_20731	1	Molecular Function: binding (GO:0005488);
BMK_Unigene_20734	1	Molecular Function: hydrolase activity (GO:0016787);
BMK_Unigene_20740	1	Molecular Function: hydrolase activity (GO:0016787);
BMK_Unigene_20786	1	Molecular Function: asparaginase activity (GO:0004067);
BMK_Unigene_20819	1	Molecular Function: acid-amino acid ligase activity (GO:0016881);
BMK_Unigene_20831	1	Molecular Function: metal ion binding (GO:0046872);
BMK_Unigene_20843	1	Molecular Function: catalytic activity (GO:0003824);
BMK_Unigene_20849	1	Molecular Function: nucleoside-triphosphatase activity (GO:0017111);
BMK_Unigene_20861	1	Molecular Function: transferase activity, transferring phosphorus-containing groups (GO:0016772);
BMK_Unigene_20862	1	Molecular Function: hydrolase activity (GO:0016787);
BMK_Unigene_20884	1	Molecular Function: nucleoside-triphosphatase activity (GO:0017111);
BMK_Unigene_20893	1	Molecular Function: transferase activity (GO:0016740);
BMK_Unigene_20896	1	Molecular Function: binding (GO:0005488);
BMK_Unigene_20897	1	Molecular Function: metal ion binding (GO:0046872);
BMK_Unigene_20917	1	Molecular Function: ligase activity (GO:0016874);
BMK_Unigene_20930	1	Biological Process: transport (GO:0006810);
BMK_Unigene_20962	1	Molecular Function: nucleic acid binding (GO:0003676);
BMK_Unigene_20975	1	Molecular Function: catalytic activity (GO:0003824);
BMK_Unigene_20985	1	Biological Process: DNA repair (GO:0006281);
BMK_Unigene_21011	1	Cellular Component: GPI-anchor transamidase complex (GO:0042765);
BMK_Unigene_21023	1	Biological Process: regulation of cellular process (GO:0050794);
BMK_Unigene_21027	1	Molecular Function: catalytic activity (GO:0003824);
BMK_Unigene_21028	1	Molecular Function: metal ion binding (GO:0046872);
BMK_Unigene_21037	1	Molecular Function: transferase activity, transferring acyl groups (GO:0016746);
BMK_Unigene_21040	1	Biological Process: metabolic process (GO:0008152);
BMK_Unigene_21045	1	Cellular Component: integral component of membrane (GO:0016021);
BMK_Unigene_21046	1	Molecular Function: transferase activity, transferring phosphorus-containing groups (GO:0016772);
BMK_Unigene_21072	1	Molecular Function: pyridoxal phosphate binding (GO:0030170);
BMK_Unigene_21082	1	Molecular Function: nucleotide binding (GO:0000166);
BMK_Unigene_21111	1	Molecular Function: nucleic acid binding (GO:0003676);
BMK_Unigene_21119	1	Molecular Function: metal ion binding (GO:0046872);
BMK_Unigene_21136	1	Molecular Function: protein kinase binding (GO:0019901);
BMK_Unigene_21151	1	Biological Process: single-organism transport (GO:0044765);
BMK_Unigene_21180	1	Molecular Function: transferase activity (GO:0016740);
BMK_Unigene_21204	1	Biological Process: transcription, DNA-templated (GO:0006351);
BMK_Unigene_21239	1	Molecular Function: nucleotide binding (GO:0000166);
BMK_Unigene_21254	1	Molecular Function: catalytic activity (GO:0003824);
BMK_Unigene_21257	1	Molecular Function: oxidoreductase activity, acting on CH-OH group of donors (GO:0016614);
BMK_Unigene_21258	1	Biological Process: protein transport (GO:0015031);
BMK_Unigene_21273	1	Molecular Function: hydrolase activity (GO:0016787);
BMK_Unigene_21287	1	Molecular Function: nucleotide binding (GO:0000166);
BMK_Unigene_21311	1	Molecular Function: protein dimerization activity (GO:0046983);
BMK_Unigene_21337	1	Molecular Function: nucleic acid binding (GO:0003676);
BMK_Unigene_21345	1	Molecular Function: hydrolase activity (GO:0016787);
BMK_Unigene_21378	1	Molecular Function: DNA binding (GO:0003677);
BMK_Unigene_21403	1	Molecular Function: oxidoreductase activity (GO:0016491);
BMK_Unigene_21406	1	Biological Process: vesicle docking involved in exocytosis (GO:0006904);
BMK_Unigene_21420	1	Molecular Function: hydrolase activity (GO:0016787);
BMK_Unigene_21432	1	Molecular Function: hydrolase activity, acting on carbon-nitrogen (but not peptide) bonds (GO:0016810);
BMK_Unigene_21436	1	Molecular Function: catalytic activity (GO:0003824);
BMK_Unigene_21468	1	Molecular Function: RNA binding (GO:0003723);
BMK_Unigene_21474	1	Molecular Function: metal ion binding (GO:0046872);
BMK_Unigene_21478	1	Cellular Component: membrane (GO:0016020);
BMK_Unigene_21481	1	Cellular Component: proteasome complex (GO:0000502);
BMK_Unigene_21503	1	Cellular Component: integral component of membrane (GO:0016021);
BMK_Unigene_21536	1	Molecular Function: binding (GO:0005488);
BMK_Unigene_21540	1	Molecular Function: ATPase activity, coupled to transmembrane movement of substances (GO:0042626);
BMK_Unigene_21543	1	Molecular Function: metal ion binding (GO:0046872);
BMK_Unigene_21578	1	Molecular Function: hydrolase activity (GO:0016787);
BMK_Unigene_21593	1	Molecular Function: exonuclease activity (GO:0004527);
BMK_Unigene_21600	1	Biological Process: metabolic process (GO:0008152);
BMK_Unigene_21612	1	Molecular Function: GTP binding (GO:0005525);
BMK_Unigene_21630	1	Molecular Function: kinase activity (GO:0016301);
BMK_Unigene_21649	1	Biological Process: regulation of signal transduction (GO:0009966);
BMK_Unigene_21671	1	Molecular Function: ATP binding (GO:0005524);
BMK_Unigene_21672	1	Molecular Function: transferase activity (GO:0016740);
BMK_Unigene_21689	1	Molecular Function: catalytic activity (GO:0003824);
BMK_Unigene_21694	1	Biological Process: cellular response to iron ion starvation (GO:0010106);
BMK_Unigene_21704	1	Molecular Function: acid phosphatase activity (GO:0003993);
BMK_Unigene_21722	1	Cellular Component: integral component of membrane (GO:0016021);
BMK_Unigene_21769	1	Cellular Component: integral component of membrane (GO:0016021);
BMK_Unigene_21811	1	Biological Process: response to stress (GO:0006950);
BMK_Unigene_21846	1	Molecular Function: catalytic activity (GO:0003824);
BMK_Unigene_21848	1	Molecular Function: kinase activity (GO:0016301);
BMK_Unigene_21881	1	Molecular Function: transferase activity (GO:0016740);
BMK_Unigene_21900	1	Cellular Component: chromosome (GO:0005694);
BMK_Unigene_21913	1	Cellular Component: membrane (GO:0016020);
BMK_Unigene_21932	1	Biological Process: transcription, DNA-templated (GO:0006351);
BMK_Unigene_21933	1	Molecular Function: lyase activity (GO:0016829);
BMK_Unigene_21961	1	Molecular Function: transferase activity, transferring acyl groups (GO:0016746);
BMK_Unigene_21971	1	Biological Process: transcription, DNA-templated (GO:0006351);
BMK_Unigene_21977	1	Biological Process: metabolic process (GO:0008152);
BMK_Unigene_21978	1	Biological Process: transmembrane transport (GO:0055085);
BMK_Unigene_21982	1	Molecular Function: transferase activity (GO:0016740);
BMK_Unigene_22005	1	Cellular Component: nucleus (GO:0005634);
BMK_Unigene_22014	1	Biological Process: transmembrane transport (GO:0055085);
BMK_Unigene_22015	1	Cellular Component: integral component of membrane (GO:0016021);
BMK_Unigene_22049	1	Molecular Function: transferase activity, transferring glycosyl groups (GO:0016757);
BMK_Unigene_22058	1	Biological Process: cellular process (GO:0009987);
BMK_Unigene_22098	1	Molecular Function: zinc ion binding (GO:0008270);
BMK_Unigene_22110	1	Molecular Function: ligase activity (GO:0016874);
BMK_Unigene_22123	1	Cellular Component: membrane (GO:0016020);
BMK_Unigene_22125	1	Molecular Function: transferase activity, transferring glycosyl groups (GO:0016757);
BMK_Unigene_22126	1	Biological Process: retrograde transport, endosome to Golgi (GO:0042147);
BMK_Unigene_22157	1	Cellular Component: proteasome complex (GO:0000502);
BMK_Unigene_22172	1	Molecular Function: binding (GO:0005488);
BMK_Unigene_22180	1	Cellular Component: integral component of membrane (GO:0016021);
BMK_Unigene_22183	1	Molecular Function: nucleic acid binding (GO:0003676);
BMK_Unigene_22207	1	Molecular Function: hydrolase activity, acting on ester bonds (GO:0016788);
BMK_Unigene_22209	1	Cellular Component: membrane (GO:0016020);
BMK_Unigene_22241	1	Biological Process: transcription, DNA-templated (GO:0006351);
BMK_Unigene_22261	1	Molecular Function: catalytic activity (GO:0003824);
BMK_Unigene_22264	1	Biological Process: metabolic process (GO:0008152);
BMK_Unigene_22271	1	Molecular Function: kinase activity (GO:0016301);
BMK_Unigene_22277	1	Molecular Function: acid-amino acid ligase activity (GO:0016881);
BMK_Unigene_22325	1	Molecular Function: isomerase activity (GO:0016853);
BMK_Unigene_22340	1	Cellular Component: membrane (GO:0016020);
BMK_Unigene_22347	1	Cellular Component: nucleus (GO:0005634);
BMK_Unigene_22356	1	Cellular Component: intracellular organelle (GO:0043229);
BMK_Unigene_22379	1	Cellular Component: intracellular (GO:0005622);
BMK_Unigene_22383	1	Molecular Function: metal ion binding (GO:0046872);
BMK_Unigene_22395	1	Cellular Component: membrane (GO:0016020);
BMK_Unigene_22452	1	Molecular Function: binding (GO:0005488);
BMK_Unigene_22457	1	Biological Process: Mo-molybdopterin cofactor biosynthetic process (GO:0006777);
BMK_Unigene_22466	1	Molecular Function: peptidase activity (GO:0008233);
BMK_Unigene_22501	1	Molecular Function: oxidoreductase activity (GO:0016491);
BMK_Unigene_22525	1	Molecular Function: cytochrome-c oxidase activity (GO:0004129);
BMK_Unigene_22533	1	Molecular Function: protein kinase activity (GO:0004672);
BMK_Unigene_22553	1	Cellular Component: integral component of membrane (GO:0016021);
BMK_Unigene_22564	1	Molecular Function: phosphoprotein phosphatase activity (GO:0004721);
BMK_Unigene_22584	1	Molecular Function: hydrolase activity (GO:0016787);
BMK_Unigene_22587	1	Cellular Component: membrane (GO:0016020);
BMK_Unigene_22628	1	Molecular Function: transferase activity, transferring alkyl or aryl (other than methyl) groups (GO:0016765);
BMK_Unigene_22630	1	Molecular Function: DNA binding (GO:0003677);
BMK_Unigene_22640	1	Molecular Function: hydrolase activity, acting on ester bonds (GO:0016788);
BMK_Unigene_22645	1	Molecular Function: catalytic activity (GO:0003824);
BMK_Unigene_22669	1	Molecular Function: DNA binding (GO:0003677);
BMK_Unigene_22683	1	Molecular Function: metal ion binding (GO:0046872);
BMK_Unigene_22693	1	Cellular Component: integral component of membrane (GO:0016021);
BMK_Unigene_22716	1	Molecular Function: isomerase activity (GO:0016853);
BMK_Unigene_22730	1	Cellular Component: membrane (GO:0016020);
BMK_Unigene_22739	1	Molecular Function: hydrolase activity (GO:0016787);
BMK_Unigene_22753	1	Molecular Function: carboxylic ester hydrolase activity (GO:0004091);
BMK_Unigene_22768	1	Biological Process: metabolic process (GO:0008152);
BMK_Unigene_22773	1	Biological Process: transcription, DNA-templated (GO:0006351);
BMK_Unigene_22778	1	Biological Process: regulation of transcription, DNA-templated (GO:0006355);
BMK_Unigene_22787	1	Molecular Function: acid-amino acid ligase activity (GO:0016881);
BMK_Unigene_22802	1	Biological Process: regulation of Rab GTPase activity (GO:0032313);
BMK_Unigene_22805	1	Molecular Function: N-acetyltransferase activity (GO:0008080);
BMK_Unigene_22815	1	Molecular Function: GTP binding (GO:0005525);
BMK_Unigene_22820	1	Molecular Function: catalytic activity (GO:0003824);
BMK_Unigene_22826	1	Molecular Function: hydrolase activity (GO:0016787);
BMK_Unigene_22834	1	Biological Process: transcription, DNA-templated (GO:0006351);
BMK_Unigene_22837	1	Cellular Component: membrane (GO:0016020);
BMK_Unigene_22850	1	Biological Process: ER to Golgi vesicle-mediated transport (GO:0006888);
BMK_Unigene_22854	1	Cellular Component: nucleus (GO:0005634);
BMK_Unigene_22861	1	Molecular Function: oxidoreductase activity, acting on CH-OH group of donors (GO:0016614);
BMK_Unigene_22880	1	Molecular Function: catalytic activity (GO:0003824);
BMK_Unigene_22908	1	Biological Process: ubiquitin-dependent protein catabolic process (GO:0006511);
BMK_Unigene_22922	1	Molecular Function: phosphoprotein phosphatase activity (GO:0004721);
BMK_Unigene_22931	1	Molecular Function: acid-amino acid ligase activity (GO:0016881);
BMK_Unigene_22956	1	Molecular Function: kinase activity (GO:0016301);
BMK_Unigene_22963	1	Molecular Function: zinc ion binding (GO:0008270);
BMK_Unigene_22972	1	Molecular Function: small GTPase regulator activity (GO:0005083);
BMK_Unigene_22994	1	Molecular Function: zinc ion binding (GO:0008270);
BMK_Unigene_22997	1	Molecular Function: nucleic acid binding (GO:0003676);
BMK_Unigene_23007	1	Molecular Function: transferase activity (GO:0016740);
BMK_Unigene_23019	1	Molecular Function: metal ion binding (GO:0046872);
BMK_Unigene_23027	1	Biological Process: metabolic process (GO:0008152);
BMK_Unigene_23031	1	Cellular Component: intracellular part (GO:0044424);
BMK_Unigene_23061	1	Molecular Function: transferase activity, transferring phosphorus-containing groups (GO:0016772);
BMK_Unigene_23136	1	Molecular Function: hydrolase activity (GO:0016787);
BMK_Unigene_23151	1	Molecular Function: GTP binding (GO:0005525);
BMK_Unigene_23152	1	Molecular Function: hydrolase activity (GO:0016787);
BMK_Unigene_23203	1	Molecular Function: hydrolase activity (GO:0016787);
BMK_Unigene_23223	1	Molecular Function: peptidase activity (GO:0008233);
BMK_Unigene_23234	1	Cellular Component: membrane (GO:0016020);
BMK_Unigene_23245	1	Biological Process: regulation of cellular process (GO:0050794);
BMK_Unigene_23288	1	Biological Process: retrograde transport, endosome to Golgi (GO:0042147);
BMK_Unigene_23291	1	Molecular Function: metal ion binding (GO:0046872);
BMK_Unigene_23293	1	Molecular Function: calcium ion binding (GO:0005509);
BMK_Unigene_23294	1	Molecular Function: RNA binding (GO:0003723);
BMK_Unigene_23297	1	Molecular Function: hydrolase activity (GO:0016787);
BMK_Unigene_23303	1	Cellular Component: Golgi transport complex (GO:0017119);
BMK_Unigene_23329	1	Cellular Component: proteasome complex (GO:0000502);
BMK_Unigene_23330	1	Biological Process: transcription, DNA-templated (GO:0006351);
BMK_Unigene_23394	1	Molecular Function: ion binding (GO:0043167);
BMK_Unigene_23425	1	Biological Process: cell wall macromolecule catabolic process (GO:0016998);
BMK_Unigene_23429	1	Molecular Function: transferase activity, transferring phosphorus-containing groups (GO:0016772);
BMK_Unigene_23469	1	Molecular Function: maltose O-acetyltransferase activity (GO:0008925);
BMK_Unigene_23474	1	Molecular Function: hydrolase activity (GO:0016787);
BMK_Unigene_23475	1	Molecular Function: peptidase activity (GO:0008233);
BMK_Unigene_23497	1	Molecular Function: metal ion binding (GO:0046872);
BMK_Unigene_23499	1	Molecular Function: binding (GO:0005488);
BMK_Unigene_23505	1	Molecular Function: single-stranded DNA 5'-3' exodeoxyribonuclease activity (GO:0045145);
BMK_Unigene_23509	1	Molecular Function: hydrolase activity (GO:0016787);
BMK_Unigene_23512	1	Molecular Function: hydrolase activity (GO:0016787);
BMK_Unigene_23542	1	Cellular Component: membrane (GO:0016020);
BMK_Unigene_23548	1	Molecular Function: catalytic activity (GO:0003824);
BMK_Unigene_23561	1	Cellular Component: intracellular (GO:0005622);
BMK_Unigene_23579	1	Biological Process: signal transduction (GO:0007165);
BMK_Unigene_23588	1	Biological Process: single-organism transport (GO:0044765);
BMK_Unigene_23621	1	Molecular Function: binding (GO:0005488);
BMK_Unigene_23639	1	Molecular Function: oxidoreductase activity, acting on CH-OH group of donors (GO:0016614);
BMK_Unigene_23649	1	Molecular Function: transferase activity (GO:0016740);
BMK_Unigene_23672	1	Molecular Function: transferase activity, transferring phosphorus-containing groups (GO:0016772);
BMK_Unigene_23703	1	Molecular Function: hydrolase activity (GO:0016787);
BMK_Unigene_23704	1	Cellular Component: integral component of membrane (GO:0016021);
BMK_Unigene_23717	1	Molecular Function: sequence-specific DNA binding (GO:0043565);
BMK_Unigene_23718	1	Biological Process: metabolic process (GO:0008152);
BMK_Unigene_23733	1	Biological Process: phosphatidylinositol phosphorylation (GO:0046854);
BMK_Unigene_23735	1	Molecular Function: transferase activity (GO:0016740);
BMK_Unigene_23752	1	Molecular Function: zinc ion binding (GO:0008270);
BMK_Unigene_23762	1	Cellular Component: Golgi apparatus (GO:0005794);
BMK_Unigene_23767	1	Molecular Function: N-acetyltransferase activity (GO:0008080);
BMK_Unigene_23800	1	Cellular Component: membrane (GO:0016020);
BMK_Unigene_23820	1	Cellular Component: integral component of membrane (GO:0016021);
BMK_Unigene_23836	1	Molecular Function: oxidoreductase activity (GO:0016491);
BMK_Unigene_23843	1	Molecular Function: zinc ion binding (GO:0008270);
BMK_Unigene_23849	1	Molecular Function: metal ion binding (GO:0046872);
BMK_Unigene_23863	1	Molecular Function: peptidase activity (GO:0008233);
BMK_Unigene_23875	1	Biological Process: regulation of transcription, DNA-templated (GO:0006355);
BMK_Unigene_23882	1	Cellular Component: integral component of membrane (GO:0016021);
BMK_Unigene_23920	1	Molecular Function: transferase activity, transferring phosphorus-containing groups (GO:0016772);
BMK_Unigene_23949	1	Molecular Function: transferase activity, transferring phosphorus-containing groups (GO:0016772);
BMK_Unigene_23956	1	Molecular Function: hydrolase activity (GO:0016787);
BMK_Unigene_23968	1	Molecular Function: zinc ion binding (GO:0008270);
BMK_Unigene_23979	1	Molecular Function: monooxygenase activity (GO:0004497);
BMK_Unigene_23982	1	Molecular Function: exopeptidase activity (GO:0008238);
BMK_Unigene_24009	1	Molecular Function: zinc ion binding (GO:0008270);
BMK_Unigene_24023	1	Molecular Function: metal ion binding (GO:0046872);
BMK_Unigene_24057	1	Molecular Function: transferase activity (GO:0016740);
BMK_Unigene_24095	1	Molecular Function: NAD+ binding (GO:0070403);
BMK_Unigene_24099	1	Molecular Function: catalytic activity (GO:0003824);
BMK_Unigene_24100	1	Molecular Function: transferase activity (GO:0016740);
BMK_Unigene_24111	1	Molecular Function: metal ion binding (GO:0046872);
BMK_Unigene_24118	1	Biological Process: vesicle-mediated transport (GO:0016192);
BMK_Unigene_24120	1	Molecular Function: oxidoreductase activity, acting on CH-OH group of donors (GO:0016614);
BMK_Unigene_24125	1	Molecular Function: zinc ion binding (GO:0008270);
BMK_Unigene_24128	1	Biological Process: metabolic process (GO:0008152);
BMK_Unigene_24146	1	Molecular Function: peroxidase activity (GO:0004601);
BMK_Unigene_24160	1	Biological Process: signal transduction (GO:0007165);
BMK_Unigene_24218	1	Biological Process: intracellular protein transport (GO:0006886);
BMK_Unigene_24219	1	Cellular Component: integral component of membrane (GO:0016021);
BMK_Unigene_24226	1	Cellular Component: Golgi transport complex (GO:0017119);
BMK_Unigene_24260	1	Cellular Component: endoplasmic reticulum (GO:0005783);
BMK_Unigene_24275	1	Molecular Function: phosphoprotein phosphatase activity (GO:0004721);
BMK_Unigene_24305	1	Molecular Function: metal ion binding (GO:0046872);
BMK_Unigene_24335	1	Biological Process: single-organism transport (GO:0044765);
BMK_Unigene_24353	1	Molecular Function: catalytic activity (GO:0003824);
BMK_Unigene_24370	1	Biological Process: phosphatidylinositol dephosphorylation (GO:0046856);
BMK_Unigene_24420	1	Cellular Component: integral component of membrane (GO:0016021);
BMK_Unigene_24459	1	Molecular Function: zinc ion binding (GO:0008270);
BMK_Unigene_24476	1	Molecular Function: ligase activity (GO:0016874);
BMK_Unigene_24489	1	Molecular Function: ligase activity (GO:0016874);
BMK_Unigene_24498	1	Biological Process: cellular response to pH (GO:0071467);
BMK_Unigene_24546	1	Biological Process: transcription, DNA-templated (GO:0006351);
BMK_Unigene_24563	1	Molecular Function: RNA binding (GO:0003723);
BMK_Unigene_24644	1	Cellular Component: integral component of membrane (GO:0016021);
BMK_Unigene_24664	1	Molecular Function: cation binding (GO:0043169);
BMK_Unigene_24670	1	Molecular Function: kinase activity (GO:0016301);
BMK_Unigene_24685	1	Cellular Component: nucleus (GO:0005634);
BMK_Unigene_24688	1	Molecular Function: phospholipid binding (GO:0005543);
BMK_Unigene_24713	1	Molecular Function: lyase activity (GO:0016829);
BMK_Unigene_24740	1	Molecular Function: DNA binding (GO:0003677);
BMK_Unigene_24749	1	Molecular Function: endodeoxyribonuclease activity, producing 5'-phosphomonoesters (GO:0016888);
BMK_Unigene_24769	1	Cellular Component: membrane (GO:0016020);
BMK_Unigene_24774	1	Molecular Function: zinc ion binding (GO:0008270);
BMK_Unigene_24777	1	Molecular Function: transferase activity (GO:0016740);
BMK_Unigene_24787	1	Molecular Function: protein kinase activity (GO:0004672);
BMK_Unigene_24795	1	Cellular Component: nuclear chromosome (GO:0000228);
BMK_Unigene_24815	1	Molecular Function: metal ion binding (GO:0046872);
BMK_Unigene_24866	1	Molecular Function: metal ion binding (GO:0046872);
BMK_Unigene_24905	1	Cellular Component: mitochondrion (GO:0005739);
BMK_Unigene_24954	1	Cellular Component: extracellular region (GO:0005576);
BMK_Unigene_24985	1	Molecular Function: protein dimerization activity (GO:0046983);
BMK_Unigene_24988	1	Molecular Function: transferase activity (GO:0016740);
BMK_Unigene_24991	1	Molecular Function: catalytic activity (GO:0003824);
BMK_Unigene_24993	1	Cellular Component: nuclear pore (GO:0005643);
BMK_Unigene_25032	1	Biological Process: metabolic process (GO:0008152);
BMK_Unigene_25049	1	Molecular Function: transferase activity, transferring acyl groups (GO:0016746);
BMK_Unigene_25071	1	Cellular Component: integral component of membrane (GO:0016021);
BMK_Unigene_25080	1	Molecular Function: glutaminase activity (GO:0004359);
BMK_Unigene_25087	1	Molecular Function: hydrolase activity (GO:0016787);
BMK_Unigene_25116	1	Molecular Function: transferase activity (GO:0016740);
BMK_Unigene_25126	1	Molecular Function: transferase activity (GO:0016740);
BMK_Unigene_25127	1	Molecular Function: RNA binding (GO:0003723);
BMK_Unigene_25141	1	Cellular Component: intracellular part (GO:0044424);
BMK_Unigene_25195	1	Molecular Function: metal ion binding (GO:0046872);
BMK_Unigene_25221	1	Cellular Component: signal recognition particle (GO:0048500);
BMK_Unigene_25230	1	Biological Process: termination of G-protein coupled receptor signaling pathway (GO:0038032);
BMK_Unigene_25259	1	Biological Process: nucleobase-containing compound metabolic process (GO:0006139);
BMK_Unigene_25280	1	Molecular Function: nuclease activity (GO:0004518);
BMK_Unigene_25288	1	Cellular Component: membrane (GO:0016020);
BMK_Unigene_25329	1	Cellular Component: mitochondrion (GO:0005739);
BMK_Unigene_25356	1	Molecular Function: catalytic activity (GO:0003824);
BMK_Unigene_25361	1	Molecular Function: transferase activity, transferring acyl groups (GO:0016746);
BMK_Unigene_25363	1	Molecular Function: transferase activity, transferring acyl groups (GO:0016746);
BMK_Unigene_25371	1	Cellular Component: proteasome complex (GO:0000502);
BMK_Unigene_25373	1	Molecular Function: transferase activity, transferring glycosyl groups (GO:0016757);
BMK_Unigene_25385	1	Cellular Component: integral component of nuclear inner membrane (GO:0005639);
BMK_Unigene_25399	1	Molecular Function: phosphoric ester hydrolase activity (GO:0042578);
BMK_Unigene_25463	1	Cellular Component: membrane (GO:0016020);
BMK_Unigene_25492	1	Molecular Function: serine-type peptidase activity (GO:0008236);
BMK_Unigene_25495	1	Cellular Component: cytoplasm (GO:0005737);
BMK_Unigene_25512	1	Cellular Component: integral component of membrane (GO:0016021);
BMK_Unigene_25552	1	Biological Process: transcription, DNA-templated (GO:0006351);
BMK_Unigene_25580	1	Molecular Function: binding (GO:0005488);
BMK_Unigene_25601	1	Molecular Function: metal ion binding (GO:0046872);
BMK_Unigene_25603	1	Biological Process: vesicle docking involved in exocytosis (GO:0006904);
BMK_Unigene_25636	1	Biological Process: cell division (GO:0051301);
BMK_Unigene_25674	1	Molecular Function: oxidoreductase activity (GO:0016491);
BMK_Unigene_25681	1	Molecular Function: binding (GO:0005488);
BMK_Unigene_25684	1	Molecular Function: transferase activity, transferring phosphorus-containing groups (GO:0016772);
BMK_Unigene_25701	1	Molecular Function: ligase activity (GO:0016874);
BMK_Unigene_25707	1	Cellular Component: integral component of membrane (GO:0016021);
BMK_Unigene_25745	1	Molecular Function: transferase activity (GO:0016740);
BMK_Unigene_25752	1	Molecular Function: catalytic activity (GO:0003824);
BMK_Unigene_25753	1	Molecular Function: zinc ion binding (GO:0008270);
BMK_Unigene_25819	1	Biological Process: signal transduction (GO:0007165);
BMK_Unigene_25859	1	Molecular Function: phospholipid binding (GO:0005543);
BMK_Unigene_25868	1	Molecular Function: binding (GO:0005488);
BMK_Unigene_25877	1	Molecular Function: acid-amino acid ligase activity (GO:0016881);
BMK_Unigene_25892	1	Biological Process: transmembrane transport (GO:0055085);
BMK_Unigene_25902	1	Biological Process: mycelium development (GO:0043581);
BMK_Unigene_25911	1	Molecular Function: zinc ion binding (GO:0008270);
BMK_Unigene_25956	1	Molecular Function: binding (GO:0005488);
BMK_Unigene_25983	1	Molecular Function: zinc ion binding (GO:0008270);
BMK_Unigene_25993	1	Molecular Function: phosphoglycerate mutase activity (GO:0004619);
BMK_Unigene_26016	1	Molecular Function: zinc ion binding (GO:0008270);
BMK_Unigene_26035	1	Biological Process: transcription, DNA-templated (GO:0006351);
BMK_Unigene_26095	1	Molecular Function: metal ion binding (GO:0046872);
BMK_Unigene_26112	1	Cellular Component: peroxisome (GO:0005777);
BMK_Unigene_26113	1	Molecular Function: metal ion binding (GO:0046872);
BMK_Unigene_26114	1	Biological Process: metabolic process (GO:0008152);
BMK_Unigene_26137	1	Cellular Component: GPI-anchor transamidase complex (GO:0042765);
BMK_Unigene_26144	1	Biological Process: transport (GO:0006810);
BMK_Unigene_26154	1	Molecular Function: hydrolase activity (GO:0016787);
BMK_Unigene_26159	1	Molecular Function: zinc ion binding (GO:0008270);
BMK_Unigene_26161	1	Molecular Function: protein heterodimerization activity (GO:0046982);
BMK_Unigene_26170	1	Biological Process: transport (GO:0006810);
BMK_Unigene_26176	1	Biological Process: metabolic process (GO:0008152);
BMK_Unigene_26241	1	Biological Process: small GTPase mediated signal transduction (GO:0007264);
BMK_Unigene_26251	1	Molecular Function: phospholipid binding (GO:0005543);
BMK_Unigene_26252	1	Molecular Function: nucleotide binding (GO:0000166);
BMK_Unigene_26303	1	Molecular Function: hydrolase activity (GO:0016787);
BMK_Unigene_26315	1	Cellular Component: integral component of membrane (GO:0016021);
BMK_Unigene_26330	1	Molecular Function: oxidoreductase activity (GO:0016491);
BMK_Unigene_26402	1	Molecular Function: binding (GO:0005488);
BMK_Unigene_26434	1	Cellular Component: SWI/SNF superfamily-type complex (GO:0070603);
BMK_Unigene_26443	1	Molecular Function: hydrolase activity (GO:0016787);
BMK_Unigene_26464	1	Molecular Function: DNA binding (GO:0003677);
BMK_Unigene_26481	1	Molecular Function: transferase activity, transferring acyl groups (GO:0016746);
BMK_Unigene_26498	1	Molecular Function: transferase activity (GO:0016740);
BMK_Unigene_26507	1	Molecular Function: phospholipid binding (GO:0005543);
BMK_Unigene_26520	1	Cellular Component: intracellular (GO:0005622);
BMK_Unigene_26528	1	Molecular Function: binding (GO:0005488);
BMK_Unigene_26534	1	Cellular Component: membrane (GO:0016020);
BMK_Unigene_26552	1	Biological Process: transcription, DNA-templated (GO:0006351);
BMK_Unigene_26558	1	Molecular Function: peptidase activity (GO:0008233);
BMK_Unigene_26563	1	Cellular Component: integral component of membrane (GO:0016021);
BMK_Unigene_26564	1	Molecular Function: microtubule binding (GO:0008017);
BMK_Unigene_26648	1	Cellular Component: integral component of membrane (GO:0016021);
BMK_Unigene_26688	1	Cellular Component: integral component of membrane (GO:0016021);
BMK_Unigene_26698	1	Biological Process: cellular process (GO:0009987);
BMK_Unigene_26704	1	Molecular Function: transferase activity, transferring phosphorus-containing groups (GO:0016772);
BMK_Unigene_26707	1	Biological Process: termination of G-protein coupled receptor signaling pathway (GO:0038032);
BMK_Unigene_26736	1	Cellular Component: membrane (GO:0016020);
BMK_Unigene_26738	1	Cellular Component: integral component of membrane (GO:0016021);
BMK_Unigene_26742	1	Molecular Function: acid-amino acid ligase activity (GO:0016881);
BMK_Unigene_26743	1	Biological Process: single-organism transport (GO:0044765);
BMK_Unigene_26807	1	Molecular Function: zinc ion binding (GO:0008270);
BMK_Unigene_26821	1	Molecular Function: metal ion binding (GO:0046872);
BMK_Unigene_26864	1	Molecular Function: transferase activity, transferring glycosyl groups (GO:0016757);
BMK_Unigene_26867	1	Cellular Component: integral component of membrane (GO:0016021);
BMK_Unigene_26871	1	Biological Process: mycelium development (GO:0043581);
BMK_Unigene_26903	1	Molecular Function: transferase activity (GO:0016740);
BMK_Unigene_26964	1	Biological Process: cellular response to farnesol (GO:0097308);
BMK_Unigene_26966	1	Molecular Function: catalytic activity (GO:0003824);
BMK_Unigene_26986	1	Biological Process: vesicle docking involved in exocytosis (GO:0006904);
BMK_Unigene_27033	1	Molecular Function: protein dimerization activity (GO:0046983);
BMK_Unigene_27068	1	Molecular Function: hydrolase activity (GO:0016787);
BMK_Unigene_27092	1	Biological Process: Mo-molybdopterin cofactor biosynthetic process (GO:0006777);
BMK_Unigene_27099	1	Molecular Function: RNA binding (GO:0003723);
BMK_Unigene_27133	1	Cellular Component: proteasome complex (GO:0000502);
BMK_Unigene_27134	1	Molecular Function: transferase activity (GO:0016740);
BMK_Unigene_27146	1	Molecular Function: hydrolase activity (GO:0016787);
BMK_Unigene_27174	1	Biological Process: protein transport (GO:0015031);
BMK_Unigene_27187	1	Molecular Function: binding (GO:0005488);
BMK_Unigene_27204	1	Molecular Function: hydrolase activity (GO:0016787);
BMK_Unigene_27205	1	Molecular Function: hydrolase activity (GO:0016787);
BMK_Unigene_27206	1	Biological Process: metabolic process (GO:0008152);
BMK_Unigene_27230	1	Molecular Function: zinc ion binding (GO:0008270);
BMK_Unigene_27251	1	Biological Process: single-organism transport (GO:0044765);
BMK_Unigene_27274	1	Cellular Component: ER membrane protein complex (GO:0072546);
BMK_Unigene_27291	1	Molecular Function: GTP binding (GO:0005525);
BMK_Unigene_27299	1	Cellular Component: membrane (GO:0016020);
BMK_Unigene_27387	1	Molecular Function: RNA binding (GO:0003723);
BMK_Unigene_27397	1	Biological Process: signal transduction (GO:0007165);
BMK_Unigene_27401	1	Cellular Component: membrane (GO:0016020);
BMK_Unigene_27404	1	Molecular Function: oxidoreductase activity (GO:0016491);
BMK_Unigene_27431	1	Molecular Function: transferase activity (GO:0016740);
BMK_Unigene_27435	1	Molecular Function: hydrolase activity (GO:0016787);
BMK_Unigene_27474	1	Molecular Function: hydrolase activity (GO:0016787);
BMK_Unigene_27484	1	Molecular Function: zinc ion binding (GO:0008270);
BMK_Unigene_27485	1	Molecular Function: transferase activity (GO:0016740);
BMK_Unigene_27492	1	Molecular Function: inositol-1,4,5-trisphosphate 3-kinase activity (GO:0008440);
BMK_Unigene_27513	1	Molecular Function: hydrolase activity (GO:0016787);
BMK_Unigene_27532	1	Molecular Function: N-acetyltransferase activity (GO:0008080);
BMK_Unigene_27550	1	Cellular Component: integral component of membrane (GO:0016021);
BMK_Unigene_27556	1	Molecular Function: nucleic acid binding (GO:0003676);
BMK_Unigene_27569	1	Biological Process: cellular process (GO:0009987);
BMK_Unigene_27583	1	Molecular Function: zinc ion binding (GO:0008270);
BMK_Unigene_27609	1	Molecular Function: calcium ion binding (GO:0005509);
BMK_Unigene_27619	1	Biological Process: protein dephosphorylation (GO:0006470);
BMK_Unigene_27639	1	Molecular Function: catalytic activity (GO:0003824);
BMK_Unigene_27664	1	Cellular Component: integral component of membrane (GO:0016021);
BMK_Unigene_27670	1	Cellular Component: integral component of membrane (GO:0016021);
BMK_Unigene_27690	1	Biological Process: transcription, DNA-templated (GO:0006351);
BMK_Unigene_27708	1	Biological Process: single-organism transport (GO:0044765);
BMK_Unigene_27715	1	Molecular Function: N-acetyltransferase activity (GO:0008080);
BMK_Unigene_27737	1	Molecular Function: binding (GO:0005488);
BMK_Unigene_27739	1	Molecular Function: ATP binding (GO:0005524);
BMK_Unigene_27742	1	Molecular Function: binding (GO:0005488);
BMK_Unigene_27793	1	Molecular Function: ATP binding (GO:0005524);
BMK_Unigene_27795	1	Biological Process: ubiquinone biosynthetic process (GO:0006744);
BMK_Unigene_27848	1	Molecular Function: hydrolase activity (GO:0016787);
BMK_Unigene_27880	1	Molecular Function: transferase activity, transferring phosphorus-containing groups (GO:0016772);
BMK_Unigene_27909	1	Molecular Function: actin binding (GO:0003779);
BMK_Unigene_27921	1	Biological Process: cell redox homeostasis (GO:0045454);
BMK_Unigene_27950	1	Molecular Function: protein dimerization activity (GO:0046983);
BMK_Unigene_27971	1	Molecular Function: binding (GO:0005488);
BMK_Unigene_27979	1	Molecular Function: catalytic activity (GO:0003824);
BMK_Unigene_27987	1	Molecular Function: ATP binding (GO:0005524);
BMK_Unigene_28001	1	Molecular Function: hydrolase activity (GO:0016787);
BMK_Unigene_28023	1	Biological Process: cellular process (GO:0009987);
BMK_Unigene_28040	1	Molecular Function: endodeoxyribonuclease activity, producing 5'-phosphomonoesters (GO:0016888);
BMK_Unigene_28065	1	Molecular Function: hydrolase activity (GO:0016787);
BMK_Unigene_28086	1	Biological Process: cellular amino acid metabolic process (GO:0006520);
BMK_Unigene_28119	1	Molecular Function: transferase activity (GO:0016740);
BMK_Unigene_28128	1	Molecular Function: transferase activity (GO:0016740);
BMK_Unigene_28141	1	Molecular Function: transferase activity, transferring acyl groups (GO:0016746);
BMK_Unigene_28172	1	Biological Process: regulation of Rab GTPase activity (GO:0032313);
BMK_Unigene_28201	1	Molecular Function: hydrolase activity (GO:0016787);
BMK_Unigene_28205	1	Biological Process: metabolic process (GO:0008152);
BMK_Unigene_28217	1	Cellular Component: membrane (GO:0016020);
BMK_Unigene_28219	1	Biological Process: signal transduction (GO:0007165);
BMK_Unigene_28229	1	Molecular Function: kinase activity (GO:0016301);
BMK_Unigene_28258	1	Molecular Function: peptidase activity (GO:0008233);
BMK_Unigene_28266	1	Molecular Function: heme binding (GO:0020037);
BMK_Unigene_28270	1	Biological Process: cellular process (GO:0009987);
BMK_Unigene_28287	1	Cellular Component: membrane (GO:0016020);
BMK_Unigene_28308	1	Molecular Function: binding (GO:0005488);
BMK_Unigene_28351	1	Molecular Function: oxidoreductase activity, acting on CH-OH group of donors (GO:0016614);
BMK_Unigene_28353	1	Molecular Function: hydrolase activity (GO:0016787);
BMK_Unigene_28365	1	Molecular Function: catalytic activity (GO:0003824);
BMK_Unigene_28393	1	Molecular Function: GTP binding (GO:0005525);
BMK_Unigene_28398	1	Biological Process: molybdopterin cofactor biosynthetic process (GO:0032324);
BMK_Unigene_28410	1	Biological Process: phosphatidylinositol dephosphorylation (GO:0046856);
BMK_Unigene_28418	1	Molecular Function: hydrolase activity (GO:0016787);
BMK_Unigene_28423	1	Molecular Function: heme binding (GO:0020037);
BMK_Unigene_28472	1	Biological Process: transcription, DNA-templated (GO:0006351);
BMK_Unigene_28535	1	Molecular Function: phosphatase activity (GO:0016791);
BMK_Unigene_28553	1	Biological Process: mycelium development (GO:0043581);
BMK_Unigene_28587	1	Molecular Function: phospholipid binding (GO:0005543);
BMK_Unigene_28603	1	Biological Process: transcription, DNA-templated (GO:0006351);
BMK_Unigene_28612	1	Biological Process: single-organism cellular process (GO:0044763);
BMK_Unigene_28619	1	Molecular Function: hydrolase activity (GO:0016787);
BMK_Unigene_28646	1	Molecular Function: nucleic acid binding (GO:0003676);
BMK_Unigene_28673	1	Cellular Component: intracellular (GO:0005622);
BMK_Unigene_28690	1	Molecular Function: zinc ion binding (GO:0008270);
BMK_Unigene_28709	1	Molecular Function: nucleoside-triphosphatase activity (GO:0017111);
BMK_Unigene_28739	1	Molecular Function: DNA binding (GO:0003677);
BMK_Unigene_28740	1	Molecular Function: RNA binding (GO:0003723);
BMK_Unigene_28764	1	Molecular Function: ATP binding (GO:0005524);
BMK_Unigene_28772	1	Molecular Function: transferase activity (GO:0016740);
BMK_Unigene_28781	1	Biological Process: cellular process (GO:0009987);
BMK_Unigene_28782	1	Molecular Function: binding (GO:0005488);
BMK_Unigene_28791	1	Molecular Function: SUMO transferase activity (GO:0019789);
BMK_Unigene_28808	1	Molecular Function: propionyl-CoA carboxylase activity (GO:0004658);
BMK_Unigene_28815	1	Molecular Function: isomerase activity (GO:0016853);
BMK_Unigene_28824	1	Cellular Component: ribosome (GO:0005840);
BMK_Unigene_28831	1	Molecular Function: transferase activity, transferring phosphorus-containing groups (GO:0016772);
BMK_Unigene_28833	1	Biological Process: retrograde transport, endosome to Golgi (GO:0042147);
BMK_Unigene_28839	1	Biological Process: phosphatidylinositol dephosphorylation (GO:0046856);
BMK_Unigene_28864	1	Molecular Function: transferase activity (GO:0016740);
BMK_Unigene_28872	1	Cellular Component: ER membrane protein complex (GO:0072546);
BMK_Unigene_28893	1	Molecular Function: hydrolase activity (GO:0016787);
BMK_Unigene_28925	1	Molecular Function: binding (GO:0005488);
BMK_Unigene_28942	1	Molecular Function: ATP binding (GO:0005524);
BMK_Unigene_28950	1	Molecular Function: transferase activity, transferring acyl groups (GO:0016746);
BMK_Unigene_28986	1	Molecular Function: binding (GO:0005488);
BMK_Unigene_28993	1	Biological Process: cellular process (GO:0009987);
BMK_Unigene_29010	1	Cellular Component: mitochondrial intermembrane space (GO:0005758);
BMK_Unigene_29067	1	Cellular Component: intracellular part (GO:0044424);
BMK_Unigene_29082	1	Molecular Function: phosphoprotein phosphatase activity (GO:0004721);
BMK_Unigene_29084	1	Molecular Function: hydrolase activity (GO:0016787);
BMK_Unigene_29085	1	Molecular Function: peroxidase activity (GO:0004601);
BMK_Unigene_29103	1	Biological Process: protein dephosphorylation (GO:0006470);
BMK_Unigene_29105	1	Molecular Function: nucleotide binding (GO:0000166);
BMK_Unigene_29111	1	Molecular Function: transferase activity, transferring glycosyl groups (GO:0016757);
BMK_Unigene_29129	1	Molecular Function: kinase activity (GO:0016301);
BMK_Unigene_29134	1	Cellular Component: proteasome complex (GO:0000502);
BMK_Unigene_29161	1	Molecular Function: phosphotransferase activity, alcohol group as acceptor (GO:0016773);
BMK_Unigene_29167	1	Cellular Component: membrane (GO:0016020);
BMK_Unigene_29182	1	Molecular Function: binding (GO:0005488);
BMK_Unigene_29202	1	Molecular Function: oxidoreductase activity, acting on single donors with incorporation of molecular oxygen, incorporation of two atoms of oxygen (GO:0016702);
BMK_Unigene_29220	1	Molecular Function: catalytic activity (GO:0003824);
BMK_Unigene_29273	1	Cellular Component: ribosome (GO:0005840);
BMK_Unigene_29332	1	Cellular Component: integral component of membrane (GO:0016021);
BMK_Unigene_29358	1	Cellular Component: membrane (GO:0016020);
BMK_Unigene_29364	1	Molecular Function: peroxidase activity (GO:0004601);
BMK_Unigene_29367	1	Molecular Function: myosin binding (GO:0017022);
BMK_Unigene_29391	1	Molecular Function: catalytic activity (GO:0003824);
BMK_Unigene_29404	1	Biological Process: metabolic process (GO:0008152);
BMK_Unigene_29431	1	Biological Process: cellular process (GO:0009987);
BMK_Unigene_29438	1	Molecular Function: metal ion binding (GO:0046872);
BMK_Unigene_29439	1	Molecular Function: catalytic activity (GO:0003824);
BMK_Unigene_29451	1	Molecular Function: kinase activity (GO:0016301);
BMK_Unigene_29488	1	Molecular Function: catalytic activity (GO:0003824);
BMK_Unigene_29495	1	Biological Process: autophagy (GO:0006914);
BMK_Unigene_29500	1	Biological Process: metabolic process (GO:0008152);
BMK_Unigene_29517	1	Biological Process: transcription, DNA-templated (GO:0006351);
BMK_Unigene_29520	1	Molecular Function: peptidase activity (GO:0008233);
BMK_Unigene_29535	1	Biological Process: vesicle docking involved in exocytosis (GO:0006904);
BMK_Unigene_29554	1	Molecular Function: zinc ion binding (GO:0008270);
BMK_Unigene_29557	1	Molecular Function: cytochrome-c oxidase activity (GO:0004129);
BMK_Unigene_29574	1	Cellular Component: membrane (GO:0016020);
BMK_Unigene_29593	1	Molecular Function: catalytic activity (GO:0003824);
BMK_Unigene_29644	1	Molecular Function: N-acetyltransferase activity (GO:0008080);
BMK_Unigene_29650	1	Molecular Function: hydrolase activity, acting on ester bonds (GO:0016788);
BMK_Unigene_29684	1	Molecular Function: metal ion binding (GO:0046872);
BMK_Unigene_29693	1	Biological Process: response to stress (GO:0006950);
BMK_Unigene_29704	1	Molecular Function: metal ion binding (GO:0046872);
BMK_Unigene_29737	1	Molecular Function: catalytic activity (GO:0003824);
BMK_Unigene_29741	1	Molecular Function: binding (GO:0005488);
BMK_Unigene_29757	1	Molecular Function: catalytic activity (GO:0003824);
BMK_Unigene_29758	1	Molecular Function: carboxylic ester hydrolase activity (GO:0052689);
BMK_Unigene_29772	1	Molecular Function: binding (GO:0005488);
BMK_Unigene_29783	1	Cellular Component: integral component of membrane (GO:0016021);
BMK_Unigene_29808	1	Cellular Component: intracellular organelle (GO:0043229);
BMK_Unigene_29818	1	Molecular Function: hydrolase activity (GO:0016787);
BMK_Unigene_29820	1	Molecular Function: metal ion binding (GO:0046872);
BMK_Unigene_29825	1	Cellular Component: membrane (GO:0016020);
BMK_Unigene_29831	1	Cellular Component: nucleus (GO:0005634);
BMK_Unigene_29858	1	Molecular Function: binding (GO:0005488);
BMK_Unigene_29859	1	Cellular Component: membrane (GO:0016020);
BMK_Unigene_29864	1	Biological Process: ubiquitin-dependent protein catabolic process (GO:0006511);
BMK_Unigene_29882	1	Molecular Function: zinc ion binding (GO:0008270);
BMK_Unigene_29894	1	Cellular Component: membrane (GO:0016020);
BMK_Unigene_30019	1	Molecular Function: calcium ion binding (GO:0005509);
BMK_Unigene_30038	1	Molecular Function: transferase activity (GO:0016740);
BMK_Unigene_30061	1	Cellular Component: membrane (GO:0016020);
BMK_Unigene_30066	1	Molecular Function: nucleotide binding (GO:0000166);
BMK_Unigene_30111	1	Molecular Function: metal ion binding (GO:0046872);
BMK_Unigene_30132	1	Molecular Function: binding (GO:0005488);
BMK_Unigene_30134	1	Molecular Function: binding (GO:0005488);
BMK_Unigene_30138	1	Molecular Function: metal ion binding (GO:0046872);
BMK_Unigene_30150	1	Molecular Function: hydrolase activity (GO:0016787);
BMK_Unigene_30154	1	Molecular Function: phospholipid binding (GO:0005543);
BMK_Unigene_30163	1	Molecular Function: transferase activity (GO:0016740);
BMK_Unigene_30166	1	Molecular Function: hydrolase activity (GO:0016787);
BMK_Unigene_30173	1	Molecular Function: hydrolase activity (GO:0016787);
BMK_Unigene_30241	1	Molecular Function: oxidoreductase activity, acting on single donors with incorporation of molecular oxygen (GO:0016701);
BMK_Unigene_30264	1	Molecular Function: metallopeptidase activity (GO:0008237);
BMK_Unigene_30380	1	Molecular Function: peptidase activity (GO:0008233);
BMK_Unigene_30394	1	Cellular Component: membrane (GO:0016020);
BMK_Unigene_30396	1	Biological Process: transcription, DNA-templated (GO:0006351);
BMK_Unigene_30401	1	Biological Process: mRNA processing (GO:0006397);
BMK_Unigene_30462	1	Molecular Function: lyase activity (GO:0016829);
BMK_Unigene_30474	1	Molecular Function: binding (GO:0005488);
BMK_Unigene_30502	1	Cellular Component: ribosome (GO:0005840);
BMK_Unigene_30528	1	Molecular Function: metal ion binding (GO:0046872);
BMK_Unigene_30545	1	Molecular Function: nucleotide binding (GO:0000166);
BMK_Unigene_30548	1	Molecular Function: RNA binding (GO:0003723);
BMK_Unigene_30552	1	Molecular Function: acid-amino acid ligase activity (GO:0016881);
BMK_Unigene_30566	1	Molecular Function: catalytic activity (GO:0003824);
BMK_Unigene_30572	1	Cellular Component: integral component of membrane (GO:0016021);
BMK_Unigene_30677	1	Molecular Function: catalytic activity (GO:0003824);
BMK_Unigene_30709	1	Molecular Function: metal ion binding (GO:0046872);
BMK_Unigene_30754	1	Molecular Function: nucleic acid binding (GO:0003676);
BMK_Unigene_30758	1	Cellular Component: mitotic spindle (GO:0072686);
BMK_Unigene_30778	1	Biological Process: signal transduction (GO:0007165);
BMK_Unigene_30783	1	Molecular Function: zinc ion binding (GO:0008270);
BMK_Unigene_30790	1	Cellular Component: integral component of membrane (GO:0016021);
BMK_Unigene_30805	1	Molecular Function: hydrolase activity (GO:0016787);
BMK_Unigene_30821	1	Molecular Function: RNA binding (GO:0003723);
BMK_Unigene_30822	1	Molecular Function: lyase activity (GO:0016829);
BMK_Unigene_30871	1	Molecular Function: metal ion binding (GO:0046872);
BMK_Unigene_30883	1	Molecular Function: phospholipid binding (GO:0005543);
BMK_Unigene_30999	1	Molecular Function: metal ion binding (GO:0046872);
BMK_Unigene_31005	1	Molecular Function: transferase activity, transferring acyl groups (GO:0016746);
BMK_Unigene_31027	1	Molecular Function: peptidase activity (GO:0008233);
BMK_Unigene_31065	1	Molecular Function: hydrolase activity, acting on carbon-nitrogen (but not peptide) bonds (GO:0016810);
BMK_Unigene_31066	1	Biological Process: tRNA wobble uridine modification (GO:0002098);
BMK_Unigene_31146	1	Molecular Function: phospholipid binding (GO:0005543);
BMK_Unigene_31169	1	Molecular Function: phosphotransferase activity, alcohol group as acceptor (GO:0016773);
BMK_Unigene_31194	1	Biological Process: oxidation-reduction process (GO:0055114);
BMK_Unigene_31200	1	Cellular Component: nucleolus (GO:0005730);
BMK_Unigene_31213	1	Molecular Function: hydrolase activity (GO:0016787);
BMK_Unigene_31217	1	Molecular Function: oxidoreductase activity (GO:0016491);
BMK_Unigene_31225	1	Molecular Function: binding (GO:0005488);
BMK_Unigene_31294	1	Molecular Function: hydrolase activity (GO:0016787);
BMK_Unigene_31313	1	Molecular Function: ligase activity (GO:0016874);
BMK_Unigene_31374	1	Cellular Component: integral component of membrane (GO:0016021);
BMK_Unigene_31401	1	Cellular Component: integral component of membrane (GO:0016021);
BMK_Unigene_31428	1	Molecular Function: phospholipid binding (GO:0005543);
BMK_Unigene_31471	1	Molecular Function: transferase activity (GO:0016740);
BMK_Unigene_31476	1	Cellular Component: integral component of membrane (GO:0016021);
BMK_Unigene_31477	1	Biological Process: transport (GO:0006810);
BMK_Unigene_31508	1	Molecular Function: oxidoreductase activity, acting on CH-OH group of donors (GO:0016614);
BMK_Unigene_31560	1	Molecular Function: transferase activity (GO:0016740);
BMK_Unigene_31591	1	Cellular Component: ribosome (GO:0005840);
BMK_Unigene_31595	1	Biological Process: cell division (GO:0051301);
BMK_Unigene_31602	1	Molecular Function: acid-amino acid ligase activity (GO:0016881);
BMK_Unigene_31603	1	Molecular Function: ligase activity (GO:0016874);
BMK_Unigene_31604	1	Molecular Function: metal ion binding (GO:0046872);
BMK_Unigene_31656	1	Molecular Function: N-acetyltransferase activity (GO:0008080);
BMK_Unigene_31663	1	Molecular Function: nucleic acid binding (GO:0003676);
BMK_Unigene_31713	1	Cellular Component: nucleus (GO:0005634);
BMK_Unigene_31723	1	Molecular Function: small GTPase regulator activity (GO:0005083);
BMK_Unigene_31747	1	Molecular Function: zinc ion binding (GO:0008270);
BMK_Unigene_31752	1	Molecular Function: acid phosphatase activity (GO:0003993);
BMK_Unigene_31826	1	Molecular Function: metal ion binding (GO:0046872);
BMK_Unigene_31850	1	Biological Process: translation (GO:0006412);
BMK_Unigene_31880	1	Molecular Function: oxidoreductase activity, acting on CH-OH group of donors (GO:0016614);
BMK_Unigene_31894	1	Cellular Component: integral component of membrane (GO:0016021);
BMK_Unigene_31906	1	Biological Process: transcription, DNA-templated (GO:0006351);
BMK_Unigene_31962	1	Molecular Function: NAD+ binding (GO:0070403);
BMK_Unigene_31968	1	Molecular Function: RNA-directed DNA polymerase activity (GO:0003964);
BMK_Unigene_32038	1	Molecular Function: oxidoreductase activity, acting on CH-OH group of donors (GO:0016614);
BMK_Unigene_32058	1	Molecular Function: catalytic activity (GO:0003824);
BMK_Unigene_32063	1	Biological Process: regulation of Rab GTPase activity (GO:0032313);
BMK_Unigene_32167	1	Biological Process: proteolysis (GO:0006508);
BMK_Unigene_32229	1	Molecular Function: oxidoreductase activity, acting on CH-OH group of donors (GO:0016614);
BMK_Unigene_32241	1	Biological Process: signal transduction (GO:0007165);
BMK_Unigene_32250	1	Cellular Component: membrane (GO:0016020);
BMK_Unigene_32261	1	Molecular Function: transferase activity, transferring acyl groups (GO:0016746);
BMK_Unigene_32275	1	Molecular Function: oxidoreductase activity (GO:0016491);
BMK_Unigene_32383	1	Molecular Function: metal ion binding (GO:0046872);
BMK_Unigene_32385	1	Biological Process: metabolic process (GO:0008152);
BMK_Unigene_32394	1	Molecular Function: zinc ion binding (GO:0008270);
BMK_Unigene_32409	1	Molecular Function: binding (GO:0005488);
BMK_Unigene_32421	1	Cellular Component: integral component of membrane (GO:0016021);
BMK_Unigene_32474	1	Biological Process: intracellular signal transduction (GO:0035556);
BMK_Unigene_32513	1	Molecular Function: transferase activity, transferring glycosyl groups (GO:0016757);
BMK_Unigene_32521	1	Biological Process: metabolic process (GO:0008152);
BMK_Unigene_32530	1	Molecular Function: DNA binding (GO:0003677);
BMK_Unigene_32538	1	Cellular Component: membrane (GO:0016020);
BMK_Unigene_32562	1	Molecular Function: catalytic activity (GO:0003824);
BMK_Unigene_32571	1	Molecular Function: protein-serine epimerase activity (GO:0018365);
BMK_Unigene_32579	1	Biological Process: regulation of transcription, DNA-templated (GO:0006355);
BMK_Unigene_32588	1	Molecular Function: myosin binding (GO:0017022);
BMK_Unigene_32651	1	Molecular Function: inositol-1,4,5-trisphosphate 3-kinase activity (GO:0008440);
BMK_Unigene_32674	1	Cellular Component: Piccolo NuA4 histone acetyltransferase complex (GO:0032777);
BMK_Unigene_32686	1	Biological Process: transcription, DNA-templated (GO:0006351);
BMK_Unigene_32688	1	Molecular Function: catalytic activity (GO:0003824);
BMK_Unigene_32706	1	Molecular Function: GTP binding (GO:0005525);
BMK_Unigene_32716	1	Molecular Function: nucleic acid binding (GO:0003676);
BMK_Unigene_32724	1	Molecular Function: oxidoreductase activity (GO:0016491);
BMK_Unigene_32729	1	Molecular Function: RNA binding (GO:0003723);
BMK_Unigene_32775	1	Biological Process: cell division (GO:0051301);
BMK_Unigene_32778	1	Molecular Function: catalytic activity (GO:0003824);
BMK_Unigene_32779	1	Molecular Function: catalytic activity (GO:0003824);
BMK_Unigene_32828	1	Molecular Function: binding (GO:0005488);
BMK_Unigene_32832	1	Molecular Function: hydrolase activity, hydrolyzing O-glycosyl compounds (GO:0004553);
BMK_Unigene_32871	1	Biological Process: metabolic process (GO:0008152);
BMK_Unigene_32920	1	Molecular Function: catalytic activity (GO:0003824);
BMK_Unigene_32951	1	Molecular Function: zinc ion binding (GO:0008270);
BMK_Unigene_32954	1	Biological Process: vesicle docking involved in exocytosis (GO:0006904);
BMK_Unigene_32956	1	Molecular Function: zinc ion binding (GO:0008270);
BMK_Unigene_32962	1	Molecular Function: cation binding (GO:0043169);
BMK_Unigene_32966	1	Cellular Component: membrane (GO:0016020);
BMK_Unigene_32969	1	Molecular Function: sequence-specific DNA binding (GO:0043565);
BMK_Unigene_33013	1	Molecular Function: hydrolase activity (GO:0016787);
BMK_Unigene_33016	1	Molecular Function: DNA binding (GO:0003677);
BMK_Unigene_33018	1	Molecular Function: catalytic activity (GO:0003824);
BMK_Unigene_33075	1	Molecular Function: GTP binding (GO:0005525);
BMK_Unigene_33082	1	Molecular Function: nuclease activity (GO:0004518);
BMK_Unigene_33132	1	Biological Process: biosynthetic process (GO:0009058);
BMK_Unigene_33160	1	Biological Process: transcription, DNA-templated (GO:0006351);
BMK_Unigene_33161	1	Cellular Component: membrane (GO:0016020);
BMK_Unigene_33167	1	Cellular Component: cytoplasm (GO:0005737);
BMK_Unigene_33190	1	Cellular Component: extracellular region (GO:0005576);
BMK_Unigene_33198	1	Molecular Function: adenyl nucleotide binding (GO:0030554);
BMK_Unigene_33205	1	Molecular Function: transferase activity (GO:0016740);
BMK_Unigene_33300	1	Molecular Function: catalytic activity (GO:0003824);
BMK_Unigene_33302	1	Molecular Function: succinate dehydrogenase activity (GO:0000104);
BMK_Unigene_33308	1	Cellular Component: ribosome (GO:0005840);
BMK_Unigene_33318	1	Cellular Component: membrane (GO:0016020);
BMK_Unigene_33354	1	Cellular Component: ribosome (GO:0005840);
BMK_Unigene_33374	1	Cellular Component: integral component of membrane (GO:0016021);
BMK_Unigene_33375	1	Molecular Function: hydrolase activity (GO:0016787);
BMK_Unigene_33380	1	Biological Process: vesicle docking involved in exocytosis (GO:0006904);
BMK_Unigene_33381	1	Molecular Function: hydrolase activity (GO:0016787);
BMK_Unigene_33400	1	Molecular Function: oxidoreductase activity (GO:0016491);
BMK_Unigene_33402	1	Biological Process: cellular metabolic process (GO:0044237);
BMK_Unigene_33408	1	Cellular Component: nucleus (GO:0005634);
BMK_Unigene_33427	1	Molecular Function: protein kinase activity (GO:0004672);
BMK_Unigene_33431	1	Molecular Function: hydrolase activity (GO:0016787);
BMK_Unigene_33464	1	Molecular Function: zinc ion binding (GO:0008270);
BMK_Unigene_33467	1	Molecular Function: hydrolase activity (GO:0016787);
BMK_Unigene_33469	1	Molecular Function: catalytic activity (GO:0003824);
BMK_Unigene_33482	1	Molecular Function: phosphatase activator activity (GO:0019211);
BMK_Unigene_33493	1	Biological Process: regulation of Rab GTPase activity (GO:0032313);
BMK_Unigene_33506	1	Cellular Component: extracellular region (GO:0005576);
BMK_Unigene_33539	1	Molecular Function: hydrolase activity (GO:0016787);
BMK_Unigene_33593	1	Cellular Component: membrane (GO:0016020);
BMK_Unigene_33633	1	Biological Process: transcription, DNA-templated (GO:0006351);
BMK_Unigene_33640	1	Molecular Function: metal ion binding (GO:0046872);
BMK_Unigene_33644	1	Molecular Function: hydrolase activity (GO:0016787);
BMK_Unigene_33648	1	Molecular Function: catalytic activity (GO:0003824);
BMK_Unigene_33650	1	Molecular Function: transferase activity (GO:0016740);
BMK_Unigene_33711	1	Biological Process: cellular process (GO:0009987);
BMK_Unigene_33737	1	Molecular Function: oxidoreductase activity (GO:0016491);
BMK_Unigene_33770	1	Cellular Component: mitochondrion (GO:0005739);
BMK_Unigene_33779	1	Molecular Function: oxidoreductase activity (GO:0016491);
BMK_Unigene_33792	1	Molecular Function: hydrolase activity (GO:0016787);
BMK_Unigene_33810	1	Molecular Function: catalytic activity (GO:0003824);
BMK_Unigene_33812	1	Cellular Component: ER membrane protein complex (GO:0072546);
BMK_Unigene_33822	1	Biological Process: protein secretion (GO:0009306);
BMK_Unigene_33832	1	Molecular Function: metal ion binding (GO:0046872);
BMK_Unigene_33852	1	Molecular Function: catalytic activity (GO:0003824);
BMK_Unigene_33883	1	Biological Process: mycelium development (GO:0043581);
BMK_Unigene_33888	1	Biological Process: N-glycan processing (GO:0006491);
BMK_Unigene_33889	1	Molecular Function: metal ion binding (GO:0046872);
BMK_Unigene_33903	1	Molecular Function: catalytic activity (GO:0003824);
BMK_Unigene_33907	1	Molecular Function: binding (GO:0005488);
BMK_Unigene_33910	1	Biological Process: phosphatidylinositol dephosphorylation (GO:0046856);
BMK_Unigene_33915	1	Molecular Function: transferase activity, transferring glycosyl groups (GO:0016757);
BMK_Unigene_33938	1	Cellular Component: integral component of membrane (GO:0016021);
BMK_Unigene_33942	1	Biological Process: cellular process (GO:0009987);
BMK_Unigene_33952	1	Molecular Function: deaminase activity (GO:0019239);
BMK_Unigene_34008	1	Molecular Function: metal ion binding (GO:0046872);
BMK_Unigene_34013	1	Cellular Component: membrane (GO:0016020);
BMK_Unigene_34014	1	Cellular Component: membrane (GO:0016020);
BMK_Unigene_34022	1	Molecular Function: oxidoreductase activity (GO:0016491);
BMK_Unigene_34023	1	Molecular Function: catalytic activity (GO:0003824);
BMK_Unigene_34031	1	Molecular Function: metal ion binding (GO:0046872);
BMK_Unigene_34033	1	Molecular Function: ligase activity (GO:0016874);
BMK_Unigene_34060	1	Molecular Function: metallopeptidase activity (GO:0008237);
BMK_Unigene_34081	1	Molecular Function: transferase activity (GO:0016740);
BMK_Unigene_34137	1	Molecular Function: transferase activity, transferring phosphorus-containing groups (GO:0016772);
BMK_Unigene_34144	1	Molecular Function: hydrolase activity (GO:0016787);
BMK_Unigene_34145	1	Molecular Function: metal ion binding (GO:0046872);
BMK_Unigene_34151	1	Molecular Function: serine-type peptidase activity (GO:0008236);
BMK_Unigene_34160	1	Biological Process: signal transduction (GO:0007165);
BMK_Unigene_34197	1	Molecular Function: metal ion binding (GO:0046872);
BMK_Unigene_34209	1	Molecular Function: peptidase activity (GO:0008233);
BMK_Unigene_34224	1	Biological Process: transport (GO:0006810);
BMK_Unigene_34227	1	Biological Process: vesicle docking involved in exocytosis (GO:0006904);
BMK_Unigene_34236	1	Molecular Function: hydrolase activity (GO:0016787);
BMK_Unigene_34237	1	Molecular Function: hydrolase activity (GO:0016787);
BMK_Unigene_34245	1	Molecular Function: lyase activity (GO:0016829);
BMK_Unigene_34261	1	Molecular Function: oxidoreductase activity (GO:0016491);
BMK_Unigene_34273	1	Biological Process: mycelium development (GO:0043581);
BMK_Unigene_34294	1	Cellular Component: intracellular (GO:0005622);
BMK_Unigene_34299	1	Cellular Component: membrane (GO:0016020);
BMK_Unigene_34300	1	Molecular Function: transferase activity (GO:0016740);
BMK_Unigene_34311	1	Molecular Function: metallopeptidase activity (GO:0008237);
BMK_Unigene_34330	1	Molecular Function: metal ion binding (GO:0046872);
BMK_Unigene_34347	1	Biological Process: cellular process (GO:0009987);
BMK_Unigene_34354	1	Molecular Function: oxidoreductase activity, acting on CH-OH group of donors (GO:0016614);
BMK_Unigene_34370	1	Biological Process: nucleobase-containing compound metabolic process (GO:0006139);
BMK_Unigene_34372	1	Molecular Function: transferase activity, transferring acyl groups (GO:0016746);
BMK_Unigene_34407	1	Molecular Function: binding (GO:0005488);
BMK_Unigene_34420	1	Molecular Function: metal ion binding (GO:0046872);
BMK_Unigene_34421	1	Molecular Function: binding (GO:0005488);
BMK_Unigene_34454	1	Cellular Component: membrane part (GO:0044425);
BMK_Unigene_34475	1	Molecular Function: catalytic activity (GO:0003824);
BMK_Unigene_34479	1	Molecular Function: hydrolase activity, acting on glycosyl bonds (GO:0016798);
BMK_Unigene_34493	1	Molecular Function: adenyl nucleotide binding (GO:0030554);
BMK_Unigene_34509	1	Biological Process: ubiquitin-dependent protein catabolic process (GO:0006511);
BMK_Unigene_34510	1	Biological Process: regulation of transcription, DNA-templated (GO:0006355);
BMK_Unigene_34552	1	Biological Process: transport (GO:0006810);
BMK_Unigene_34576	1	Biological Process: post-chaperonin tubulin folding pathway (GO:0007023);
BMK_Unigene_34596	1	Biological Process: transcription, DNA-templated (GO:0006351);
BMK_Unigene_34599	1	Biological Process: lipid metabolic process (GO:0006629);
BMK_Unigene_34608	1	Molecular Function: metal ion binding (GO:0046872);
BMK_Unigene_34610	1	Molecular Function: oxidoreductase activity, acting on single donors with incorporation of molecular oxygen, incorporation of two atoms of oxygen (GO:0016702);
BMK_Unigene_34624	1	Molecular Function: phospholipid binding (GO:0005543);
BMK_Unigene_34632	1	Cellular Component: ER membrane protein complex (GO:0072546);
BMK_Unigene_34636	1	Cellular Component: integral component of membrane (GO:0016021);
BMK_Unigene_34688	1	Molecular Function: transferase activity (GO:0016740);
BMK_Unigene_34689	1	Molecular Function: N-acetyltransferase activity (GO:0008080);
BMK_Unigene_34698	1	Molecular Function: transferase activity, transferring phosphorus-containing groups (GO:0016772);
BMK_Unigene_34716	1	Biological Process: protein targeting to Golgi (GO:0000042);
BMK_Unigene_34762	1	Molecular Function: transferase activity, transferring phosphorus-containing groups (GO:0016772);
BMK_Unigene_34768	1	Cellular Component: membrane (GO:0016020);
BMK_Unigene_34780	1	Cellular Component: integral component of membrane (GO:0016021);
BMK_Unigene_34809	1	Molecular Function: kinase activity (GO:0016301);
BMK_Unigene_34898	1	Molecular Function: hydrolase activity, acting on ester bonds (GO:0016788);
BMK_Unigene_34909	1	Molecular Function: small GTPase regulator activity (GO:0005083);
BMK_Unigene_34919	1	Molecular Function: transferase activity, transferring phosphorus-containing groups (GO:0016772);
BMK_Unigene_34948	1	Cellular Component: membrane (GO:0016020);
BMK_Unigene_34949	1	Cellular Component: membrane (GO:0016020);
BMK_Unigene_34955	1	Molecular Function: transferase activity (GO:0016740);
BMK_Unigene_34967	1	Molecular Function: hydrolase activity (GO:0016787);
BMK_Unigene_34982	1	Molecular Function: binding (GO:0005488);
BMK_Unigene_34993	1	Molecular Function: catalytic activity (GO:0003824);
BMK_Unigene_35011	1	Molecular Function: hydrolase activity (GO:0016787);
BMK_Unigene_35029	1	Molecular Function: transferase activity, transferring phosphorus-containing groups (GO:0016772);
BMK_Unigene_35030	1	Molecular Function: transferase activity, transferring phosphorus-containing groups (GO:0016772);
BMK_Unigene_35043	1	Molecular Function: RNA binding (GO:0003723);
BMK_Unigene_35089	1	Molecular Function: hydrolase activity (GO:0016787);
BMK_Unigene_35091	1	Molecular Function: sterol binding (GO:0032934);
BMK_Unigene_35109	1	Biological Process: regulation of Rab GTPase activity (GO:0032313);
BMK_Unigene_35115	1	Biological Process: termination of G-protein coupled receptor signaling pathway (GO:0038032);
BMK_Unigene_35124	1	Molecular Function: peptidase activity (GO:0008233);
BMK_Unigene_35139	1	Molecular Function: hydrolase activity (GO:0016787);
BMK_Unigene_35141	1	Biological Process: cellular process (GO:0009987);
BMK_Unigene_35167	1	Molecular Function: hydrolase activity (GO:0016787);
BMK_Unigene_35171	1	Cellular Component: anaphase-promoting complex (GO:0005680);
BMK_Unigene_35194	1	Biological Process: single-organism metabolic process (GO:0044710);
BMK_Unigene_35195	1	Cellular Component: membrane (GO:0016020);
BMK_Unigene_35211	1	Molecular Function: phosphoric ester hydrolase activity (GO:0042578);
BMK_Unigene_35274	1	Molecular Function: metal ion binding (GO:0046872);
BMK_Unigene_35291	1	Molecular Function: transferase activity, transferring glycosyl groups (GO:0016757);
BMK_Unigene_35293	1	Cellular Component: membrane (GO:0016020);
BMK_Unigene_35305	1	Molecular Function: peptidase activity, acting on L-amino acid peptides (GO:0070011);
BMK_Unigene_35313	1	Molecular Function: catalytic activity (GO:0003824);
BMK_Unigene_35329	1	Molecular Function: transferase activity (GO:0016740);
BMK_Unigene_35353	1	Molecular Function: zinc ion binding (GO:0008270);
BMK_Unigene_35370	1	Molecular Function: hydrolase activity (GO:0016787);
BMK_Unigene_35374	1	Molecular Function: zinc ion binding (GO:0008270);
BMK_Unigene_35381	1	Molecular Function: transferase activity (GO:0016740);
BMK_Unigene_35387	1	Cellular Component: integral component of membrane (GO:0016021);
BMK_Unigene_35393	1	Molecular Function: catalytic activity (GO:0003824);
BMK_Unigene_35408	1	Molecular Function: hydrolase activity (GO:0016787);
BMK_Unigene_35409	1	Molecular Function: catalytic activity (GO:0003824);
BMK_Unigene_35427	1	Biological Process: protein transport (GO:0015031);
BMK_Unigene_35481	1	Molecular Function: transferase activity, transferring phosphorus-containing groups (GO:0016772);
BMK_Unigene_35496	1	Molecular Function: zinc ion binding (GO:0008270);
BMK_Unigene_35508	1	Molecular Function: heme binding (GO:0020037);
BMK_Unigene_35554	1	Cellular Component: integral component of membrane (GO:0016021);
BMK_Unigene_35582	1	Molecular Function: calcium ion binding (GO:0005509);
BMK_Unigene_35584	1	Biological Process: metabolic process (GO:0008152);
BMK_Unigene_35591	1	Molecular Function: transferase activity, transferring glycosyl groups (GO:0016757);
BMK_Unigene_35593	1	Molecular Function: acetyltransferase activity (GO:0016407);
BMK_Unigene_35607	1	Cellular Component: integral component of membrane (GO:0016021);
BMK_Unigene_35608	1	Cellular Component: integral component of membrane (GO:0016021);
BMK_Unigene_35614	1	Molecular Function: transferase activity (GO:0016740);
BMK_Unigene_35619	1	Molecular Function: transferase activity (GO:0016740);
BMK_Unigene_35627	1	Cellular Component: ribonucleoprotein complex (GO:0030529);
BMK_Unigene_35635	1	Cellular Component: membrane (GO:0016020);
BMK_Unigene_35710	1	Molecular Function: oxidoreductase activity (GO:0016491);
BMK_Unigene_35756	1	Cellular Component: membrane (GO:0016020);
BMK_Unigene_35770	1	Molecular Function: hydrolase activity (GO:0016787);
BMK_Unigene_35781	1	Biological Process: response to stress (GO:0006950);
BMK_Unigene_35795	1	Biological Process: response to stress (GO:0006950);
BMK_Unigene_35797	1	Molecular Function: transferase activity, transferring phosphorus-containing groups (GO:0016772);
BMK_Unigene_35807	1	Molecular Function: oxidoreductase activity, acting on the CH-NH2 group of donors, oxygen as acceptor (GO:0016641);
BMK_Unigene_35844	1	Molecular Function: transferase activity (GO:0016740);
BMK_Unigene_35846	1	Molecular Function: lipid binding (GO:0008289);
BMK_Unigene_35865	1	Molecular Function: protein binding (GO:0005515);
BMK_Unigene_35893	1	Cellular Component: ribosome (GO:0005840);
BMK_Unigene_35912	1	Molecular Function: transferase activity, transferring glycosyl groups (GO:0016757);
BMK_Unigene_35913	1	Biological Process: protein transport (GO:0015031);
BMK_Unigene_35920	1	Molecular Function: metal ion binding (GO:0046872);
BMK_Unigene_35929	1	Molecular Function: peptidase activity (GO:0008233);
BMK_Unigene_35936	1	Molecular Function: binding (GO:0005488);
BMK_Unigene_35974	1	Molecular Function: acid-amino acid ligase activity (GO:0016881);
BMK_Unigene_36030	1	Molecular Function: transferase activity, transferring phosphorus-containing groups (GO:0016772);
BMK_Unigene_36051	1	Molecular Function: catalytic activity (GO:0003824);
BMK_Unigene_36057	1	Biological Process: RNA modification (GO:0009451);
BMK_Unigene_36072	1	Molecular Function: transferase activity, transferring phosphorus-containing groups (GO:0016772);
BMK_Unigene_36090	1	Molecular Function: oxidoreductase activity, acting on CH-OH group of donors (GO:0016614);
BMK_Unigene_36106	1	Molecular Function: metal ion binding (GO:0046872);
BMK_Unigene_36124	1	Molecular Function: N-acetyltransferase activity (GO:0008080);
BMK_Unigene_36130	1	Cellular Component: integral component of membrane (GO:0016021);
BMK_Unigene_36139	1	Cellular Component: membrane (GO:0016020);
BMK_Unigene_36146	1	Cellular Component: ribosome (GO:0005840);
BMK_Unigene_36151	1	Molecular Function: phospholipid binding (GO:0005543);
BMK_Unigene_36165	1	Biological Process: transcription, DNA-templated (GO:0006351);
BMK_Unigene_36213	1	Molecular Function: zinc ion binding (GO:0008270);
BMK_Unigene_36217	1	Molecular Function: catalytic activity (GO:0003824);
BMK_Unigene_36222	1	Cellular Component: membrane (GO:0016020);
BMK_Unigene_36228	1	Molecular Function: peptidase activity (GO:0008233);
BMK_Unigene_36235	1	Molecular Function: oxidoreductase activity (GO:0016491);
BMK_Unigene_36240	1	Molecular Function: hydrolase activity (GO:0016787);
BMK_Unigene_36292	1	Molecular Function: hydrolase activity (GO:0016787);
BMK_Unigene_36299	1	Molecular Function: transferase activity (GO:0016740);
BMK_Unigene_36303	1	Molecular Function: nucleotide binding (GO:0000166);
BMK_Unigene_36331	1	Biological Process: regulation of cellular process (GO:0050794);
BMK_Unigene_36364	1	Biological Process: transcription, DNA-templated (GO:0006351);
BMK_Unigene_36395	1	Molecular Function: transferase activity, transferring phosphorus-containing groups (GO:0016772);
BMK_Unigene_36446	1	Molecular Function: binding (GO:0005488);
BMK_Unigene_36475	1	Molecular Function: binding (GO:0005488);
BMK_Unigene_36484	1	Molecular Function: transferase activity, transferring phosphorus-containing groups (GO:0016772);
BMK_Unigene_36494	1	Biological Process: single-organism transport (GO:0044765);
BMK_Unigene_36528	1	Cellular Component: integral component of membrane (GO:0016021);
BMK_Unigene_36551	1	Molecular Function: hydrolase activity (GO:0016787);
BMK_Unigene_36576	1	Molecular Function: hydrolase activity (GO:0016787);
BMK_Unigene_36592	1	Cellular Component: intracellular organelle (GO:0043229);
BMK_Unigene_36594	1	Molecular Function: catalytic activity (GO:0003824);
BMK_Unigene_36608	1	Biological Process: single-organism transport (GO:0044765);
BMK_Unigene_36611	1	Cellular Component: intracellular part (GO:0044424);
BMK_Unigene_36650	1	Molecular Function: catalytic activity (GO:0003824);
BMK_Unigene_36673	1	Molecular Function: metal ion binding (GO:0046872);
BMK_Unigene_36674	1	Molecular Function: metal ion binding (GO:0046872);
BMK_Unigene_36675	1	Molecular Function: catalytic activity (GO:0003824);
BMK_Unigene_36688	1	Molecular Function: transferase activity (GO:0016740);
BMK_Unigene_36706	1	Biological Process: transport (GO:0006810);
BMK_Unigene_36753	1	Molecular Function: transferase activity, transferring acyl groups other than amino-acyl groups (GO:0016747);
BMK_Unigene_36804	1	Molecular Function: hydrolase activity (GO:0016787);
BMK_Unigene_36807	1	Cellular Component: outer membrane (GO:0019867);
BMK_Unigene_36814	1	Molecular Function: binding (GO:0005488);
BMK_Unigene_36831	1	Cellular Component: proteasome complex (GO:0000502);
BMK_Unigene_36857	1	Molecular Function: metallopeptidase activity (GO:0008237);
BMK_Unigene_36863	1	Molecular Function: peptidase activity (GO:0008233);
BMK_Unigene_36865	1	Cellular Component: signal recognition particle (GO:0048500);
BMK_Unigene_36878	1	Molecular Function: hydrolase activity (GO:0016787);
BMK_Unigene_36891	1	Molecular Function: ATP binding (GO:0005524);
BMK_Unigene_36896	1	Cellular Component: integral component of membrane (GO:0016021);
BMK_Unigene_36901	1	Molecular Function: isomerase activity (GO:0016853);
BMK_Unigene_36921	1	Molecular Function: peptidase activity (GO:0008233);
BMK_Unigene_36923	1	Biological Process: transcription, DNA-templated (GO:0006351);
BMK_Unigene_36933	1	Molecular Function: fatty-acyl-CoA binding (GO:0000062);
BMK_Unigene_36936	1	Molecular Function: oxidoreductase activity (GO:0016491);
BMK_Unigene_36945	1	Molecular Function: zinc ion binding (GO:0008270);
BMK_Unigene_36955	1	Cellular Component: ribonucleoprotein complex (GO:0030529);
BMK_Unigene_36966	1	Molecular Function: NAD+ binding (GO:0070403);
BMK_Unigene_36991	1	Molecular Function: transferase activity (GO:0016740);
BMK_Unigene_37028	1	Molecular Function: RNA binding (GO:0003723);
BMK_Unigene_37031	1	Molecular Function: oxidoreductase activity, acting on single donors with incorporation of molecular oxygen, incorporation of two atoms of oxygen (GO:0016702);
BMK_Unigene_37049	1	Biological Process: protein transport (GO:0015031);
BMK_Unigene_37050	1	Biological Process: protein transport (GO:0015031);
BMK_Unigene_37053	1	Cellular Component: membrane (GO:0016020);
BMK_Unigene_37054	1	Molecular Function: hydrolase activity (GO:0016787);
BMK_Unigene_37066	1	Molecular Function: metal ion binding (GO:0046872);
BMK_Unigene_37068	1	Molecular Function: hydrolase activity (GO:0016787);
BMK_Unigene_37071	1	Cellular Component: proteasome complex (GO:0000502);
BMK_Unigene_37081	1	Molecular Function: binding (GO:0005488);
BMK_Unigene_37097	1	Cellular Component: nucleus (GO:0005634);
BMK_Unigene_37129	1	Cellular Component: proteasome complex (GO:0000502);
BMK_Unigene_37138	1	Biological Process: metabolic process (GO:0008152);
BMK_Unigene_37139	1	Cellular Component: cytoplasm (GO:0005737);
BMK_Unigene_37145	1	Cellular Component: anaphase-promoting complex (GO:0005680);
BMK_Unigene_37152	1	Cellular Component: cytoplasm (GO:0005737);
BMK_Unigene_37161	1	Molecular Function: acid-amino acid ligase activity (GO:0016881);
BMK_Unigene_37178	1	Cellular Component: integral component of membrane (GO:0016021);
BMK_Unigene_37181	1	Molecular Function: carboxylic ester hydrolase activity (GO:0052689);
BMK_Unigene_37231	1	Molecular Function: protein domain specific binding (GO:0019904);
BMK_Unigene_37253	1	Molecular Function: catalytic activity (GO:0003824);
BMK_Unigene_37274	1	Cellular Component: membrane (GO:0016020);
BMK_Unigene_37294	1	Biological Process: Mo-molybdopterin cofactor biosynthetic process (GO:0006777);
BMK_Unigene_37297	1	Cellular Component: membrane (GO:0016020);
BMK_Unigene_37303	1	Biological Process: mitochondrion organization (GO:0007005);
BMK_Unigene_37310	1	Molecular Function: catalytic activity (GO:0003824);
BMK_Unigene_37314	1	Molecular Function: hydrolase activity (GO:0016787);
BMK_Unigene_37358	1	Molecular Function: nuclease activity (GO:0004518);
BMK_Unigene_37366	1	Molecular Function: nucleotide binding (GO:0000166);
BMK_Unigene_37376	1	Molecular Function: binding (GO:0005488);
BMK_Unigene_37381	1	Biological Process: single-organism process (GO:0044699);
BMK_Unigene_37384	1	Molecular Function: lipid binding (GO:0008289);
BMK_Unigene_37387	1	Molecular Function: transferase activity (GO:0016740);
BMK_Unigene_37389	1	Biological Process: metabolic process (GO:0008152);
BMK_Unigene_37416	1	Molecular Function: protein kinase activity (GO:0004672);
BMK_Unigene_37425	1	Molecular Function: transferase activity (GO:0016740);
BMK_Unigene_37436	1	Molecular Function: hydrolase activity (GO:0016787);
BMK_Unigene_37443	1	Biological Process: nucleic acid metabolic process (GO:0090304);
BMK_Unigene_37447	1	Molecular Function: oxidoreductase activity, acting on the CH-NH2 group of donors, oxygen as acceptor (GO:0016641);
BMK_Unigene_37454	1	Molecular Function: zinc ion binding (GO:0008270);
BMK_Unigene_37461	1	Molecular Function: oxidoreductase activity, acting on CH-OH group of donors (GO:0016614);
BMK_Unigene_37462	1	Biological Process: transcription, DNA-templated (GO:0006351);
BMK_Unigene_37465	1	Molecular Function: binding (GO:0005488);
BMK_Unigene_37480	1	Molecular Function: GTP binding (GO:0005525);
BMK_Unigene_37530	1	Molecular Function: transferase activity, transferring phosphorus-containing groups (GO:0016772);
BMK_Unigene_37533	1	Molecular Function: oxidoreductase activity (GO:0016491);
BMK_Unigene_37548	1	Molecular Function: transferase activity, transferring phosphorus-containing groups (GO:0016772);
BMK_Unigene_37587	1	Molecular Function: transferase activity (GO:0016740);
BMK_Unigene_37593	1	Biological Process: cellular process (GO:0009987);
BMK_Unigene_37615	1	Molecular Function: transferase activity, transferring alkyl or aryl (other than methyl) groups (GO:0016765);
BMK_Unigene_37652	1	Molecular Function: metallopeptidase activity (GO:0008237);
BMK_Unigene_37664	1	Molecular Function: ligase activity (GO:0016874);
BMK_Unigene_37670	1	Molecular Function: GTP binding (GO:0005525);
BMK_Unigene_37671	1	Molecular Function: RNA binding (GO:0003723);
BMK_Unigene_37684	1	Molecular Function: hydrolase activity (GO:0016787);
BMK_Unigene_37707	1	Molecular Function: ligase activity (GO:0016874);
BMK_Unigene_37718	1	Molecular Function: acid-amino acid ligase activity (GO:0016881);
BMK_Unigene_37722	1	Molecular Function: lyase activity (GO:0016829);
BMK_Unigene_37727	1	Biological Process: protein transport (GO:0015031);
BMK_Unigene_37780	1	Molecular Function: lyase activity (GO:0016829);
BMK_Unigene_37787	1	Molecular Function: metallopeptidase activity (GO:0008237);
BMK_Unigene_37788	1	Molecular Function: metallopeptidase activity (GO:0008237);
BMK_Unigene_37807	1	Cellular Component: small-subunit processome (GO:0032040);
BMK_Unigene_37868	1	Cellular Component: integral component of membrane (GO:0016021);
BMK_Unigene_37880	1	Molecular Function: phosphoprotein phosphatase activity (GO:0004721);
BMK_Unigene_37887	1	Biological Process: transmembrane transport (GO:0055085);
BMK_Unigene_37899	1	Molecular Function: zinc ion binding (GO:0008270);
BMK_Unigene_37926	1	Molecular Function: exo-alpha-sialidase activity (GO:0004308);
BMK_Unigene_37931	1	Cellular Component: integral component of membrane (GO:0016021);
BMK_Unigene_37936	1	Molecular Function: catalytic activity (GO:0003824);
BMK_Unigene_37937	1	Molecular Function: NAD+ binding (GO:0070403);
BMK_Unigene_37944	1	Molecular Function: catalytic activity (GO:0003824);
BMK_Unigene_37959	1	Cellular Component: membrane (GO:0016020);
BMK_Unigene_37972	1	Molecular Function: metal ion binding (GO:0046872);
BMK_Unigene_37990	1	Biological Process: single-organism metabolic process (GO:0044710);
BMK_Unigene_38003	1	Cellular Component: intracellular (GO:0005622);
BMK_Unigene_38006	1	Biological Process: transcription, DNA-templated (GO:0006351);
BMK_Unigene_38020	1	Cellular Component: integral component of membrane (GO:0016021);
BMK_Unigene_38022	1	Biological Process: response to biotic stimulus (GO:0009607);
BMK_Unigene_38046	1	Molecular Function: hydrolase activity (GO:0016787);
BMK_Unigene_38083	1	Cellular Component: proteasome complex (GO:0000502);
BMK_Unigene_38090	1	Biological Process: regulation of cellular process (GO:0050794);
BMK_Unigene_38100	1	Molecular Function: phospholipid binding (GO:0005543);
BMK_Unigene_38111	1	Biological Process: mycelium development (GO:0043581);
BMK_Unigene_38120	1	Molecular Function: oxidoreductase activity (GO:0016491);
BMK_Unigene_38138	1	Biological Process: metabolic process (GO:0008152);
BMK_Unigene_38154	1	Biological Process: protein metabolic process (GO:0019538);
BMK_Unigene_38161	1	Molecular Function: DNA binding (GO:0003677);
BMK_Unigene_38167	1	Cellular Component: cytoplasm (GO:0005737);
BMK_Unigene_38209	1	Cellular Component: ribosome (GO:0005840);
BMK_Unigene_38240	1	Biological Process: metabolic process (GO:0008152);
BMK_Unigene_38241	1	Molecular Function: oxidoreductase activity (GO:0016491);
BMK_Unigene_38246	1	Cellular Component: membrane (GO:0016020);
BMK_Unigene_38301	1	Biological Process: cellular process (GO:0009987);
BMK_Unigene_38302	1	Molecular Function: small GTPase regulator activity (GO:0005083);
BMK_Unigene_38307	1	Molecular Function: transferase activity, transferring phosphorus-containing groups (GO:0016772);
BMK_Unigene_38348	1	Molecular Function: hydrolase activity (GO:0016787);
[truncated: 10,920 more rows]
[truncated: 70 more columns]
