# Supplementary material for: Distinctive Gene Expression Profiles and Effectors Consistent With Host Specificity in Two Formae Speciales of Marssonina brunnea
Source: Front Microbiol. 2020 Mar 10;11:276. doi: 10.3389/fmicb.2020.00276 (PMC7076119; doi:10.3389/fmicb.2020.00276)
Supplement: Supplementary file 6 [file Table_6.xlsx]

## Sheet: Sheet1
Supplementary Table S6: the statistics of annotated sequences in KOG database
#Gene name	Protein_name_in_KOG	E_value	Identity	Score	Organism	KOG_id	KOG_class_defination	Function_code	Functional_categories	Function_class_defination
BMK_Unigene_46051	SPAC23C4.09c	5e-10	33/79(41.77)	57.4	spo	KOG3431	Apoptosis-related protein/predicted DNA-binding protein	[D]	CELLULAR PROCESSES AND SIGNALING	Cell cycle control, cell division, chromosome partitioning						1
BMK_Unigene_09490	SPAC2F3.15	1e-101	163/305(53.44)	344	spo	KOG0600	Cdc2-related protein kinase	[D]	CELLULAR PROCESSES AND SIGNALING	Cell cycle control, cell division, chromosome partitioning						1
BMK_Unigene_15984	SPBC32H8.10	1e-113	187/345(54.20)	374	spo	KOG0600	Cdc2-related protein kinase	[D]	CELLULAR PROCESSES AND SIGNALING	Cell cycle control, cell division, chromosome partitioning						1
BMK_Unigene_21902	SPAC2F3.15	2e-26	48/107(44.86)	105	spo	KOG0600	Cdc2-related protein kinase	[D]	CELLULAR PROCESSES AND SIGNALING	Cell cycle control, cell division, chromosome partitioning						1
BMK_Unigene_26435	SPBC32H8.10	3e-35	68/154(44.16)	134	spo	KOG0600	Cdc2-related protein kinase	[D]	CELLULAR PROCESSES AND SIGNALING	Cell cycle control, cell division, chromosome partitioning						1
BMK_Unigene_26767	SPBC32H8.10	1e-39	65/113(57.52)	141	spo	KOG0600	Cdc2-related protein kinase	[D]	CELLULAR PROCESSES AND SIGNALING	Cell cycle control, cell division, chromosome partitioning						1
BMK_Unigene_40490	SPAC2F3.15	8e-103	163/305(53.44)	344	spo	KOG0600	Cdc2-related protein kinase	[D]	CELLULAR PROCESSES AND SIGNALING	Cell cycle control, cell division, chromosome partitioning						1
BMK_Unigene_46381	SPAC2F3.15	9e-78	115/193(59.59)	252	spo	KOG0600	Cdc2-related protein kinase	[D]	CELLULAR PROCESSES AND SIGNALING	Cell cycle control, cell division, chromosome partitioning						1
BMK_Unigene_01562	SPBC530.13	8e-24	66/188(35.11)	103	spo	KOG0834	CDK9 kinase-activating protein cyclin T	[D]	CELLULAR PROCESSES AND SIGNALING	Cell cycle control, cell division, chromosome partitioning						1
BMK_Unigene_37015	SPBC32F12.06	2e-48	100/224(44.64)	175	spo	KOG0834	CDK9 kinase-activating protein cyclin T	[D]	CELLULAR PROCESSES AND SIGNALING	Cell cycle control, cell division, chromosome partitioning						1
BMK_Unigene_09295	SPBC32F12.06	4e-48	101/227(44.49)	174	spo	KOG0834	CDK9 kinase-activating protein cyclin T	[D]	CELLULAR PROCESSES AND SIGNALING	Cell cycle control, cell division, chromosome partitioning						1
BMK_Unigene_19801	At5g41770	9e-55	79/143(55.24)	185	ath	KOG1915	Cell cycle control protein (crooked neck)	[D]	CELLULAR PROCESSES AND SIGNALING	Cell cycle control, cell division, chromosome partitioning						1
BMK_Unigene_21637	SPBC31F10.11c	5e-16	49/103(47.57)	75.5	spo	KOG1915	Cell cycle control protein (crooked neck)	[D]	CELLULAR PROCESSES AND SIGNALING	Cell cycle control, cell division, chromosome partitioning						1
BMK_Unigene_23943	Hs11072091	1e-25	62/93(66.67)	103	hsa	KOG1915	Cell cycle control protein (crooked neck)	[D]	CELLULAR PROCESSES AND SIGNALING	Cell cycle control, cell division, chromosome partitioning						1
BMK_Unigene_29755	SPBC31F10.11c	3e-47	73/117(62.39)	163	spo	KOG1915	Cell cycle control protein (crooked neck)	[D]	CELLULAR PROCESSES AND SIGNALING	Cell cycle control, cell division, chromosome partitioning						1
BMK_Unigene_01144	SPBC31F10.11c	0	385/661(58.25)	746	spo	KOG1915	Cell cycle control protein (crooked neck)	[D]	CELLULAR PROCESSES AND SIGNALING	Cell cycle control, cell division, chromosome partitioning						1
BMK_Unigene_45938	SPCC1494.07	8e-37	167/675(24.74)	155	spo	KOG1810	Cell cycle-associated protein	[D]	CELLULAR PROCESSES AND SIGNALING	Cell cycle control, cell division, chromosome partitioning						1
BMK_Unigene_01212	SPBC428.13c	7e-80	111/211(52.61)	250	spo	KOG0440	Cell cycle-associated protein Mob1-1	[D]	CELLULAR PROCESSES AND SIGNALING	Cell cycle control, cell division, chromosome partitioning						1
BMK_Unigene_01614	SPCC970.04c	2e-27	69/256(26.95)	114	spo	KOG0440	Cell cycle-associated protein Mob1-1	[D]	CELLULAR PROCESSES AND SIGNALING	Cell cycle control, cell division, chromosome partitioning						1
BMK_Unigene_36858	SPCC970.04c	2e-14	32/97(32.99)	72	spo	KOG0440	Cell cycle-associated protein Mob1-1	[D]	CELLULAR PROCESSES AND SIGNALING	Cell cycle control, cell division, chromosome partitioning						1
BMK_Unigene_45749	SPBC428.13c	2e-77	106/211(50.24)	238	spo	KOG0440	Cell cycle-associated protein Mob1-1	[D]	CELLULAR PROCESSES AND SIGNALING	Cell cycle control, cell division, chromosome partitioning						1
BMK_Unigene_19894	SPBC9B6.10	2e-20	61/173(35.26)	90.1	spo	KOG2260	Cell division cycle 37 protein, CDC37	[D]	CELLULAR PROCESSES AND SIGNALING	Cell cycle control, cell division, chromosome partitioning						1
BMK_Unigene_00895	SPBC9B6.10	5e-97	202/483(41.82)	318	spo	KOG2260	Cell division cycle 37 protein, CDC37	[D]	CELLULAR PROCESSES AND SIGNALING	Cell cycle control, cell division, chromosome partitioning						1
BMK_Unigene_21136	SPBC9B6.10	2e-40	72/144(50.00)	144	spo	KOG2260	Cell division cycle 37 protein, CDC37	[D]	CELLULAR PROCESSES AND SIGNALING	Cell cycle control, cell division, chromosome partitioning						1
BMK_Unigene_25708	YGL136c	1e-30	48/104(46.15)	114	sce	KOG4589	Cell division protein FtsJ	[D]	CELLULAR PROCESSES AND SIGNALING	Cell cycle control, cell division, chromosome partitioning						1
BMK_Unigene_30819	Hs7019377	6e-11	31/69(44.93)	57.4	hsa	KOG4589	Cell division protein FtsJ	[D]	CELLULAR PROCESSES AND SIGNALING	Cell cycle control, cell division, chromosome partitioning						1
BMK_Unigene_45033	YGL136c	2e-25	63/168(37.50)	102	sce	KOG4589	Cell division protein FtsJ	[D]	CELLULAR PROCESSES AND SIGNALING	Cell cycle control, cell division, chromosome partitioning						1
BMK_Unigene_09873	SPBC215.06c	5e-18	34/56(60.71)	86.3	spo	KOG2186	Cell growth-regulating nucleolar protein	[D]	CELLULAR PROCESSES AND SIGNALING	Cell cycle control, cell division, chromosome partitioning						1
BMK_Unigene_15891	7297332	2e-38	114/443(25.73)	155	dme	KOG0642	Cell-cycle nuclear protein, contains WD-40 repeats	[D]	CELLULAR PROCESSES AND SIGNALING	Cell cycle control, cell division, chromosome partitioning						1
BMK_Unigene_32910	7297332	2e-38	115/443(25.96)	156	dme	KOG0642	Cell-cycle nuclear protein, contains WD-40 repeats	[D]	CELLULAR PROCESSES AND SIGNALING	Cell cycle control, cell division, chromosome partitioning						1
BMK_Unigene_37104	7297332	9e-25	70/274(25.55)	107	dme	KOG0642	Cell-cycle nuclear protein, contains WD-40 repeats	[D]	CELLULAR PROCESSES AND SIGNALING	Cell cycle control, cell division, chromosome partitioning						1
BMK_Unigene_37105	7297332	7e-15	49/149(32.89)	75.1	dme	KOG0642	Cell-cycle nuclear protein, contains WD-40 repeats	[D]	CELLULAR PROCESSES AND SIGNALING	Cell cycle control, cell division, chromosome partitioning						1
BMK_Unigene_33401	SPBC11C11.03	3e-63	169/686(24.64)	228	spo	KOG0995	Centromere-associated protein HEC1	[D]	CELLULAR PROCESSES AND SIGNALING	Cell cycle control, cell division, chromosome partitioning						1
BMK_Unigene_06910	SPBC11C11.03	2e-55	155/647(23.96)	205	spo	KOG0995	Centromere-associated protein HEC1	[D]	CELLULAR PROCESSES AND SIGNALING	Cell cycle control, cell division, chromosome partitioning						1
BMK_Unigene_40200	SPAC27F1.04c	3e-37	131/442(29.64)	145	spo	KOG4438	Centromere-associated protein NUF2	[D]	CELLULAR PROCESSES AND SIGNALING	Cell cycle control, cell division, chromosome partitioning						1
BMK_Unigene_15280	SPCC1020.10	2e-130	214/373(57.37)	416	spo	KOG0590	Checkpoint kinase and related serine/threonine protein kinases	[D]	CELLULAR PROCESSES AND SIGNALING	Cell cycle control, cell division, chromosome partitioning						1
BMK_Unigene_19446	YBR274w	1e-51	98/203(48.28)	178	sce	KOG0590	Checkpoint kinase and related serine/threonine protein kinases	[D]	CELLULAR PROCESSES AND SIGNALING	Cell cycle control, cell division, chromosome partitioning						1
BMK_Unigene_21233	YCR008w	8e-21	46/90(51.11)	89.7	sce	KOG0590	Checkpoint kinase and related serine/threonine protein kinases	[D]	CELLULAR PROCESSES AND SIGNALING	Cell cycle control, cell division, chromosome partitioning						1
BMK_Unigene_29611	SPCC1020.10	3e-131	214/373(57.37)	418	spo	KOG0590	Checkpoint kinase and related serine/threonine protein kinases	[D]	CELLULAR PROCESSES AND SIGNALING	Cell cycle control, cell division, chromosome partitioning						1
BMK_Unigene_30184	SPCC1259.13	4e-105	201/533(37.71)	343	spo	KOG0590	Checkpoint kinase and related serine/threonine protein kinases	[D]	CELLULAR PROCESSES AND SIGNALING	Cell cycle control, cell division, chromosome partitioning						1
BMK_Unigene_32985	SPAC29A4.16	1e-180	244/366(66.67)	541	spo	KOG0590	Checkpoint kinase and related serine/threonine protein kinases	[D]	CELLULAR PROCESSES AND SIGNALING	Cell cycle control, cell division, chromosome partitioning						1
BMK_Unigene_35796	SPAC29A4.16	0	258/421(61.28)	546	spo	KOG0590	Checkpoint kinase and related serine/threonine protein kinases	[D]	CELLULAR PROCESSES AND SIGNALING	Cell cycle control, cell division, chromosome partitioning						1
BMK_Unigene_36652	SPCC1020.10	3e-130	198/366(54.10)	400	spo	KOG0590	Checkpoint kinase and related serine/threonine protein kinases	[D]	CELLULAR PROCESSES AND SIGNALING	Cell cycle control, cell division, chromosome partitioning						1
BMK_Unigene_38093	SPAC29A4.16	2e-20	54/128(42.19)	94.4	spo	KOG0590	Checkpoint kinase and related serine/threonine protein kinases	[D]	CELLULAR PROCESSES AND SIGNALING	Cell cycle control, cell division, chromosome partitioning						1
BMK_Unigene_38372	SPAC29A4.16	2e-25	48/116(41.38)	105	spo	KOG0590	Checkpoint kinase and related serine/threonine protein kinases	[D]	CELLULAR PROCESSES AND SIGNALING	Cell cycle control, cell division, chromosome partitioning						1
BMK_Unigene_39374	SPAC29A4.16	5e-38	83/216(38.43)	136	spo	KOG0590	Checkpoint kinase and related serine/threonine protein kinases	[D]	CELLULAR PROCESSES AND SIGNALING	Cell cycle control, cell division, chromosome partitioning						1
BMK_Unigene_03047	YCR008w	5e-40	82/207(39.61)	137	sce	KOG0590	Checkpoint kinase and related serine/threonine protein kinases	[D]	CELLULAR PROCESSES AND SIGNALING	Cell cycle control, cell division, chromosome partitioning						1
BMK_Unigene_47018	SPCC1020.10	5e-07	27/74(36.49)	49.3	spo	KOG0590	Checkpoint kinase and related serine/threonine protein kinases	[D]	CELLULAR PROCESSES AND SIGNALING	Cell cycle control, cell division, chromosome partitioning						1
BMK_Unigene_04069	SPCC1259.13	1e-105	193/502(38.45)	338	spo	KOG0590	Checkpoint kinase and related serine/threonine protein kinases	[D]	CELLULAR PROCESSES AND SIGNALING	Cell cycle control, cell division, chromosome partitioning						1
BMK_Unigene_07873	SPAC29A4.16	1e-46	102/257(39.69)	181	spo	KOG0590	Checkpoint kinase and related serine/threonine protein kinases	[D]	CELLULAR PROCESSES AND SIGNALING	Cell cycle control, cell division, chromosome partitioning						1
BMK_Unigene_08658	SPAC29A4.16	0	244/366(66.67)	544	spo	KOG0590	Checkpoint kinase and related serine/threonine protein kinases	[D]	CELLULAR PROCESSES AND SIGNALING	Cell cycle control, cell division, chromosome partitioning						1
BMK_Unigene_09935	Hs4503165	1e-143	297/827(35.91)	457	hsa	KOG2166	Cullins	[D]	CELLULAR PROCESSES AND SIGNALING	Cell cycle control, cell division, chromosome partitioning						1
BMK_Unigene_20888	At5g46210	4e-12	32/81(39.51)	63.2	ath	KOG2167	Cullins	[D]	CELLULAR PROCESSES AND SIGNALING	Cell cycle control, cell division, chromosome partitioning						1
BMK_Unigene_22989	At1g69670	5e-16	40/101(39.60)	76.3	ath	KOG2166	Cullins	[D]	CELLULAR PROCESSES AND SIGNALING	Cell cycle control, cell division, chromosome partitioning						1
BMK_Unigene_23436	At5g46210	2e-11	34/100(34.00)	62	ath	KOG2167	Cullins	[D]	CELLULAR PROCESSES AND SIGNALING	Cell cycle control, cell division, chromosome partitioning						1
BMK_Unigene_25767	At1g26830	6e-34	63/136(46.32)	128	ath	KOG2166	Cullins	[D]	CELLULAR PROCESSES AND SIGNALING	Cell cycle control, cell division, chromosome partitioning						1
BMK_Unigene_28236	Hs11140811	1e-18	44/87(50.57)	82	hsa	KOG2167	Cullins	[D]	CELLULAR PROCESSES AND SIGNALING	Cell cycle control, cell division, chromosome partitioning						1
BMK_Unigene_29154	YFR002w	6e-15	33/78(42.31)	72	sce	KOG2168	Cullins	[D]	CELLULAR PROCESSES AND SIGNALING	Cell cycle control, cell division, chromosome partitioning						1
BMK_Unigene_29646	Hs11140811	3e-27	49/69(71.01)	107	hsa	KOG2167	Cullins	[D]	CELLULAR PROCESSES AND SIGNALING	Cell cycle control, cell division, chromosome partitioning						1
BMK_Unigene_01171	Hs13270467	1e-137	300/766(39.16)	439	hsa	KOG2167	Cullins	[D]	CELLULAR PROCESSES AND SIGNALING	Cell cycle control, cell division, chromosome partitioning						1
BMK_Unigene_33023	Hs13270467	3e-06	23/66(34.85)	46.2	hsa	KOG2167	Cullins	[D]	CELLULAR PROCESSES AND SIGNALING	Cell cycle control, cell division, chromosome partitioning						1
BMK_Unigene_33295	SPAC17G6.12	0	363/767(47.33)	647	spo	KOG2166	Cullins	[D]	CELLULAR PROCESSES AND SIGNALING	Cell cycle control, cell division, chromosome partitioning						1
BMK_Unigene_39555	Hs4503165	4e-144	295/814(36.24)	459	hsa	KOG2166	Cullins	[D]	CELLULAR PROCESSES AND SIGNALING	Cell cycle control, cell division, chromosome partitioning						1
BMK_Unigene_40076	Hs4503161	3e-102	176/348(50.57)	325	hsa	KOG2166	Cullins	[D]	CELLULAR PROCESSES AND SIGNALING	Cell cycle control, cell division, chromosome partitioning						1
BMK_Unigene_41000	YFR002w	6e-87	208/713(29.17)	304	sce	KOG2168	Cullins	[D]	CELLULAR PROCESSES AND SIGNALING	Cell cycle control, cell division, chromosome partitioning						1
BMK_Unigene_02513	YFR002w	2e-85	210/729(28.81)	304	sce	KOG2168	Cullins	[D]	CELLULAR PROCESSES AND SIGNALING	Cell cycle control, cell division, chromosome partitioning						1
BMK_Unigene_43978	SPAC17G6.12	6e-104	178/414(43.00)	333	spo	KOG2166	Cullins	[D]	CELLULAR PROCESSES AND SIGNALING	Cell cycle control, cell division, chromosome partitioning						1
BMK_Unigene_46186	7298217	4e-11	34/75(45.33)	62.4	dme	KOG2166	Cullins	[D]	CELLULAR PROCESSES AND SIGNALING	Cell cycle control, cell division, chromosome partitioning						1
BMK_Unigene_46269	7298217	5e-30	74/206(35.92)	122	dme	KOG2166	Cullins	[D]	CELLULAR PROCESSES AND SIGNALING	Cell cycle control, cell division, chromosome partitioning						1
BMK_Unigene_46871	At1g69670	2e-10	26/42(61.90)	58.9	ath	KOG2166	Cullins	[D]	CELLULAR PROCESSES AND SIGNALING	Cell cycle control, cell division, chromosome partitioning						1
BMK_Unigene_47414	Hs4503161	3e-06	21/51(41.18)	45.8	hsa	KOG2166	Cullins	[D]	CELLULAR PROCESSES AND SIGNALING	Cell cycle control, cell division, chromosome partitioning						1
BMK_Unigene_08861	SPAC17G6.12	0	362/767(47.20)	649	spo	KOG2166	Cullins	[D]	CELLULAR PROCESSES AND SIGNALING	Cell cycle control, cell division, chromosome partitioning						1
BMK_Unigene_10020	SPBC582.03	1e-122	221/482(45.85)	381	spo	KOG0653	Cyclin B and related kinase-activating proteins	[D]	CELLULAR PROCESSES AND SIGNALING	Cell cycle control, cell division, chromosome partitioning						1
BMK_Unigene_18236	YGR108w	3e-17	36/36(100.00)	77.8	sce	KOG0653	Cyclin B and related kinase-activating proteins	[D]	CELLULAR PROCESSES AND SIGNALING	Cell cycle control, cell division, chromosome partitioning						1
BMK_Unigene_01285	SPBC582.03	2e-122	219/481(45.53)	394	spo	KOG0653	Cyclin B and related kinase-activating proteins	[D]	CELLULAR PROCESSES AND SIGNALING	Cell cycle control, cell division, chromosome partitioning						1
BMK_Unigene_37059	SPBC582.03	3e-32	84/257(32.68)	134	spo	KOG0653	Cyclin B and related kinase-activating proteins	[D]	CELLULAR PROCESSES AND SIGNALING	Cell cycle control, cell division, chromosome partitioning						1
BMK_Unigene_39039	SPBC19F5.01c	2e-33	62/140(44.29)	135	spo	KOG0653	Cyclin B and related kinase-activating proteins	[D]	CELLULAR PROCESSES AND SIGNALING	Cell cycle control, cell division, chromosome partitioning						1
BMK_Unigene_41482	YLR210w	5e-97	158/366(43.17)	317	sce	KOG0653	Cyclin B and related kinase-activating proteins	[D]	CELLULAR PROCESSES AND SIGNALING	Cell cycle control, cell division, chromosome partitioning						1
BMK_Unigene_45947	SPBC582.03	1e-42	79/121(65.29)	155	spo	KOG0653	Cyclin B and related kinase-activating proteins	[D]	CELLULAR PROCESSES AND SIGNALING	Cell cycle control, cell division, chromosome partitioning						1
BMK_Unigene_46281	SPBC582.03	3e-74	124/232(53.45)	239	spo	KOG0653	Cyclin B and related kinase-activating proteins	[D]	CELLULAR PROCESSES AND SIGNALING	Cell cycle control, cell division, chromosome partitioning						1
BMK_Unigene_06043	SPBC582.03	2e-32	86/257(33.46)	134	spo	KOG0653	Cyclin B and related kinase-activating proteins	[D]	CELLULAR PROCESSES AND SIGNALING	Cell cycle control, cell division, chromosome partitioning						1
BMK_Unigene_06855	YLR210w	8e-95	134/263(50.95)	311	sce	KOG0653	Cyclin B and related kinase-activating proteins	[D]	CELLULAR PROCESSES AND SIGNALING	Cell cycle control, cell division, chromosome partitioning						1
BMK_Unigene_23869	SPCC18B5.03	9e-10	31/63(49.21)	60.1	spo	KOG0601	Cyclin-dependent kinase WEE1	[D]	CELLULAR PROCESSES AND SIGNALING	Cell cycle control, cell division, chromosome partitioning						1
BMK_Unigene_33540	SPCC18B5.03	2e-72	126/257(49.03)	264	spo	KOG0601	Cyclin-dependent kinase WEE1	[D]	CELLULAR PROCESSES AND SIGNALING	Cell cycle control, cell division, chromosome partitioning						1
BMK_Unigene_04542	SPCC18B5.03	4e-71	124/257(48.25)	260	spo	KOG0601	Cyclin-dependent kinase WEE1	[D]	CELLULAR PROCESSES AND SIGNALING	Cell cycle control, cell division, chromosome partitioning						1
BMK_Unigene_09517	YBR135w	6e-41	69/96(71.88)	146	sce	KOG3484	Cyclin-dependent protein kinase CDC28, regulatory subunit CKS1, and related proteins	[D]	CELLULAR PROCESSES AND SIGNALING	Cell cycle control, cell division, chromosome partitioning						1
BMK_Unigene_29302	YBR135w	9e-41	69/96(71.88)	146	sce	KOG3484	Cyclin-dependent protein kinase CDC28, regulatory subunit CKS1, and related proteins	[D]	CELLULAR PROCESSES AND SIGNALING	Cell cycle control, cell division, chromosome partitioning						1
BMK_Unigene_44486	YBR135w	6e-45	72/98(73.47)	155	sce	KOG3484	Cyclin-dependent protein kinase CDC28, regulatory subunit CKS1, and related proteins	[D]	CELLULAR PROCESSES AND SIGNALING	Cell cycle control, cell division, chromosome partitioning						1
BMK_Unigene_23516	SPBC887.14c	2e-06	25/38(65.79)	47.4	spo	KOG0987	DNA helicase PIF1/RRM3	[D]	CELLULAR PROCESSES AND SIGNALING	Cell cycle control, cell division, chromosome partitioning						1
BMK_Unigene_25981	SPBC887.14c	2e-48	73/114(64.04)	167	spo	KOG0987	DNA helicase PIF1/RRM3	[D]	CELLULAR PROCESSES AND SIGNALING	Cell cycle control, cell division, chromosome partitioning						1
BMK_Unigene_38870	7295800	4e-46	167/575(29.04)	177	dme	KOG0987	DNA helicase PIF1/RRM3	[D]	CELLULAR PROCESSES AND SIGNALING	Cell cycle control, cell division, chromosome partitioning						1
BMK_Unigene_41375	SPBC887.14c	2e-180	278/481(57.80)	554	spo	KOG0987	DNA helicase PIF1/RRM3	[D]	CELLULAR PROCESSES AND SIGNALING	Cell cycle control, cell division, chromosome partitioning						1
BMK_Unigene_04084	SPBC887.14c	4e-180	278/481(57.80)	553	spo	KOG0987	DNA helicase PIF1/RRM3	[D]	CELLULAR PROCESSES AND SIGNALING	Cell cycle control, cell division, chromosome partitioning						1
BMK_Unigene_04796	7295800	8e-46	158/550(28.73)	176	dme	KOG0987	DNA helicase PIF1/RRM3	[D]	CELLULAR PROCESSES AND SIGNALING	Cell cycle control, cell division, chromosome partitioning						1
BMK_Unigene_25109	Hs16554577	7e-102	262/821(31.91)	347	hsa	KOG1126	DNA-binding cell division cycle control protein	[D]	CELLULAR PROCESSES AND SIGNALING	Cell cycle control, cell division, chromosome partitioning						1
BMK_Unigene_02232	Hs16554577	6e-103	269/845(31.83)	350	hsa	KOG1126	DNA-binding cell division cycle control protein	[D]	CELLULAR PROCESSES AND SIGNALING	Cell cycle control, cell division, chromosome partitioning						1
BMK_Unigene_00019	YDL028c	2e-71	144/336(42.86)	256	sce	KOG0596	Dual specificity; serine/threonine and tyrosine kinase	[D]	CELLULAR PROCESSES AND SIGNALING	Cell cycle control, cell division, chromosome partitioning						1
BMK_Unigene_10004	SPAC57A7.11	0	622/1310(47.48)	1184	spo	KOG1517	Guanine nucleotide binding protein MIP1	[D]	CELLULAR PROCESSES AND SIGNALING	Cell cycle control, cell division, chromosome partitioning						1
BMK_Unigene_24029	SPAC57A7.11	6e-08	32/71(45.07)	51.6	spo	KOG1517	Guanine nucleotide binding protein MIP1	[D]	CELLULAR PROCESSES AND SIGNALING	Cell cycle control, cell division, chromosome partitioning						1
BMK_Unigene_30024	SPAC57A7.11	3e-30	55/66(83.33)	115	spo	KOG1517	Guanine nucleotide binding protein MIP1	[D]	CELLULAR PROCESSES AND SIGNALING	Cell cycle control, cell division, chromosome partitioning						1
BMK_Unigene_31974	SPAC57A7.11	0	627/1308(47.94)	1180	spo	KOG1517	Guanine nucleotide binding protein MIP1	[D]	CELLULAR PROCESSES AND SIGNALING	Cell cycle control, cell division, chromosome partitioning						1
BMK_Unigene_33658	YHR186c	7e-30	53/103(51.46)	116	sce	KOG1517	Guanine nucleotide binding protein MIP1	[D]	CELLULAR PROCESSES AND SIGNALING	Cell cycle control, cell division, chromosome partitioning						1
BMK_Unigene_34374	SPAC57A7.11	4e-20	42/86(48.84)	89	spo	KOG1517	Guanine nucleotide binding protein MIP1	[D]	CELLULAR PROCESSES AND SIGNALING	Cell cycle control, cell division, chromosome partitioning						1
BMK_Unigene_32569	SPBC30D10.04	3e-12	26/51(50.98)	60.5	spo	KOG3004	Meiotic chromosome segregation protein	[D]	CELLULAR PROCESSES AND SIGNALING	Cell cycle control, cell division, chromosome partitioning						1
BMK_Unigene_41945	SPBC30D10.04	1e-15	35/77(45.45)	77	spo	KOG3004	Meiotic chromosome segregation protein	[D]	CELLULAR PROCESSES AND SIGNALING	Cell cycle control, cell division, chromosome partitioning						1
BMK_Unigene_07279	SPBC30D10.04	1e-15	35/77(45.45)	77.4	spo	KOG3004	Meiotic chromosome segregation protein	[D]	CELLULAR PROCESSES AND SIGNALING	Cell cycle control, cell division, chromosome partitioning						1
BMK_Unigene_22110	7293188	9e-06	22/52(42.31)	43.9	dme	KOG0267	Microtubule severing protein katanin p80 subunit B (contains WD40 repeats)	[D]	CELLULAR PROCESSES AND SIGNALING	Cell cycle control, cell division, chromosome partitioning						1
BMK_Unigene_01081	SPBC3D6.04c	4e-43	172/573(30.02)	172	spo	KOG4593	Mitotic checkpoint protein MAD1	[D]	CELLULAR PROCESSES AND SIGNALING	Cell cycle control, cell division, chromosome partitioning						1
BMK_Unigene_00239	YJL013c	2e-28	73/202(36.14)	120	sce	KOG1166	Mitotic checkpoint serine/threonine protein kinase	[D]	CELLULAR PROCESSES AND SIGNALING	Cell cycle control, cell division, chromosome partitioning						1
BMK_Unigene_23950	YJL013c	3e-14	46/121(38.02)	70.9	sce	KOG1166	Mitotic checkpoint serine/threonine protein kinase	[D]	CELLULAR PROCESSES AND SIGNALING	Cell cycle control, cell division, chromosome partitioning						1
BMK_Unigene_38672	SPCC1322.12c	3e-87	154/342(45.03)	302	spo	KOG1166	Mitotic checkpoint serine/threonine protein kinase	[D]	CELLULAR PROCESSES AND SIGNALING	Cell cycle control, cell division, chromosome partitioning						1
BMK_Unigene_33271	SPBC12D12.09	1e-17	61/203(30.05)	85.5	spo	KOG3186	Mitotic spindle checkpoint protein	[D]	CELLULAR PROCESSES AND SIGNALING	Cell cycle control, cell division, chromosome partitioning						1
BMK_Unigene_08766	SPBC12D12.09	1e-18	63/205(30.73)	87.8	spo	KOG3186	Mitotic spindle checkpoint protein	[D]	CELLULAR PROCESSES AND SIGNALING	Cell cycle control, cell division, chromosome partitioning						1
BMK_Unigene_19287	At1g49910	9e-22	45/97(46.39)	90.9	ath	KOG1036	Mitotic spindle checkpoint protein BUB3, WD repeat superfamily	[D]	CELLULAR PROCESSES AND SIGNALING	Cell cycle control, cell division, chromosome partitioning						1
BMK_Unigene_24154	At1g49910	7e-26	64/190(33.68)	104	ath	KOG1036	Mitotic spindle checkpoint protein BUB3, WD repeat superfamily	[D]	CELLULAR PROCESSES AND SIGNALING	Cell cycle control, cell division, chromosome partitioning						1
BMK_Unigene_01317	At1g49910	3e-91	155/353(43.91)	284	ath	KOG1036	Mitotic spindle checkpoint protein BUB3, WD repeat superfamily	[D]	CELLULAR PROCESSES AND SIGNALING	Cell cycle control, cell division, chromosome partitioning						1
BMK_Unigene_22919	SPAC24H6.05	1e-14	35/66(53.03)	71.2	spo	KOG3772	M-phase inducer phosphatase	[D]	CELLULAR PROCESSES AND SIGNALING	Cell cycle control, cell division, chromosome partitioning						1
BMK_Unigene_37337	At5g03460	2e-12	43/92(46.74)	67	ath	KOG3772	M-phase inducer phosphatase	[D]	CELLULAR PROCESSES AND SIGNALING	Cell cycle control, cell division, chromosome partitioning						1
BMK_Unigene_38316	SPAC24H6.05	3e-50	103/239(43.10)	191	spo	KOG3772	M-phase inducer phosphatase	[D]	CELLULAR PROCESSES AND SIGNALING	Cell cycle control, cell division, chromosome partitioning						1
BMK_Unigene_04215	At5g03460	2e-15	38/76(50.00)	72.8	ath	KOG3772	M-phase inducer phosphatase	[D]	CELLULAR PROCESSES AND SIGNALING	Cell cycle control, cell division, chromosome partitioning						1
BMK_Unigene_06475	SPAC24H6.05	8e-49	90/191(47.12)	187	spo	KOG3772	M-phase inducer phosphatase	[D]	CELLULAR PROCESSES AND SIGNALING	Cell cycle control, cell division, chromosome partitioning						1
BMK_Unigene_12151	SPAC19E9.02	1e-07	72/294(24.49)	56.6	spo	KOG0591	NIMA (never in mitosis)-related G2-specific serine/threonine protein kinase	[D]	CELLULAR PROCESSES AND SIGNALING	Cell cycle control, cell division, chromosome partitioning						1
BMK_Unigene_23510	SPAC19E9.02	6e-80	160/401(39.90)	279	spo	KOG0591	NIMA (never in mitosis)-related G2-specific serine/threonine protein kinase	[D]	CELLULAR PROCESSES AND SIGNALING	Cell cycle control, cell division, chromosome partitioning						1
BMK_Unigene_47356	YAR018c	1e-08	37/119(31.09)	54.3	sce	KOG0591	NIMA (never in mitosis)-related G2-specific serine/threonine protein kinase	[D]	CELLULAR PROCESSES AND SIGNALING	Cell cycle control, cell division, chromosome partitioning						1
BMK_Unigene_07774	SPAC19E9.02	7e-80	159/400(39.75)	278	spo	KOG0591	NIMA (never in mitosis)-related G2-specific serine/threonine protein kinase	[D]	CELLULAR PROCESSES AND SIGNALING	Cell cycle control, cell division, chromosome partitioning						1
BMK_Unigene_25465	SPBC887.19	2e-07	28/76(36.84)	50.4	spo	KOG2864	Nuclear division RFT1 protein	[D]	CELLULAR PROCESSES AND SIGNALING	Cell cycle control, cell division, chromosome partitioning						1
BMK_Unigene_01820	SPAC23C11.16	9e-71	149/357(41.74)	253	spo	KOG0575	Polo-like serine/threonine protein kinase	[D]	CELLULAR PROCESSES AND SIGNALING	Cell cycle control, cell division, chromosome partitioning						1
BMK_Unigene_15888	Hs13376747	1e-28	46/75(61.33)	107	hsa	KOG3022	Predicted ATPase, nucleotide-binding	[D]	CELLULAR PROCESSES AND SIGNALING	Cell cycle control, cell division, chromosome partitioning						1
BMK_Unigene_21286	YGL091c	4e-77	111/159(69.81)	239	sce	KOG3022	Predicted ATPase, nucleotide-binding	[D]	CELLULAR PROCESSES AND SIGNALING	Cell cycle control, cell division, chromosome partitioning						1
BMK_Unigene_23279	YGL091c	4e-61	91/145(62.76)	196	sce	KOG3022	Predicted ATPase, nucleotide-binding	[D]	CELLULAR PROCESSES AND SIGNALING	Cell cycle control, cell division, chromosome partitioning						1
BMK_Unigene_30430	Hs13376747	3e-17	34/75(45.33)	75.5	hsa	KOG3022	Predicted ATPase, nucleotide-binding	[D]	CELLULAR PROCESSES AND SIGNALING	Cell cycle control, cell division, chromosome partitioning						1
BMK_Unigene_01164	Hs13376747	5e-63	101/183(55.19)	188	hsa	KOG3022	Predicted ATPase, nucleotide-binding	[D]	CELLULAR PROCESSES AND SIGNALING	Cell cycle control, cell division, chromosome partitioning						1
BMK_Unigene_36279	YGL091c	2e-143	203/314(64.65)	441	sce	KOG3022	Predicted ATPase, nucleotide-binding	[D]	CELLULAR PROCESSES AND SIGNALING	Cell cycle control, cell division, chromosome partitioning						1
BMK_Unigene_46783	YIL003w	1e-89	143/235(60.85)	271	sce	KOG3022	Predicted ATPase, nucleotide-binding	[D]	CELLULAR PROCESSES AND SIGNALING	Cell cycle control, cell division, chromosome partitioning						1
BMK_Unigene_05828	YIL003w	8e-83	160/295(54.24)	265	sce	KOG3022	Predicted ATPase, nucleotide-binding	[D]	CELLULAR PROCESSES AND SIGNALING	Cell cycle control, cell division, chromosome partitioning						1
BMK_Unigene_06519	YGL091c	3e-141	203/314(64.65)	443	sce	KOG3022	Predicted ATPase, nucleotide-binding	[D]	CELLULAR PROCESSES AND SIGNALING	Cell cycle control, cell division, chromosome partitioning						1
BMK_Unigene_37152	SPAC3G6.03c	8e-07	20/35(57.14)	46.6	spo	KOG1509	Predicted nucleic acid-binding protein ASMTL	[D]	CELLULAR PROCESSES AND SIGNALING	Cell cycle control, cell division, chromosome partitioning						1
BMK_Unigene_44824	SPAC3G6.03c	1e-35	72/168(42.86)	129	spo	KOG1509	Predicted nucleic acid-binding protein ASMTL	[D]	CELLULAR PROCESSES AND SIGNALING	Cell cycle control, cell division, chromosome partitioning						1
BMK_Unigene_03851	SPAC3G6.03c	4e-47	102/227(44.93)	173	spo	KOG1509	Predicted nucleic acid-binding protein ASMTL	[D]	CELLULAR PROCESSES AND SIGNALING	Cell cycle control, cell division, chromosome partitioning						1
BMK_Unigene_33454	SPBC11C11.02	9e-72	116/287(40.42)	257	spo	KOG2398	Predicted proline-serine-threonine phosphatase-interacting protein (PSTPIP)	[D]	CELLULAR PROCESSES AND SIGNALING	Cell cycle control, cell division, chromosome partitioning						1
BMK_Unigene_06061	SPBC11C11.02	1e-71	114/287(39.72)	257	spo	KOG2398	Predicted proline-serine-threonine phosphatase-interacting protein (PSTPIP)	[D]	CELLULAR PROCESSES AND SIGNALING	Cell cycle control, cell division, chromosome partitioning						1
BMK_Unigene_18228	SPCC1442.07c	2e-40	82/157(52.23)	150	spo	KOG4842	Protein involved in sister chromatid separation and/or segregation	[D]	CELLULAR PROCESSES AND SIGNALING	Cell cycle control, cell division, chromosome partitioning						1
BMK_Unigene_34178	SPCC1442.07c	1e-42	98/258(37.98)	154	spo	KOG4842	Protein involved in sister chromatid separation and/or segregation	[D]	CELLULAR PROCESSES AND SIGNALING	Cell cycle control, cell division, chromosome partitioning						1
BMK_Unigene_41249	SPCC1442.07c	7e-39	81/180(45.00)	147	spo	KOG4842	Protein involved in sister chromatid separation and/or segregation	[D]	CELLULAR PROCESSES AND SIGNALING	Cell cycle control, cell division, chromosome partitioning						1
BMK_Unigene_05739	SPAC521.02	6e-23	58/173(33.53)	68.2	spo	KOG4842	Protein involved in sister chromatid separation and/or segregation	[D]	CELLULAR PROCESSES AND SIGNALING	Cell cycle control, cell division, chromosome partitioning						1
BMK_Unigene_00931	SPBC16H5.11c	2e-130	253/706(35.84)	417	spo	KOG0822	Protein kinase inhibitor	[D]	CELLULAR PROCESSES AND SIGNALING	Cell cycle control, cell division, chromosome partitioning						1
BMK_Unigene_26345	SPBC16H5.11c	4e-16	35/67(52.24)	74.3	spo	KOG0822	Protein kinase inhibitor	[D]	CELLULAR PROCESSES AND SIGNALING	Cell cycle control, cell division, chromosome partitioning						1
BMK_Unigene_26804	SPBC16H5.11c	4e-10	27/81(33.33)	58.5	spo	KOG0822	Protein kinase inhibitor	[D]	CELLULAR PROCESSES AND SIGNALING	Cell cycle control, cell division, chromosome partitioning						1
BMK_Unigene_17073	SPBC12C2.02c	0	371/1076(34.48)	635	spo	KOG3694	Protein required for meiosis	[D]	CELLULAR PROCESSES AND SIGNALING	Cell cycle control, cell division, chromosome partitioning						1
BMK_Unigene_24160	SPBC12C2.02c	4e-17	38/86(44.19)	78.6	spo	KOG3694	Protein required for meiosis	[D]	CELLULAR PROCESSES AND SIGNALING	Cell cycle control, cell division, chromosome partitioning						1
BMK_Unigene_30778	SPBC12C2.02c	0	369/1076(34.29)	632	spo	KOG3694	Protein required for meiosis	[D]	CELLULAR PROCESSES AND SIGNALING	Cell cycle control, cell division, chromosome partitioning						1
BMK_Unigene_28309	SPBP22H7.01c	4e-71	172/610(28.20)	251	spo	KOG2513	Protein required for meiotic chromosome segregation	[D]	CELLULAR PROCESSES AND SIGNALING	Cell cycle control, cell division, chromosome partitioning						1
BMK_Unigene_46796	SPBP22H7.01c	1e-60	150/506(29.64)	217	spo	KOG2513	Protein required for meiotic chromosome segregation	[D]	CELLULAR PROCESSES AND SIGNALING	Cell cycle control, cell division, chromosome partitioning						1
BMK_Unigene_09029	SPBP22H7.01c	1e-68	177/641(27.61)	249	spo	KOG2513	Protein required for meiotic chromosome segregation	[D]	CELLULAR PROCESSES AND SIGNALING	Cell cycle control, cell division, chromosome partitioning						1
BMK_Unigene_41557	SPBC1347.10	3e-40	77/212(36.32)	162	spo	KOG3056	Protein required for S-phase initiation or completion	[D]	CELLULAR PROCESSES AND SIGNALING	Cell cycle control, cell division, chromosome partitioning						1
BMK_Unigene_06843	SPBC1347.10	2e-40	78/215(36.28)	162	spo	KOG3056	Protein required for S-phase initiation or completion	[D]	CELLULAR PROCESSES AND SIGNALING	Cell cycle control, cell division, chromosome partitioning						1
BMK_Unigene_01065	SPBC1734.07c	5e-79	190/594(31.99)	274	spo	KOG1938	Protein with predicted involvement in meiosis (GSG1)	[D]	CELLULAR PROCESSES AND SIGNALING	Cell cycle control, cell division, chromosome partitioning						1
BMK_Unigene_24497	SPBC1734.07c	2e-21	47/121(38.84)	94.4	spo	KOG1938	Protein with predicted involvement in meiosis (GSG1)	[D]	CELLULAR PROCESSES AND SIGNALING	Cell cycle control, cell division, chromosome partitioning						1
BMK_Unigene_00521	SPCC5E4.04	7e-115	219/485(45.15)	408	spo	KOG1849	Regulator of spindle pole body duplication	[D]	CELLULAR PROCESSES AND SIGNALING	Cell cycle control, cell division, chromosome partitioning						1
BMK_Unigene_22780	YJL098w	9e-58	107/204(52.45)	199	sce	KOG2073	SAP family cell cycle dependent phosphatase-associated protein	[D]	CELLULAR PROCESSES AND SIGNALING	Cell cycle control, cell division, chromosome partitioning						1
BMK_Unigene_35208	SPCC663.01c	2e-15	39/102(38.24)	74.3	spo	KOG2073	SAP family cell cycle dependent phosphatase-associated protein	[D]	CELLULAR PROCESSES AND SIGNALING	Cell cycle control, cell division, chromosome partitioning						1
BMK_Unigene_38719	YJL098w	3e-78	177/441(40.14)	285	sce	KOG2073	SAP family cell cycle dependent phosphatase-associated protein	[D]	CELLULAR PROCESSES AND SIGNALING	Cell cycle control, cell division, chromosome partitioning						1
BMK_Unigene_45925	Hs13489083	3e-23	62/220(28.18)	102	hsa	KOG2073	SAP family cell cycle dependent phosphatase-associated protein	[D]	CELLULAR PROCESSES AND SIGNALING	Cell cycle control, cell division, chromosome partitioning						1
BMK_Unigene_06250	YJL098w	2e-78	151/328(46.04)	285	sce	KOG2073	SAP family cell cycle dependent phosphatase-associated protein	[D]	CELLULAR PROCESSES AND SIGNALING	Cell cycle control, cell division, chromosome partitioning						1
BMK_Unigene_00555	Hs13994374	4e-24	83/306(27.12)	110	hsa	KOG2464	Serine/threonine kinase (haspin family)	[D]	CELLULAR PROCESSES AND SIGNALING	Cell cycle control, cell division, chromosome partitioning						1
BMK_Unigene_39860	CE09574	8e-23	83/289(28.72)	101	cel	KOG2464	Serine/threonine kinase (haspin family)	[D]	CELLULAR PROCESSES AND SIGNALING	Cell cycle control, cell division, chromosome partitioning						1
BMK_Unigene_13597	SPCC320.12c	4e-28	52/103(50.49)	111	spo	KOG0580	Serine/threonine protein kinase	[D]	CELLULAR PROCESSES AND SIGNALING	Cell cycle control, cell division, chromosome partitioning						1
BMK_Unigene_00664	YKL101w	2e-99	175/399(43.86)	352	sce	KOG0588	Serine/threonine protein kinase	[D]	CELLULAR PROCESSES AND SIGNALING	Cell cycle control, cell division, chromosome partitioning						1
BMK_Unigene_01855	SPCC320.12c	5e-118	200/354(56.50)	376	spo	KOG0580	Serine/threonine protein kinase	[D]	CELLULAR PROCESSES AND SIGNALING	Cell cycle control, cell division, chromosome partitioning						1
BMK_Unigene_34919	Hs4507275	2e-08	42/112(37.50)	57.4	hsa	KOG0580	Serine/threonine protein kinase	[D]	CELLULAR PROCESSES AND SIGNALING	Cell cycle control, cell division, chromosome partitioning						1
BMK_Unigene_05610	CE21025	2e-08	33/89(37.08)	57.4	cel	KOG0580	Serine/threonine protein kinase	[D]	CELLULAR PROCESSES AND SIGNALING	Cell cycle control, cell division, chromosome partitioning						1
BMK_Unigene_41528	YPL153c	1e-55	153/488(31.35)	209	sce	KOG0615	Serine/threonine protein kinase Chk2 and related proteins	[D]	CELLULAR PROCESSES AND SIGNALING	Cell cycle control, cell division, chromosome partitioning						1
BMK_Unigene_46113	YPL153c	2e-32	89/290(30.69)	130	sce	KOG0615	Serine/threonine protein kinase Chk2 and related proteins	[D]	CELLULAR PROCESSES AND SIGNALING	Cell cycle control, cell division, chromosome partitioning						1
BMK_Unigene_05597	YPL153c	1e-54	145/468(30.98)	210	sce	KOG0615	Serine/threonine protein kinase Chk2 and related proteins	[D]	CELLULAR PROCESSES AND SIGNALING	Cell cycle control, cell division, chromosome partitioning						1
BMK_Unigene_41925	SPAC110.02	1e-142	353/1234(28.61)	480	spo	KOG1525	Sister chromatid cohesion complex Cohesin, subunit PDS5	[D]	CELLULAR PROCESSES AND SIGNALING	Cell cycle control, cell division, chromosome partitioning						1
BMK_Unigene_07170	SPAC110.02	3e-91	225/779(28.88)	318	spo	KOG1525	Sister chromatid cohesion complex Cohesin, subunit PDS5	[D]	CELLULAR PROCESSES AND SIGNALING	Cell cycle control, cell division, chromosome partitioning						1
BMK_Unigene_10054	SPCC338.17c	3e-36	80/144(55.56)	147	spo	KOG1213	Sister chromatid cohesion complex Cohesin, subunit RAD21/SCC1	[D]	CELLULAR PROCESSES AND SIGNALING	Cell cycle control, cell division, chromosome partitioning						1
BMK_Unigene_00293	SPBC29A10.14	4e-12	37/107(34.58)	71.6	spo	KOG1213	Sister chromatid cohesion complex Cohesin, subunit RAD21/SCC1	[D]	CELLULAR PROCESSES AND SIGNALING	Cell cycle control, cell division, chromosome partitioning						1
BMK_Unigene_24795	SPCC338.17c	4e-17	34/45(75.56)	77.4	spo	KOG1213	Sister chromatid cohesion complex Cohesin, subunit RAD21/SCC1	[D]	CELLULAR PROCESSES AND SIGNALING	Cell cycle control, cell division, chromosome partitioning						1
BMK_Unigene_41060	SPCC338.17c	2e-36	80/144(55.56)	148	spo	KOG1213	Sister chromatid cohesion complex Cohesin, subunit RAD21/SCC1	[D]	CELLULAR PROCESSES AND SIGNALING	Cell cycle control, cell division, chromosome partitioning						1
BMK_Unigene_06734	SPAC17H9.20_1	2e-53	119/346(34.39)	198	spo	KOG2011	Sister chromatid cohesion complex Cohesin, subunit STAG/IRR1/SCC3	[D]	CELLULAR PROCESSES AND SIGNALING	Cell cycle control, cell division, chromosome partitioning						1
BMK_Unigene_18087	SPAC821.04c	6e-99	160/369(43.36)	335	spo	KOG2277	S-M checkpoint control protein CID1 and related nucleotidyltransferases	[D]	CELLULAR PROCESSES AND SIGNALING	Cell cycle control, cell division, chromosome partitioning						1
BMK_Unigene_00057	SPAC19D5.03	1e-41	107/286(37.41)	162	spo	KOG2277	S-M checkpoint control protein CID1 and related nucleotidyltransferases	[D]	CELLULAR PROCESSES AND SIGNALING	Cell cycle control, cell division, chromosome partitioning						1
BMK_Unigene_36074	SPAC821.04c	1e-102	161/369(43.63)	334	spo	KOG2277	S-M checkpoint control protein CID1 and related nucleotidyltransferases	[D]	CELLULAR PROCESSES AND SIGNALING	Cell cycle control, cell division, chromosome partitioning						1
BMK_Unigene_36562	At3g10730	3e-08	56/214(26.17)	59.7	ath	KOG2687	Spindle pole body protein, contains UNC-84 domain	[D]	CELLULAR PROCESSES AND SIGNALING	Cell cycle control, cell division, chromosome partitioning						1
BMK_Unigene_00995	SPBC29A10.04	0	498/1268(39.27)	828	spo	KOG0018	Structural maintenance of chromosome protein 1 (sister chromatid cohesion complex Cohesin, subunit SMC1)	[D]	CELLULAR PROCESSES AND SIGNALING	Cell cycle control, cell division, chromosome partitioning						1
BMK_Unigene_24790	SPBC29A10.04	3e-28	51/81(62.96)	111	spo	KOG0018	Structural maintenance of chromosome protein 1 (sister chromatid cohesion complex Cohesin, subunit SMC1)	[D]	CELLULAR PROCESSES AND SIGNALING	Cell cycle control, cell division, chromosome partitioning						1
BMK_Unigene_25589	YFL008w	4e-15	35/48(72.92)	72.4	sce	KOG0018	Structural maintenance of chromosome protein 1 (sister chromatid cohesion complex Cohesin, subunit SMC1)	[D]	CELLULAR PROCESSES AND SIGNALING	Cell cycle control, cell division, chromosome partitioning						1
BMK_Unigene_27430	SPBC29A10.04	6e-23	43/70(61.43)	94.4	spo	KOG0018	Structural maintenance of chromosome protein 1 (sister chromatid cohesion complex Cohesin, subunit SMC1)	[D]	CELLULAR PROCESSES AND SIGNALING	Cell cycle control, cell division, chromosome partitioning						1
BMK_Unigene_29610	SPBC29A10.04	5e-17	43/96(44.79)	79.7	spo	KOG0018	Structural maintenance of chromosome protein 1 (sister chromatid cohesion complex Cohesin, subunit SMC1)	[D]	CELLULAR PROCESSES AND SIGNALING	Cell cycle control, cell division, chromosome partitioning						1
BMK_Unigene_31918	SPBC29A10.04	9e-08	23/69(33.33)	51.2	spo	KOG0018	Structural maintenance of chromosome protein 1 (sister chromatid cohesion complex Cohesin, subunit SMC1)	[D]	CELLULAR PROCESSES AND SIGNALING	Cell cycle control, cell division, chromosome partitioning						1
BMK_Unigene_32876	SPAC10F6.09c	2e-38	64/87(73.56)	139	spo	KOG0964	Structural maintenance of chromosome protein 3 (sister chromatid cohesion complex Cohesin, subunit SMC3)	[D]	CELLULAR PROCESSES AND SIGNALING	Cell cycle control, cell division, chromosome partitioning						1
BMK_Unigene_41569	SPAC10F6.09c	0	551/1216(45.31)	963	spo	KOG0964	Structural maintenance of chromosome protein 3 (sister chromatid cohesion complex Cohesin, subunit SMC3)	[D]	CELLULAR PROCESSES AND SIGNALING	Cell cycle control, cell division, chromosome partitioning						1
BMK_Unigene_04152	SPAC10F6.09c	0	549/1216(45.15)	954	spo	KOG0964	Structural maintenance of chromosome protein 3 (sister chromatid cohesion complex Cohesin, subunit SMC3)	[D]	CELLULAR PROCESSES AND SIGNALING	Cell cycle control, cell division, chromosome partitioning						1
BMK_Unigene_35454	SPAC9G1.06c	3e-78	179/551(32.49)	282	spo	KOG4575	TGc (transglutaminase/protease-like) domain-containing protein involved in cytokinesis	[D]	CELLULAR PROCESSES AND SIGNALING	Cell cycle control, cell division, chromosome partitioning						1
BMK_Unigene_06127	SPAC9G1.06c	2e-78	201/675(29.78)	281	spo	KOG4575	TGc (transglutaminase/protease-like) domain-containing protein involved in cytokinesis	[D]	CELLULAR PROCESSES AND SIGNALING	Cell cycle control, cell division, chromosome partitioning						1
BMK_Unigene_23629	SPAC1B3.08	4e-08	26/72(36.11)	51.6	spo	KOG2688	Transcription-associated recombination protein - Thp1p	[D]	CELLULAR PROCESSES AND SIGNALING	Cell cycle control, cell division, chromosome partitioning						1
BMK_Unigene_26829	SPAC1B3.08	3e-07	31/79(39.24)	48.9	spo	KOG2688	Transcription-associated recombination protein - Thp1p	[D]	CELLULAR PROCESSES AND SIGNALING	Cell cycle control, cell division, chromosome partitioning						1
BMK_Unigene_33629	SPAC1B3.08	4e-71	132/334(39.52)	241	spo	KOG2688	Transcription-associated recombination protein - Thp1p	[D]	CELLULAR PROCESSES AND SIGNALING	Cell cycle control, cell division, chromosome partitioning						1
BMK_Unigene_36505	SPBC1105.07c	3e-24	74/291(25.43)	108	spo	KOG2688	Transcription-associated recombination protein - Thp1p	[D]	CELLULAR PROCESSES AND SIGNALING	Cell cycle control, cell division, chromosome partitioning						1
BMK_Unigene_05101	SPAC1B3.08	1e-71	132/334(39.52)	242	spo	KOG2688	Transcription-associated recombination protein - Thp1p	[D]	CELLULAR PROCESSES AND SIGNALING	Cell cycle control, cell division, chromosome partitioning						1
BMK_Unigene_05806	SPBC1105.07c	5e-25	75/291(25.77)	110	spo	KOG2688	Transcription-associated recombination protein - Thp1p	[D]	CELLULAR PROCESSES AND SIGNALING	Cell cycle control, cell division, chromosome partitioning						202
BMK_Unigene_16646	YLR342w	1e-43	67/68(98.53)	153	sce	KOG0916	1,3-beta-glucan synthase/callose synthase catalytic subunit	[M]	CELLULAR PROCESSES AND SIGNALING	Cell wall/membrane/envelope biogenesis						1
BMK_Unigene_00982	YLR342w	0	1153/1772(65.07)	2311	sce	KOG0916	1,3-beta-glucan synthase/callose synthase catalytic subunit	[M]	CELLULAR PROCESSES AND SIGNALING	Cell wall/membrane/envelope biogenesis						2
BMK_Unigene_36335	YLR342w	0	629/957(65.73)	1285	sce	KOG0916	1,3-beta-glucan synthase/callose synthase catalytic subunit	[M]	CELLULAR PROCESSES AND SIGNALING	Cell wall/membrane/envelope biogenesis						3
BMK_Unigene_39564	YLR342w	0	478/776(61.60)	972	sce	KOG0916	1,3-beta-glucan synthase/callose synthase catalytic subunit	[M]	CELLULAR PROCESSES AND SIGNALING	Cell wall/membrane/envelope biogenesis						4
BMK_Unigene_43475	YLR342w	7e-48	75/90(83.33)	167	sce	KOG0916	1,3-beta-glucan synthase/callose synthase catalytic subunit	[M]	CELLULAR PROCESSES AND SIGNALING	Cell wall/membrane/envelope biogenesis						5
BMK_Unigene_10924	Hs10947056	1e-12	42/104(40.38)	74.3	hsa	KOG4177	Ankyrin	[M]	CELLULAR PROCESSES AND SIGNALING	Cell wall/membrane/envelope biogenesis						6
BMK_Unigene_14049	Hs10947056	1e-14	56/178(31.46)	82	hsa	KOG4177	Ankyrin	[M]	CELLULAR PROCESSES AND SIGNALING	Cell wall/membrane/envelope biogenesis						7
BMK_Unigene_21660	Hs10947056	1e-06	37/104(35.58)	51.6	hsa	KOG4177	Ankyrin	[M]	CELLULAR PROCESSES AND SIGNALING	Cell wall/membrane/envelope biogenesis						8
BMK_Unigene_01189	Hs4502093	4e-11	36/107(33.64)	70.5	hsa	KOG4177	Ankyrin	[M]	CELLULAR PROCESSES AND SIGNALING	Cell wall/membrane/envelope biogenesis						9
BMK_Unigene_42019	Hs10947042	3e-11	78/274(28.47)	69.7	hsa	KOG4177	Ankyrin	[M]	CELLULAR PROCESSES AND SIGNALING	Cell wall/membrane/envelope biogenesis						10
BMK_Unigene_42368	Hs10947054	4e-20	65/205(31.71)	99	hsa	KOG4177	Ankyrin	[M]	CELLULAR PROCESSES AND SIGNALING	Cell wall/membrane/envelope biogenesis						11
BMK_Unigene_42557	CE26238_1	3e-10	42/115(36.52)	64.7	cel	KOG4177	Ankyrin	[M]	CELLULAR PROCESSES AND SIGNALING	Cell wall/membrane/envelope biogenesis						12
BMK_Unigene_46100	Hs10947052	1e-29	86/257(33.46)	130	hsa	KOG4177	Ankyrin	[M]	CELLULAR PROCESSES AND SIGNALING	Cell wall/membrane/envelope biogenesis						13
BMK_Unigene_46582	Hs4507613	9e-10	40/105(38.10)	60.8	hsa	KOG4177	Ankyrin	[M]	CELLULAR PROCESSES AND SIGNALING	Cell wall/membrane/envelope biogenesis						14
BMK_Unigene_06548	CE26238_1	2e-09	40/108(37.04)	62	cel	KOG4177	Ankyrin	[M]	CELLULAR PROCESSES AND SIGNALING	Cell wall/membrane/envelope biogenesis						15
BMK_Unigene_06772	Hs10947052	1e-21	63/175(36.00)	104	hsa	KOG4177	Ankyrin	[M]	CELLULAR PROCESSES AND SIGNALING	Cell wall/membrane/envelope biogenesis						16
BMK_Unigene_07937	Hs10947054	1e-21	148/577(25.65)	104	hsa	KOG4177	Ankyrin	[M]	CELLULAR PROCESSES AND SIGNALING	Cell wall/membrane/envelope biogenesis						17
BMK_Unigene_10359	SPAC13G6.12c	0	403/748(53.88)	840	spo	KOG2571	Chitin synthase/hyaluronan synthase (glycosyltransferases)	[M]	CELLULAR PROCESSES AND SIGNALING	Cell wall/membrane/envelope biogenesis						18
BMK_Unigene_13318	SPAC13G6.12c	2e-180	351/903(38.87)	560	spo	KOG2571	Chitin synthase/hyaluronan synthase (glycosyltransferases)	[M]	CELLULAR PROCESSES AND SIGNALING	Cell wall/membrane/envelope biogenesis						19
BMK_Unigene_13676	YBR023c	2e-128	222/500(44.40)	439	sce	KOG2571	Chitin synthase/hyaluronan synthase (glycosyltransferases)	[M]	CELLULAR PROCESSES AND SIGNALING	Cell wall/membrane/envelope biogenesis						20
BMK_Unigene_13804	YBR038w	9e-37	60/105(57.14)	135	sce	KOG2571	Chitin synthase/hyaluronan synthase (glycosyltransferases)	[M]	CELLULAR PROCESSES AND SIGNALING	Cell wall/membrane/envelope biogenesis						21
BMK_Unigene_15820	SPAC13G6.12c	1e-93	128/205(62.44)	296	spo	KOG2571	Chitin synthase/hyaluronan synthase (glycosyltransferases)	[M]	CELLULAR PROCESSES AND SIGNALING	Cell wall/membrane/envelope biogenesis						22
BMK_Unigene_20455	SPAC13G6.12c	9e-23	60/162(37.04)	99.8	spo	KOG2571	Chitin synthase/hyaluronan synthase (glycosyltransferases)	[M]	CELLULAR PROCESSES AND SIGNALING	Cell wall/membrane/envelope biogenesis						23
BMK_Unigene_20713	YNL192w	4e-20	38/77(49.35)	86.7	sce	KOG2571	Chitin synthase/hyaluronan synthase (glycosyltransferases)	[M]	CELLULAR PROCESSES AND SIGNALING	Cell wall/membrane/envelope biogenesis						24
BMK_Unigene_00238	SPAC13G6.12c	0	407/733(55.53)	847	spo	KOG2571	Chitin synthase/hyaluronan synthase (glycosyltransferases)	[M]	CELLULAR PROCESSES AND SIGNALING	Cell wall/membrane/envelope biogenesis						25
BMK_Unigene_24043	YBR023c	2e-128	221/499(44.29)	438	sce	KOG2571	Chitin synthase/hyaluronan synthase (glycosyltransferases)	[M]	CELLULAR PROCESSES AND SIGNALING	Cell wall/membrane/envelope biogenesis						26
BMK_Unigene_24821	SPAC13G6.12c	0	353/903(39.09)	563	spo	KOG2571	Chitin synthase/hyaluronan synthase (glycosyltransferases)	[M]	CELLULAR PROCESSES AND SIGNALING	Cell wall/membrane/envelope biogenesis						27
BMK_Unigene_25245	SPAC13G6.12c	4e-37	67/116(57.76)	136	spo	KOG2571	Chitin synthase/hyaluronan synthase (glycosyltransferases)	[M]	CELLULAR PROCESSES AND SIGNALING	Cell wall/membrane/envelope biogenesis						28
BMK_Unigene_27248	YBR023c	2e-131	228/500(45.60)	447	sce	KOG2571	Chitin synthase/hyaluronan synthase (glycosyltransferases)	[M]	CELLULAR PROCESSES AND SIGNALING	Cell wall/membrane/envelope biogenesis						29
BMK_Unigene_27874	YNL192w	1e-24	46/86(53.49)	100	sce	KOG2571	Chitin synthase/hyaluronan synthase (glycosyltransferases)	[M]	CELLULAR PROCESSES AND SIGNALING	Cell wall/membrane/envelope biogenesis						30
BMK_Unigene_27878	YBR023c	2e-15	28/54(51.85)	72.8	sce	KOG2571	Chitin synthase/hyaluronan synthase (glycosyltransferases)	[M]	CELLULAR PROCESSES AND SIGNALING	Cell wall/membrane/envelope biogenesis						31
BMK_Unigene_28045	YBR023c	0	587/1134(51.76)	1087	sce	KOG2571	Chitin synthase/hyaluronan synthase (glycosyltransferases)	[M]	CELLULAR PROCESSES AND SIGNALING	Cell wall/membrane/envelope biogenesis						32
BMK_Unigene_28391	YBR023c	3e-06	24/66(36.36)	45.8	sce	KOG2571	Chitin synthase/hyaluronan synthase (glycosyltransferases)	[M]	CELLULAR PROCESSES AND SIGNALING	Cell wall/membrane/envelope biogenesis						33
BMK_Unigene_28516	YBR023c	4e-29	61/96(63.54)	113	sce	KOG2571	Chitin synthase/hyaluronan synthase (glycosyltransferases)	[M]	CELLULAR PROCESSES AND SIGNALING	Cell wall/membrane/envelope biogenesis						34
BMK_Unigene_30110	YBR023c	1e-21	42/82(51.22)	91.7	sce	KOG2571	Chitin synthase/hyaluronan synthase (glycosyltransferases)	[M]	CELLULAR PROCESSES AND SIGNALING	Cell wall/membrane/envelope biogenesis						35
BMK_Unigene_30251	YBR038w	1e-35	59/73(80.82)	130	sce	KOG2571	Chitin synthase/hyaluronan synthase (glycosyltransferases)	[M]	CELLULAR PROCESSES AND SIGNALING	Cell wall/membrane/envelope biogenesis						36
BMK_Unigene_38319	SPAC13G6.12c	2e-34	111/335(33.13)	138	spo	KOG2571	Chitin synthase/hyaluronan synthase (glycosyltransferases)	[M]	CELLULAR PROCESSES AND SIGNALING	Cell wall/membrane/envelope biogenesis						37
BMK_Unigene_38608	YBR023c	2e-91	134/177(75.71)	302	sce	KOG2571	Chitin synthase/hyaluronan synthase (glycosyltransferases)	[M]	CELLULAR PROCESSES AND SIGNALING	Cell wall/membrane/envelope biogenesis						38
BMK_Unigene_42264	Hs4885391	9e-10	73/346(21.10)	64.7	hsa	KOG2571	Chitin synthase/hyaluronan synthase (glycosyltransferases)	[M]	CELLULAR PROCESSES AND SIGNALING	Cell wall/membrane/envelope biogenesis						39
BMK_Unigene_44920	CE10722	3e-09	51/184(27.72)	63.5	cel	KOG2571	Chitin synthase/hyaluronan synthase (glycosyltransferases)	[M]	CELLULAR PROCESSES AND SIGNALING	Cell wall/membrane/envelope biogenesis						40
BMK_Unigene_44954	YBR023c	4e-42	74/147(50.34)	152	sce	KOG2571	Chitin synthase/hyaluronan synthase (glycosyltransferases)	[M]	CELLULAR PROCESSES AND SIGNALING	Cell wall/membrane/envelope biogenesis						41
BMK_Unigene_45414	SPAC13G6.12c	8e-172	247/386(63.99)	507	spo	KOG2571	Chitin synthase/hyaluronan synthase (glycosyltransferases)	[M]	CELLULAR PROCESSES AND SIGNALING	Cell wall/membrane/envelope biogenesis						42
BMK_Unigene_46329	YBR023c	2e-80	146/215(67.91)	269	sce	KOG2571	Chitin synthase/hyaluronan synthase (glycosyltransferases)	[M]	CELLULAR PROCESSES AND SIGNALING	Cell wall/membrane/envelope biogenesis						43
BMK_Unigene_47256	YBR023c	2e-34	65/161(40.37)	131	sce	KOG2571	Chitin synthase/hyaluronan synthase (glycosyltransferases)	[M]	CELLULAR PROCESSES AND SIGNALING	Cell wall/membrane/envelope biogenesis						44
BMK_Unigene_08652	YBR023c	2e-131	230/500(46.00)	446	sce	KOG2571	Chitin synthase/hyaluronan synthase (glycosyltransferases)	[M]	CELLULAR PROCESSES AND SIGNALING	Cell wall/membrane/envelope biogenesis						45
BMK_Unigene_08679	YBR023c	0	585/1135(51.54)	1086	sce	KOG2571	Chitin synthase/hyaluronan synthase (glycosyltransferases)	[M]	CELLULAR PROCESSES AND SIGNALING	Cell wall/membrane/envelope biogenesis						46
BMK_Unigene_25356	YLR286c	5e-52	119/293(40.61)	190	sce	KOG4701	Chitinase	[M]	CELLULAR PROCESSES AND SIGNALING	Cell wall/membrane/envelope biogenesis						47
BMK_Unigene_01397	YLR286c	3e-42	126/375(33.60)	167	sce	KOG4701	Chitinase	[M]	CELLULAR PROCESSES AND SIGNALING	Cell wall/membrane/envelope biogenesis						48
BMK_Unigene_23590	YLR133w	8e-63	165/539(30.61)	227	sce	KOG2686	Choline kinase	[M]	CELLULAR PROCESSES AND SIGNALING	Cell wall/membrane/envelope biogenesis						49
BMK_Unigene_44635	YLR133w	1e-41	86/263(32.70)	158	sce	KOG2686	Choline kinase	[M]	CELLULAR PROCESSES AND SIGNALING	Cell wall/membrane/envelope biogenesis						50
BMK_Unigene_03989	YLR133w	1e-57	130/356(36.52)	211	sce	KOG2686	Choline kinase	[M]	CELLULAR PROCESSES AND SIGNALING	Cell wall/membrane/envelope biogenesis						51
BMK_Unigene_17398	YDL055c	9e-37	66/68(97.06)	129	sce	KOG1322	GDP-mannose pyrophosphorylase/mannose-1-phosphate guanylyltransferase	[M]	CELLULAR PROCESSES AND SIGNALING	Cell wall/membrane/envelope biogenesis						52
BMK_Unigene_00274	YDL055c	7e-91	133/133(100.00)	272	sce	KOG1322	GDP-mannose pyrophosphorylase/mannose-1-phosphate guanylyltransferase	[M]	CELLULAR PROCESSES AND SIGNALING	Cell wall/membrane/envelope biogenesis						53
BMK_Unigene_23550	SPCC1906.01	2e-174	284/364(78.02)	538	spo	KOG1322	GDP-mannose pyrophosphorylase/mannose-1-phosphate guanylyltransferase	[M]	CELLULAR PROCESSES AND SIGNALING	Cell wall/membrane/envelope biogenesis						54
BMK_Unigene_42787	SPCC1906.01	0	258/339(76.11)	545	spo	KOG1322	GDP-mannose pyrophosphorylase/mannose-1-phosphate guanylyltransferase	[M]	CELLULAR PROCESSES AND SIGNALING	Cell wall/membrane/envelope biogenesis						55
BMK_Unigene_08492	SPCC1906.01	0	283/364(77.75)	537	spo	KOG1322	GDP-mannose pyrophosphorylase/mannose-1-phosphate guanylyltransferase	[M]	CELLULAR PROCESSES AND SIGNALING	Cell wall/membrane/envelope biogenesis						56
BMK_Unigene_00892	YKL104c	0	453/718(63.09)	884	sce	KOG1268	Glucosamine 6-phosphate synthetases, contain amidotransferase and phosphosugar isomerase domains	[M]	CELLULAR PROCESSES AND SIGNALING	Cell wall/membrane/envelope biogenesis						57
BMK_Unigene_26071	YNL191w	1e-19	50/91(54.95)	83.2	sce	KOG1268	Glucosamine 6-phosphate synthetases, contain amidotransferase and phosphosugar isomerase domains	[M]	CELLULAR PROCESSES AND SIGNALING	Cell wall/membrane/envelope biogenesis						58
BMK_Unigene_34656	YNL191w	8e-12	25/42(59.52)	62.4	sce	KOG1268	Glucosamine 6-phosphate synthetases, contain amidotransferase and phosphosugar isomerase domains	[M]	CELLULAR PROCESSES AND SIGNALING	Cell wall/membrane/envelope biogenesis						59
BMK_Unigene_40429	YKL104c	0	322/530(60.75)	656	sce	KOG1268	Glucosamine 6-phosphate synthetases, contain amidotransferase and phosphosugar isomerase domains	[M]	CELLULAR PROCESSES AND SIGNALING	Cell wall/membrane/envelope biogenesis						60
BMK_Unigene_31656	YFL017c	2e-24	69/155(44.52)	103	sce	KOG3396	Glucosamine-phosphate N-acetyltransferase	[M]	CELLULAR PROCESSES AND SIGNALING	Cell wall/membrane/envelope biogenesis						61
BMK_Unigene_47092	At5g15770	1e-31	55/153(35.95)	119	ath	KOG3396	Glucosamine-phosphate N-acetyltransferase	[M]	CELLULAR PROCESSES AND SIGNALING	Cell wall/membrane/envelope biogenesis						62
BMK_Unigene_09014	At5g15770	9e-24	56/146(38.36)	98.2	ath	KOG3396	Glucosamine-phosphate N-acetyltransferase	[M]	CELLULAR PROCESSES AND SIGNALING	Cell wall/membrane/envelope biogenesis						63
BMK_Unigene_00681	SPBC32H8.14	3e-112	206/427(48.24)	351	spo	KOG0853	Glycosyltransferase	[M]	CELLULAR PROCESSES AND SIGNALING	Cell wall/membrane/envelope biogenesis						64
BMK_Unigene_23991	SPBC32H8.14	4e-21	44/78(56.41)	88.2	spo	KOG0853	Glycosyltransferase	[M]	CELLULAR PROCESSES AND SIGNALING	Cell wall/membrane/envelope biogenesis						65
BMK_Unigene_25618	SPCC330.08	8e-120	213/438(48.63)	390	spo	KOG1387	Glycosyltransferase	[M]	CELLULAR PROCESSES AND SIGNALING	Cell wall/membrane/envelope biogenesis						66
BMK_Unigene_26864	YGL065c	1e-09	30/79(37.97)	56.2	sce	KOG0853	Glycosyltransferase	[M]	CELLULAR PROCESSES AND SIGNALING	Cell wall/membrane/envelope biogenesis						67
BMK_Unigene_35591	SPCC330.08	1e-124	201/396(50.76)	381	spo	KOG1387	Glycosyltransferase	[M]	CELLULAR PROCESSES AND SIGNALING	Cell wall/membrane/envelope biogenesis						68
BMK_Unigene_07081	CE02609_1	2e-06	44/169(26.04)	52.8	cel	KOG0853	Glycosyltransferase	[M]	CELLULAR PROCESSES AND SIGNALING	Cell wall/membrane/envelope biogenesis						69
BMK_Unigene_09052	SPCC330.08	1e-115	214/437(48.97)	380	spo	KOG1387	Glycosyltransferase	[M]	CELLULAR PROCESSES AND SIGNALING	Cell wall/membrane/envelope biogenesis						70
BMK_Unigene_21723	YIL065c	5e-36	61/124(49.19)	129	sce	KOG3364	Membrane protein involved in organellar division	[M]	CELLULAR PROCESSES AND SIGNALING	Cell wall/membrane/envelope biogenesis						71
BMK_Unigene_08767	YIL065c	3e-32	57/122(46.72)	121	sce	KOG3364	Membrane protein involved in organellar division	[M]	CELLULAR PROCESSES AND SIGNALING	Cell wall/membrane/envelope biogenesis						72
BMK_Unigene_01196	SPBC3E7.05c	7e-23	84/287(29.27)	105	spo	KOG1854	Mitochondrial inner membrane protein (mitofilin)	[M]	CELLULAR PROCESSES AND SIGNALING	Cell wall/membrane/envelope biogenesis						73
BMK_Unigene_41779	YKR016w	3e-20	104/417(24.94)	96.7	sce	KOG1854	Mitochondrial inner membrane protein (mitofilin)	[M]	CELLULAR PROCESSES AND SIGNALING	Cell wall/membrane/envelope biogenesis						74
BMK_Unigene_38261	SPAPB2B4.01c	4e-40	95/277(34.30)	150	spo	KOG3332	N-acetylglucosaminyl phosphatidylinositol de-N-acetylase	[M]	CELLULAR PROCESSES AND SIGNALING	Cell wall/membrane/envelope biogenesis						75
BMK_Unigene_04929	SPAPB2B4.01c	7e-34	97/302(32.12)	134	spo	KOG3332	N-acetylglucosaminyl phosphatidylinositol de-N-acetylase	[M]	CELLULAR PROCESSES AND SIGNALING	Cell wall/membrane/envelope biogenesis						76
BMK_Unigene_19827	SPAC343.06c	8e-25	42/87(48.28)	97.8	spo	KOG0621	Phospholipid scramblase	[M]	CELLULAR PROCESSES AND SIGNALING	Cell wall/membrane/envelope biogenesis						77
BMK_Unigene_29926	SPAC343.06c	7e-15	40/92(43.48)	70.9	spo	KOG0621	Phospholipid scramblase	[M]	CELLULAR PROCESSES AND SIGNALING	Cell wall/membrane/envelope biogenesis						78
BMK_Unigene_23273	SPCC1183.11	2e-131	274/634(43.22)	435	spo	KOG4629	Predicted mechanosensitive ion channel	[M]	CELLULAR PROCESSES AND SIGNALING	Cell wall/membrane/envelope biogenesis						79
BMK_Unigene_23321	SPAC2C4.17c	5e-09	20/51(39.22)	55.1	spo	KOG4629	Predicted mechanosensitive ion channel	[M]	CELLULAR PROCESSES AND SIGNALING	Cell wall/membrane/envelope biogenesis						80
BMK_Unigene_28020	SPCC1183.11	2e-80	197/610(32.30)	290	spo	KOG4629	Predicted mechanosensitive ion channel	[M]	CELLULAR PROCESSES AND SIGNALING	Cell wall/membrane/envelope biogenesis						81
BMK_Unigene_28270	SPAC2C4.17c	6e-13	54/253(21.34)	69.7	spo	KOG4629	Predicted mechanosensitive ion channel	[M]	CELLULAR PROCESSES AND SIGNALING	Cell wall/membrane/envelope biogenesis						82
BMK_Unigene_31001	SPAC2C4.17c	2e-12	27/72(37.50)	63.9	spo	KOG4629	Predicted mechanosensitive ion channel	[M]	CELLULAR PROCESSES AND SIGNALING	Cell wall/membrane/envelope biogenesis						83
BMK_Unigene_33964	SPCC1183.11	6e-20	38/77(49.35)	92	spo	KOG4629	Predicted mechanosensitive ion channel	[M]	CELLULAR PROCESSES AND SIGNALING	Cell wall/membrane/envelope biogenesis						84
BMK_Unigene_39661	SPAC2C4.17c	5e-15	38/72(52.78)	71.6	spo	KOG4629	Predicted mechanosensitive ion channel	[M]	CELLULAR PROCESSES AND SIGNALING	Cell wall/membrane/envelope biogenesis						85
BMK_Unigene_44416	SPCC1183.11	2e-32	56/102(54.90)	122	spo	KOG4629	Predicted mechanosensitive ion channel	[M]	CELLULAR PROCESSES AND SIGNALING	Cell wall/membrane/envelope biogenesis						86
BMK_Unigene_44613	SPCC1183.11	2e-61	136/332(40.96)	213	spo	KOG4629	Predicted mechanosensitive ion channel	[M]	CELLULAR PROCESSES AND SIGNALING	Cell wall/membrane/envelope biogenesis						87
BMK_Unigene_44840	SPCC1183.11	9e-29	69/213(32.39)	117	spo	KOG4629	Predicted mechanosensitive ion channel	[M]	CELLULAR PROCESSES AND SIGNALING	Cell wall/membrane/envelope biogenesis						88
BMK_Unigene_07134	SPCC1183.11	2e-81	198/614(32.25)	290	spo	KOG4629	Predicted mechanosensitive ion channel	[M]	CELLULAR PROCESSES AND SIGNALING	Cell wall/membrane/envelope biogenesis						89
BMK_Unigene_09099	SPCC1183.11	5e-131	284/688(41.28)	432	spo	KOG4629	Predicted mechanosensitive ion channel	[M]	CELLULAR PROCESSES AND SIGNALING	Cell wall/membrane/envelope biogenesis						90
BMK_Unigene_11733	YBR019c_1	4e-07	22/62(35.48)	50.4	sce	KOG1371	UDP-glucose 4-epimerase/UDP-sulfoquinovose synthase	[M]	CELLULAR PROCESSES AND SIGNALING	Cell wall/membrane/envelope biogenesis						91
BMK_Unigene_29227	YBR019c_1	6e-129	196/343(57.14)	399	sce	KOG1371	UDP-glucose 4-epimerase/UDP-sulfoquinovose synthase	[M]	CELLULAR PROCESSES AND SIGNALING	Cell wall/membrane/envelope biogenesis						92
BMK_Unigene_43222	YBR019c_1	4e-131	193/346(55.78)	389	sce	KOG1371	UDP-glucose 4-epimerase/UDP-sulfoquinovose synthase	[M]	CELLULAR PROCESSES AND SIGNALING	Cell wall/membrane/envelope biogenesis						93
BMK_Unigene_43299	YBR019c_1	2e-20	71/221(32.13)	66.6	sce	KOG1371	UDP-glucose 4-epimerase/UDP-sulfoquinovose synthase	[M]	CELLULAR PROCESSES AND SIGNALING	Cell wall/membrane/envelope biogenesis						94
BMK_Unigene_43375	At4g10960	1e-38	88/215(40.93)	143	ath	KOG1371	UDP-glucose 4-epimerase/UDP-sulfoquinovose synthase	[M]	CELLULAR PROCESSES AND SIGNALING	Cell wall/membrane/envelope biogenesis						95
BMK_Unigene_44006	At1g63180	2e-44	81/150(54.00)	156	ath	KOG1371	UDP-glucose 4-epimerase/UDP-sulfoquinovose synthase	[M]	CELLULAR PROCESSES AND SIGNALING	Cell wall/membrane/envelope biogenesis						96
BMK_Unigene_47457	At4g10960	2e-85	160/379(42.22)	281	ath	KOG1371	UDP-glucose 4-epimerase/UDP-sulfoquinovose synthase	[M]	CELLULAR PROCESSES AND SIGNALING	Cell wall/membrane/envelope biogenesis						97
BMK_Unigene_05278	YBR019c_1	1e-130	199/343(58.02)	403	sce	KOG1371	UDP-glucose 4-epimerase/UDP-sulfoquinovose synthase	[M]	CELLULAR PROCESSES AND SIGNALING	Cell wall/membrane/envelope biogenesis						98
BMK_Unigene_07872	At4g10960	4e-86	160/379(42.22)	282	ath	KOG1371	UDP-glucose 4-epimerase/UDP-sulfoquinovose synthase	[M]	CELLULAR PROCESSES AND SIGNALING	Cell wall/membrane/envelope biogenesis						99
BMK_Unigene_27023	YDL103c	1e-126	215/467(46.04)	407	sce	KOG2388	UDP-N-acetylglucosamine pyrophosphorylase	[M]	CELLULAR PROCESSES AND SIGNALING	Cell wall/membrane/envelope biogenesis						100
BMK_Unigene_38039	YDL103c	5e-140	217/425(51.06)	416	sce	KOG2388	UDP-N-acetylglucosamine pyrophosphorylase	[M]	CELLULAR PROCESSES AND SIGNALING	Cell wall/membrane/envelope biogenesis						101
BMK_Unigene_08741	YDL103c	8e-128	217/467(46.47)	409	sce	KOG2388	UDP-N-acetylglucosamine pyrophosphorylase	[M]	CELLULAR PROCESSES AND SIGNALING	Cell wall/membrane/envelope biogenesis						102
BMK_Unigene_24467	Hs7705893	2e-06	34/129(26.36)	47.4	hsa	KOG3896	Dynactin, subunit p62	[N]	CELLULAR PROCESSES AND SIGNALING	Cell motility						1
BMK_Unigene_45724	SPAC1805.08	2e-07	46/148(31.08)	51.2	spo	KOG4081	Dynein light chain	[N]	CELLULAR PROCESSES AND SIGNALING	Cell motility						2
BMK_Unigene_01963	7292612	3e-23	95/331(28.70)	105	dme	KOG3905	Dynein light intermediate chain	[N]	CELLULAR PROCESSES AND SIGNALING	Cell motility						3
BMK_Unigene_19379	Hs11037057	2e-12	54/219(24.66)	68.6	hsa	KOG4229	Myosin VII, myosin IXB and related myosins	[N]	CELLULAR PROCESSES AND SIGNALING	Cell motility						4
BMK_Unigene_34906	Hs4758750_1	1e-06	49/181(27.07)	49.7	hsa	KOG4229	Myosin VII, myosin IXB and related myosins	[N]	CELLULAR PROCESSES AND SIGNALING	Cell motility						5
BMK_Unigene_22406	SPAC6G10.04c	1e-101	142/232(61.21)	304	spo	KOG0863	20S proteasome, regulatory subunit alpha type PSMA1/PRE5	[O]	CELLULAR PROCESSES AND SIGNALING	Posttranslational modification, protein turnover, chaperones						1
BMK_Unigene_25551	SPAC6G10.04c	5e-101	141/239(59.00)	310	spo	KOG0863	20S proteasome, regulatory subunit alpha type PSMA1/PRE5	[O]	CELLULAR PROCESSES AND SIGNALING	Posttranslational modification, protein turnover, chaperones						2
BMK_Unigene_08789	SPAC6G10.04c	5e-104	142/245(57.96)	312	spo	KOG0863	20S proteasome, regulatory subunit alpha type PSMA1/PRE5	[O]	CELLULAR PROCESSES AND SIGNALING	Posttranslational modification, protein turnover, chaperones						3
BMK_Unigene_24113	YML092c	5e-108	183/279(65.59)	342	sce	KOG0181	20S proteasome, regulatory subunit alpha type PSMA2/PRE8	[O]	CELLULAR PROCESSES AND SIGNALING	Posttranslational modification, protein turnover, chaperones						4
BMK_Unigene_45735	YML092c	2e-124	183/284(64.44)	364	sce	KOG0181	20S proteasome, regulatory subunit alpha type PSMA2/PRE8	[O]	CELLULAR PROCESSES AND SIGNALING	Posttranslational modification, protein turnover, chaperones						5
BMK_Unigene_04471	YML092c	4e-107	183/279(65.59)	340	sce	KOG0181	20S proteasome, regulatory subunit alpha type PSMA2/PRE8	[O]	CELLULAR PROCESSES AND SIGNALING	Posttranslational modification, protein turnover, chaperones						6
BMK_Unigene_16736	YOR362c	1e-96	154/257(59.92)	297	sce	KOG0184	20S proteasome, regulatory subunit alpha type PSMA3/PRE10	[O]	CELLULAR PROCESSES AND SIGNALING	Posttranslational modification, protein turnover, chaperones						7
BMK_Unigene_21368	YOR362c	1e-99	151/263(57.41)	303	sce	KOG0184	20S proteasome, regulatory subunit alpha type PSMA3/PRE10	[O]	CELLULAR PROCESSES AND SIGNALING	Posttranslational modification, protein turnover, chaperones						8
BMK_Unigene_33470	YOR362c	1e-93	154/257(59.92)	298	sce	KOG0184	20S proteasome, regulatory subunit alpha type PSMA3/PRE10	[O]	CELLULAR PROCESSES AND SIGNALING	Posttranslational modification, protein turnover, chaperones						9
BMK_Unigene_01752	YGR135w	2e-105	166/244(68.03)	340	sce	KOG0178	20S proteasome, regulatory subunit alpha type PSMA4/PRE9	[O]	CELLULAR PROCESSES AND SIGNALING	Posttranslational modification, protein turnover, chaperones						10
BMK_Unigene_44011	YGR135w	4e-45	75/89(84.27)	151	sce	KOG0178	20S proteasome, regulatory subunit alpha type PSMA4/PRE9	[O]	CELLULAR PROCESSES AND SIGNALING	Posttranslational modification, protein turnover, chaperones						11
BMK_Unigene_46612	At3g22110	1e-62	93/161(57.76)	199	ath	KOG0178	20S proteasome, regulatory subunit alpha type PSMA4/PRE9	[O]	CELLULAR PROCESSES AND SIGNALING	Posttranslational modification, protein turnover, chaperones						12
BMK_Unigene_26919	SPAC323.02c	1e-120	179/241(74.27)	356	spo	KOG0176	20S proteasome, regulatory subunit alpha type PSMA5/PUP2	[O]	CELLULAR PROCESSES AND SIGNALING	Posttranslational modification, protein turnover, chaperones						13
BMK_Unigene_39434	SPAC323.02c	1e-115	156/210(74.29)	337	spo	KOG0176	20S proteasome, regulatory subunit alpha type PSMA5/PUP2	[O]	CELLULAR PROCESSES AND SIGNALING	Posttranslational modification, protein turnover, chaperones						14
BMK_Unigene_39436	SPAC323.02c	6e-09	23/37(62.16)	52.8	spo	KOG0176	20S proteasome, regulatory subunit alpha type PSMA5/PUP2	[O]	CELLULAR PROCESSES AND SIGNALING	Posttranslational modification, protein turnover, chaperones						15
BMK_Unigene_09233	SPAC323.02c	6e-121	180/241(74.69)	358	spo	KOG0176	20S proteasome, regulatory subunit alpha type PSMA5/PUP2	[O]	CELLULAR PROCESSES AND SIGNALING	Posttranslational modification, protein turnover, chaperones						16
BMK_Unigene_26460	Hs14749945	2e-92	152/251(60.56)	285	hsa	KOG0182	20S proteasome, regulatory subunit alpha type PSMA6/SCL1	[O]	CELLULAR PROCESSES AND SIGNALING	Posttranslational modification, protein turnover, chaperones						17
BMK_Unigene_38809	SPBC646.16	3e-105	156/251(62.15)	314	spo	KOG0182	20S proteasome, regulatory subunit alpha type PSMA6/SCL1	[O]	CELLULAR PROCESSES AND SIGNALING	Posttranslational modification, protein turnover, chaperones						18
BMK_Unigene_08768	Hs14749945	8e-92	152/251(60.56)	284	hsa	KOG0182	20S proteasome, regulatory subunit alpha type PSMA6/SCL1	[O]	CELLULAR PROCESSES AND SIGNALING	Posttranslational modification, protein turnover, chaperones						19
BMK_Unigene_01648	YOL038w	3e-119	169/236(71.61)	358	sce	KOG0183	20S proteasome, regulatory subunit alpha type PSMA7/PRE6	[O]	CELLULAR PROCESSES AND SIGNALING	Posttranslational modification, protein turnover, chaperones						20
BMK_Unigene_39111	SPBC106.16	3e-60	88/143(61.54)	194	spo	KOG0183	20S proteasome, regulatory subunit alpha type PSMA7/PRE6	[O]	CELLULAR PROCESSES AND SIGNALING	Posttranslational modification, protein turnover, chaperones						21
BMK_Unigene_39221	YBL041w	8e-85	134/246(54.47)	267	sce	KOG0179	20S proteasome, regulatory subunit beta type PSMB1/PRE7	[O]	CELLULAR PROCESSES AND SIGNALING	Posttranslational modification, protein turnover, chaperones						22
BMK_Unigene_42850	YBL041w	1e-90	134/230(58.26)	273	sce	KOG0179	20S proteasome, regulatory subunit beta type PSMB1/PRE7	[O]	CELLULAR PROCESSES AND SIGNALING	Posttranslational modification, protein turnover, chaperones						23
BMK_Unigene_08500	YBL041w	1e-81	133/238(55.88)	267	sce	KOG0179	20S proteasome, regulatory subunit beta type PSMB1/PRE7	[O]	CELLULAR PROCESSES AND SIGNALING	Posttranslational modification, protein turnover, chaperones						24
BMK_Unigene_27797	YER012w	2e-70	110/193(56.99)	228	sce	KOG0177	20S proteasome, regulatory subunit beta type PSMB2/PRE1	[O]	CELLULAR PROCESSES AND SIGNALING	Posttranslational modification, protein turnover, chaperones						25
BMK_Unigene_36397	YER012w	8e-84	114/191(59.69)	254	sce	KOG0177	20S proteasome, regulatory subunit beta type PSMB2/PRE1	[O]	CELLULAR PROCESSES AND SIGNALING	Posttranslational modification, protein turnover, chaperones						26
BMK_Unigene_08586	YER012w	2e-73	112/193(58.03)	234	sce	KOG0177	20S proteasome, regulatory subunit beta type PSMB2/PRE1	[O]	CELLULAR PROCESSES AND SIGNALING	Posttranslational modification, protein turnover, chaperones						27
BMK_Unigene_25864	YER094c	7e-111	158/205(77.07)	328	sce	KOG0180	20S proteasome, regulatory subunit beta type PSMB3/PUP3	[O]	CELLULAR PROCESSES AND SIGNALING	Posttranslational modification, protein turnover, chaperones						28
BMK_Unigene_39868	YER094c	4e-22	43/52(82.69)	91.3	sce	KOG0180	20S proteasome, regulatory subunit beta type PSMB3/PUP3	[O]	CELLULAR PROCESSES AND SIGNALING	Posttranslational modification, protein turnover, chaperones						29
BMK_Unigene_42741	YER094c	3e-12	30/40(75.00)	62.4	sce	KOG0180	20S proteasome, regulatory subunit beta type PSMB3/PUP3	[O]	CELLULAR PROCESSES AND SIGNALING	Posttranslational modification, protein turnover, chaperones						30
BMK_Unigene_08444	YER094c	9e-109	157/205(76.59)	326	sce	KOG0180	20S proteasome, regulatory subunit beta type PSMB3/PUP3	[O]	CELLULAR PROCESSES AND SIGNALING	Posttranslational modification, protein turnover, chaperones						31
BMK_Unigene_36490	YFR050c	5e-88	134/272(49.26)	271	sce	KOG0185	20S proteasome, regulatory subunit beta type PSMB4/PRE4	[O]	CELLULAR PROCESSES AND SIGNALING	Posttranslational modification, protein turnover, chaperones						32
BMK_Unigene_33499	YPR103w	6e-131	180/263(68.44)	384	sce	KOG0175	20S proteasome, regulatory subunit beta type PSMB5/PSMB8/PRE2	[O]	CELLULAR PROCESSES AND SIGNALING	Posttranslational modification, protein turnover, chaperones						33
BMK_Unigene_37883	YPR103w	3e-128	182/286(63.64)	375	sce	KOG0175	20S proteasome, regulatory subunit beta type PSMB5/PSMB8/PRE2	[O]	CELLULAR PROCESSES AND SIGNALING	Posttranslational modification, protein turnover, chaperones						34
BMK_Unigene_08530	YPR103w	2e-130	181/263(68.82)	384	sce	KOG0175	20S proteasome, regulatory subunit beta type PSMB5/PSMB8/PRE2	[O]	CELLULAR PROCESSES AND SIGNALING	Posttranslational modification, protein turnover, chaperones						35
BMK_Unigene_01500	YJL001w	1e-93	147/210(70.00)	287	sce	KOG0174	20S proteasome, regulatory subunit beta type PSMB6/PSMB9/PRE3	[O]	CELLULAR PROCESSES AND SIGNALING	Posttranslational modification, protein turnover, chaperones						36
BMK_Unigene_43595	YJL001w	9e-97	151/214(70.56)	291	sce	KOG0174	20S proteasome, regulatory subunit beta type PSMB6/PSMB9/PRE3	[O]	CELLULAR PROCESSES AND SIGNALING	Posttranslational modification, protein turnover, chaperones						37
BMK_Unigene_20760	YOR157c	4e-119	167/254(65.75)	353	sce	KOG0173	20S proteasome, regulatory subunit beta type PSMB7/PSMB10/PUP1	[O]	CELLULAR PROCESSES AND SIGNALING	Posttranslational modification, protein turnover, chaperones						38
BMK_Unigene_01909	SPAC22D3.07	4e-108	167/259(64.48)	348	spo	KOG0173	20S proteasome, regulatory subunit beta type PSMB7/PSMB10/PUP1	[O]	CELLULAR PROCESSES AND SIGNALING	Posttranslational modification, protein turnover, chaperones						39
BMK_Unigene_00580	YKL145w	0	356/462(77.06)	682	sce	KOG0729	26S proteasome regulatory complex, ATPase RPT1	[O]	CELLULAR PROCESSES AND SIGNALING	Posttranslational modification, protein turnover, chaperones						40
BMK_Unigene_35699	YKL145w	4e-54	105/106(99.06)	179	sce	KOG0729	26S proteasome regulatory complex, ATPase RPT1	[O]	CELLULAR PROCESSES AND SIGNALING	Posttranslational modification, protein turnover, chaperones						41
BMK_Unigene_37569	SPBC16C6.07c	8e-107	157/220(71.36)	322	spo	KOG0729	26S proteasome regulatory complex, ATPase RPT1	[O]	CELLULAR PROCESSES AND SIGNALING	Posttranslational modification, protein turnover, chaperones						42
BMK_Unigene_44862	YKL145w	1e-64	99/116(85.34)	208	sce	KOG0729	26S proteasome regulatory complex, ATPase RPT1	[O]	CELLULAR PROCESSES AND SIGNALING	Posttranslational modification, protein turnover, chaperones						43
BMK_Unigene_01604	SPBC4.07c	0	331/430(76.98)	632	spo	KOG0726	26S proteasome regulatory complex, ATPase RPT2	[O]	CELLULAR PROCESSES AND SIGNALING	Posttranslational modification, protein turnover, chaperones						44
BMK_Unigene_43064	YDL007w	4e-179	243/304(79.93)	509	sce	KOG0726	26S proteasome regulatory complex, ATPase RPT2	[O]	CELLULAR PROCESSES AND SIGNALING	Posttranslational modification, protein turnover, chaperones						45
BMK_Unigene_43761	SPBC4.07c	5e-45	81/137(59.12)	159	spo	KOG0726	26S proteasome regulatory complex, ATPase RPT2	[O]	CELLULAR PROCESSES AND SIGNALING	Posttranslational modification, protein turnover, chaperones						46
BMK_Unigene_37235	YDR394w	0	324/428(75.70)	629	sce	KOG0727	26S proteasome regulatory complex, ATPase RPT3	[O]	CELLULAR PROCESSES AND SIGNALING	Posttranslational modification, protein turnover, chaperones						47
BMK_Unigene_38762	YDR394w	0	316/383(82.51)	629	sce	KOG0727	26S proteasome regulatory complex, ATPase RPT3	[O]	CELLULAR PROCESSES AND SIGNALING	Posttranslational modification, protein turnover, chaperones						48
BMK_Unigene_08646	7292602	3e-159	231/276(83.70)	457	dme	KOG0727	26S proteasome regulatory complex, ATPase RPT3	[O]	CELLULAR PROCESSES AND SIGNALING	Posttranslational modification, protein turnover, chaperones						49
BMK_Unigene_00218	At2g39730	5e-52	83/114(72.81)	177	ath	KOG0651	26S proteasome regulatory complex, ATPase RPT4	[O]	CELLULAR PROCESSES AND SIGNALING	Posttranslational modification, protein turnover, chaperones						50
BMK_Unigene_39640	7290699	2e-175	249/373(66.76)	505	dme	KOG0651	26S proteasome regulatory complex, ATPase RPT4	[O]	CELLULAR PROCESSES AND SIGNALING	Posttranslational modification, protein turnover, chaperones						51
BMK_Unigene_40401	7290699	0	291/388(75.00)	599	dme	KOG0651	26S proteasome regulatory complex, ATPase RPT4	[O]	CELLULAR PROCESSES AND SIGNALING	Posttranslational modification, protein turnover, chaperones						52
BMK_Unigene_06591	7290699	3e-168	258/388(66.49)	511	dme	KOG0651	26S proteasome regulatory complex, ATPase RPT4	[O]	CELLULAR PROCESSES AND SIGNALING	Posttranslational modification, protein turnover, chaperones						53
BMK_Unigene_23945	YOR117w	0	312/411(75.91)	655	sce	KOG0652	26S proteasome regulatory complex, ATPase RPT5	[O]	CELLULAR PROCESSES AND SIGNALING	Posttranslational modification, protein turnover, chaperones						54
BMK_Unigene_39233	YOR117w	4e-66	100/110(90.91)	211	sce	KOG0652	26S proteasome regulatory complex, ATPase RPT5	[O]	CELLULAR PROCESSES AND SIGNALING	Posttranslational modification, protein turnover, chaperones						55
BMK_Unigene_39234	YOR117w	1e-96	139/204(68.14)	296	sce	KOG0652	26S proteasome regulatory complex, ATPase RPT5	[O]	CELLULAR PROCESSES AND SIGNALING	Posttranslational modification, protein turnover, chaperones						56
BMK_Unigene_08540	YOR117w	0	312/411(75.91)	654	sce	KOG0652	26S proteasome regulatory complex, ATPase RPT5	[O]	CELLULAR PROCESSES AND SIGNALING	Posttranslational modification, protein turnover, chaperones						57
BMK_Unigene_27996	YGL048c	0	299/384(77.86)	602	sce	KOG0728	26S proteasome regulatory complex, ATPase RPT6	[O]	CELLULAR PROCESSES AND SIGNALING	Posttranslational modification, protein turnover, chaperones						58
BMK_Unigene_08589	YGL048c	0	297/384(77.34)	600	sce	KOG0728	26S proteasome regulatory complex, ATPase RPT6	[O]	CELLULAR PROCESSES AND SIGNALING	Posttranslational modification, protein turnover, chaperones						59
BMK_Unigene_37954	SPAC6C3.08	2e-34	87/264(32.95)	131	spo	KOG4412	26S proteasome regulatory complex, subunit PSMD10	[O]	CELLULAR PROCESSES AND SIGNALING	Posttranslational modification, protein turnover, chaperones						60
BMK_Unigene_44531	SPAC6C3.08	4e-41	84/219(38.36)	145	spo	KOG4412	26S proteasome regulatory complex, subunit PSMD10	[O]	CELLULAR PROCESSES AND SIGNALING	Posttranslational modification, protein turnover, chaperones						61
BMK_Unigene_04180	SPAC6C3.08	3e-42	81/203(39.90)	152	spo	KOG4412	26S proteasome regulatory complex, subunit PSMD10	[O]	CELLULAR PROCESSES AND SIGNALING	Posttranslational modification, protein turnover, chaperones						62
BMK_Unigene_37071	Hs18543329	6e-38	85/209(40.67)	140	hsa	KOG3129	26S proteasome regulatory complex, subunit PSMD9	[O]	CELLULAR PROCESSES AND SIGNALING	Posttranslational modification, protein turnover, chaperones						63
BMK_Unigene_02990	Hs18543329	7e-39	86/209(41.15)	142	hsa	KOG3129	26S proteasome regulatory complex, subunit PSMD9	[O]	CELLULAR PROCESSES AND SIGNALING	Posttranslational modification, protein turnover, chaperones						64
BMK_Unigene_45993	Hs18543329	5e-12	44/100(44.00)	63.2	hsa	KOG3129	26S proteasome regulatory complex, subunit PSMD9	[O]	CELLULAR PROCESSES AND SIGNALING	Posttranslational modification, protein turnover, chaperones						65
BMK_Unigene_46086	YIL007c	9e-20	38/85(44.71)	84.7	sce	KOG3129	26S proteasome regulatory complex, subunit PSMD9	[O]	CELLULAR PROCESSES AND SIGNALING	Posttranslational modification, protein turnover, chaperones						66
BMK_Unigene_00987	SPBP19A11.03c	0	461/852(54.11)	852	spo	KOG2005	26S proteasome regulatory complex, subunit RPN1/PSMD2	[O]	CELLULAR PROCESSES AND SIGNALING	Posttranslational modification, protein turnover, chaperones						67
BMK_Unigene_39684	SPBP19A11.03c	0	467/868(53.80)	881	spo	KOG2005	26S proteasome regulatory complex, subunit RPN1/PSMD2	[O]	CELLULAR PROCESSES AND SIGNALING	Posttranslational modification, protein turnover, chaperones						68
BMK_Unigene_37127	YHR200w	4e-44	78/135(57.78)	151	sce	KOG2884	26S proteasome regulatory complex, subunit RPN10/PSMD4	[O]	CELLULAR PROCESSES AND SIGNALING	Posttranslational modification, protein turnover, chaperones						69
BMK_Unigene_37129	At4g38630	5e-22	60/133(45.11)	94	ath	KOG2884	26S proteasome regulatory complex, subunit RPN10/PSMD4	[O]	CELLULAR PROCESSES AND SIGNALING	Posttranslational modification, protein turnover, chaperones						70
BMK_Unigene_08690	SPAC637.10c	1e-62	119/258(46.12)	208	spo	KOG2884	26S proteasome regulatory complex, subunit RPN10/PSMD4	[O]	CELLULAR PROCESSES AND SIGNALING	Posttranslational modification, protein turnover, chaperones						71
BMK_Unigene_38998	SPAC31G5.13	1e-131	220/314(70.06)	417	spo	KOG1555	26S proteasome regulatory complex, subunit RPN11	[O]	CELLULAR PROCESSES AND SIGNALING	Posttranslational modification, protein turnover, chaperones						72
BMK_Unigene_02589	SPAC31G5.13	2e-132	220/314(70.06)	417	spo	KOG1555	26S proteasome regulatory complex, subunit RPN11	[O]	CELLULAR PROCESSES AND SIGNALING	Posttranslational modification, protein turnover, chaperones						73
BMK_Unigene_43287	SPAC31G5.13	4e-84	121/134(90.30)	258	spo	KOG1555	26S proteasome regulatory complex, subunit RPN11	[O]	CELLULAR PROCESSES AND SIGNALING	Posttranslational modification, protein turnover, chaperones						74
BMK_Unigene_43636	SPAC31G5.13	3e-64	100/160(62.50)	207	spo	KOG1555	26S proteasome regulatory complex, subunit RPN11	[O]	CELLULAR PROCESSES AND SIGNALING	Posttranslational modification, protein turnover, chaperones						75
BMK_Unigene_43389	YFR052w	5e-32	82/230(35.65)	124	sce	KOG3151	26S proteasome regulatory complex, subunit RPN12/PSMD8	[O]	CELLULAR PROCESSES AND SIGNALING	Posttranslational modification, protein turnover, chaperones						76
BMK_Unigene_19685	SPBC17D11.07c	0	383/821(46.65)	652	spo	KOG2062	26S proteasome regulatory complex, subunit RPN2/PSMD1	[O]	CELLULAR PROCESSES AND SIGNALING	Posttranslational modification, protein turnover, chaperones						77
BMK_Unigene_30941	SPBC17D11.07c	0	412/923(44.64)	723	spo	KOG2062	26S proteasome regulatory complex, subunit RPN2/PSMD1	[O]	CELLULAR PROCESSES AND SIGNALING	Posttranslational modification, protein turnover, chaperones						78
BMK_Unigene_39662	7301756	7e-29	56/110(50.91)	120	dme	KOG2062	26S proteasome regulatory complex, subunit RPN2/PSMD1	[O]	CELLULAR PROCESSES AND SIGNALING	Posttranslational modification, protein turnover, chaperones						79
BMK_Unigene_09016	SPBC17D11.07c	0	394/854(46.14)	725	spo	KOG2062	26S proteasome regulatory complex, subunit RPN2/PSMD1	[O]	CELLULAR PROCESSES AND SIGNALING	Posttranslational modification, protein turnover, chaperones						80
BMK_Unigene_00568	7298530	9e-105	205/479(42.80)	338	dme	KOG2581	26S proteasome regulatory complex, subunit RPN3/PSMD3	[O]	CELLULAR PROCESSES AND SIGNALING	Posttranslational modification, protein turnover, chaperones						81
BMK_Unigene_46553	Hs4506229	2e-106	197/430(45.81)	334	hsa	KOG2581	26S proteasome regulatory complex, subunit RPN3/PSMD3	[O]	CELLULAR PROCESSES AND SIGNALING	Posttranslational modification, protein turnover, chaperones						82
BMK_Unigene_29134	Hs4506221	1e-128	215/479(44.89)	404	hsa	KOG1498	26S proteasome regulatory complex, subunit RPN5/PSMD12	[O]	CELLULAR PROCESSES AND SIGNALING	Posttranslational modification, protein turnover, chaperones						83
BMK_Unigene_39497	Hs4506221	1e-71	118/286(41.26)	234	hsa	KOG1498	26S proteasome regulatory complex, subunit RPN5/PSMD12	[O]	CELLULAR PROCESSES AND SIGNALING	Posttranslational modification, protein turnover, chaperones						84
BMK_Unigene_08876	SPAPB8E5.02c	4e-127	210/476(44.12)	400	spo	KOG1498	26S proteasome regulatory complex, subunit RPN5/PSMD12	[O]	CELLULAR PROCESSES AND SIGNALING	Posttranslational modification, protein turnover, chaperones						85
BMK_Unigene_15755	SPAC23G3.11	1e-133	221/413(53.51)	404	spo	KOG1463	26S proteasome regulatory complex, subunit RPN6/PSMD11	[O]	CELLULAR PROCESSES AND SIGNALING	Posttranslational modification, protein turnover, chaperones						86
BMK_Unigene_01935	SPAC23G3.11	3e-125	222/413(53.75)	405	spo	KOG1463	26S proteasome regulatory complex, subunit RPN6/PSMD11	[O]	CELLULAR PROCESSES AND SIGNALING	Posttranslational modification, protein turnover, chaperones						87
BMK_Unigene_43298	SPAC23G3.11	4e-137	215/400(53.75)	408	spo	KOG1463	26S proteasome regulatory complex, subunit RPN6/PSMD11	[O]	CELLULAR PROCESSES AND SIGNALING	Posttranslational modification, protein turnover, chaperones						88
BMK_Unigene_01919	SPBC582.07c	4e-72	182/470(38.72)	246	spo	KOG0687	26S proteasome regulatory complex, subunit RPN7/PSMD6	[O]	CELLULAR PROCESSES AND SIGNALING	Posttranslational modification, protein turnover, chaperones						89
BMK_Unigene_34672	Hs7661914	3e-36	75/164(45.73)	137	hsa	KOG0687	26S proteasome regulatory complex, subunit RPN7/PSMD6	[O]	CELLULAR PROCESSES AND SIGNALING	Posttranslational modification, protein turnover, chaperones						90
BMK_Unigene_44924	YPR108w	3e-38	62/99(62.63)	137	sce	KOG0687	26S proteasome regulatory complex, subunit RPN7/PSMD6	[O]	CELLULAR PROCESSES AND SIGNALING	Posttranslational modification, protein turnover, chaperones						91
BMK_Unigene_35002	SPCC1682.10	8e-06	68/243(27.98)	49.7	spo	KOG1556	26S proteasome regulatory complex, subunit RPN8/PSMD7	[O]	CELLULAR PROCESSES AND SIGNALING	Posttranslational modification, protein turnover, chaperones						92
BMK_Unigene_38083	SPCC1682.10	8e-129	189/310(60.97)	382	spo	KOG1556	26S proteasome regulatory complex, subunit RPN8/PSMD7	[O]	CELLULAR PROCESSES AND SIGNALING	Posttranslational modification, protein turnover, chaperones						93
BMK_Unigene_09329	SPCC1682.10	6e-06	69/243(28.40)	50.4	spo	KOG1556	26S proteasome regulatory complex, subunit RPN8/PSMD7	[O]	CELLULAR PROCESSES AND SIGNALING	Posttranslational modification, protein turnover, chaperones						94
BMK_Unigene_01635	SPAC607.05	2e-81	164/375(43.73)	278	spo	KOG2908	26S proteasome regulatory complex, subunit RPN9/PSMD13	[O]	CELLULAR PROCESSES AND SIGNALING	Posttranslational modification, protein turnover, chaperones						95
BMK_Unigene_44067	SPAC607.05	5e-99	157/383(40.99)	312	spo	KOG2908	26S proteasome regulatory complex, subunit RPN9/PSMD13	[O]	CELLULAR PROCESSES AND SIGNALING	Posttranslational modification, protein turnover, chaperones						96
BMK_Unigene_09167	SPAC607.05	5e-86	162/375(43.20)	275	spo	KOG2908	26S proteasome regulatory complex, subunit RPN9/PSMD13	[O]	CELLULAR PROCESSES AND SIGNALING	Posttranslational modification, protein turnover, chaperones						97
BMK_Unigene_16746	YLR397c	9e-53	85/85(100.00)	177	sce	KOG0730	AAA+-type ATPase	[O]	CELLULAR PROCESSES AND SIGNALING	Posttranslational modification, protein turnover, chaperones						98
BMK_Unigene_17138	YDL126c	1e-43	90/90(100.00)	153	sce	KOG0730	AAA+-type ATPase	[O]	CELLULAR PROCESSES AND SIGNALING	Posttranslational modification, protein turnover, chaperones						99
BMK_Unigene_18941	YDR375c	4e-30	49/71(69.01)	112	sce	KOG0743	AAA+-type ATPase	[O]	CELLULAR PROCESSES AND SIGNALING	Posttranslational modification, protein turnover, chaperones						100
BMK_Unigene_00118	YDL126c	1e-101	172/172(100.00)	315	sce	KOG0730	AAA+-type ATPase	[O]	CELLULAR PROCESSES AND SIGNALING	Posttranslational modification, protein turnover, chaperones						101
BMK_Unigene_00227	At4g24710	2e-49	94/214(43.93)	183	ath	KOG0744	AAA+-type ATPase	[O]	CELLULAR PROCESSES AND SIGNALING	Posttranslational modification, protein turnover, chaperones						102
BMK_Unigene_00878	At4g02470	5e-53	136/310(43.87)	193	ath	KOG0737	AAA+-type ATPase	[O]	CELLULAR PROCESSES AND SIGNALING	Posttranslational modification, protein turnover, chaperones						103
BMK_Unigene_01038	YKL197c	8e-101	217/501(43.31)	349	sce	KOG0735	AAA+-type ATPase	[O]	CELLULAR PROCESSES AND SIGNALING	Posttranslational modification, protein turnover, chaperones						104
BMK_Unigene_21001	SPAC644.07	7e-13	29/71(40.85)	64.7	spo	KOG0743	AAA+-type ATPase	[O]	CELLULAR PROCESSES AND SIGNALING	Posttranslational modification, protein turnover, chaperones						105
BMK_Unigene_22084	YDR375c	2e-10	33/80(41.25)	58.2	sce	KOG0743	AAA+-type ATPase	[O]	CELLULAR PROCESSES AND SIGNALING	Posttranslational modification, protein turnover, chaperones						106
BMK_Unigene_24441	At3g19740	4e-12	36/96(37.50)	64.3	ath	KOG0737	AAA+-type ATPase	[O]	CELLULAR PROCESSES AND SIGNALING	Posttranslational modification, protein turnover, chaperones						107
BMK_Unigene_25675	YKL197c	2e-65	99/121(81.82)	217	sce	KOG0735	AAA+-type ATPase	[O]	CELLULAR PROCESSES AND SIGNALING	Posttranslational modification, protein turnover, chaperones						108
BMK_Unigene_27184	SPAC1834.11c	0	407/735(55.37)	842	spo	KOG0741	AAA+-type ATPase	[O]	CELLULAR PROCESSES AND SIGNALING	Posttranslational modification, protein turnover, chaperones						109
BMK_Unigene_28420	SPCC24B10.10c	4e-21	41/73(56.16)	86.7	spo	KOG0737	AAA+-type ATPase	[O]	CELLULAR PROCESSES AND SIGNALING	Posttranslational modification, protein turnover, chaperones						110
BMK_Unigene_31161	YLR397c	2e-23	79/274(28.83)	107	sce	KOG0730	AAA+-type ATPase	[O]	CELLULAR PROCESSES AND SIGNALING	Posttranslational modification, protein turnover, chaperones						111
BMK_Unigene_31580	YPR173c	0	294/436(67.43)	586	sce	KOG0739	AAA+-type ATPase	[O]	CELLULAR PROCESSES AND SIGNALING	Posttranslational modification, protein turnover, chaperones						112
BMK_Unigene_01179	YDL126c	0	617/797(77.42)	1216	sce	KOG0730	AAA+-type ATPase	[O]	CELLULAR PROCESSES AND SIGNALING	Posttranslational modification, protein turnover, chaperones						113
BMK_Unigene_01187	SPBC56F2.07c	1e-95	206/500(41.20)	334	spo	KOG0730	AAA+-type ATPase	[O]	CELLULAR PROCESSES AND SIGNALING	Posttranslational modification, protein turnover, chaperones						114
BMK_Unigene_01526	YDR375c	5e-45	109/334(32.63)	171	sce	KOG0743	AAA+-type ATPase	[O]	CELLULAR PROCESSES AND SIGNALING	Posttranslational modification, protein turnover, chaperones						115
BMK_Unigene_01560	YDR375c	7e-108	203/451(45.01)	348	sce	KOG0743	AAA+-type ATPase	[O]	CELLULAR PROCESSES AND SIGNALING	Posttranslational modification, protein turnover, chaperones						116
BMK_Unigene_34382	SPAC328.04	3e-88	151/231(65.37)	283	spo	KOG0740	AAA+-type ATPase	[O]	CELLULAR PROCESSES AND SIGNALING	Posttranslational modification, protein turnover, chaperones						117
BMK_Unigene_34383	YER047c	4e-41	84/154(54.55)	151	sce	KOG0740	AAA+-type ATPase	[O]	CELLULAR PROCESSES AND SIGNALING	Posttranslational modification, protein turnover, chaperones						118
BMK_Unigene_35530	At3g53230	3e-23	72/228(31.58)	105	ath	KOG0730	AAA+-type ATPase	[O]	CELLULAR PROCESSES AND SIGNALING	Posttranslational modification, protein turnover, chaperones						119
BMK_Unigene_35747	CE02256	1e-45	100/278(35.97)	168	cel	KOG0743	AAA+-type ATPase	[O]	CELLULAR PROCESSES AND SIGNALING	Posttranslational modification, protein turnover, chaperones						120
BMK_Unigene_36640	SPAC1834.11c	0	403/746(54.02)	766	spo	KOG0741	AAA+-type ATPase	[O]	CELLULAR PROCESSES AND SIGNALING	Posttranslational modification, protein turnover, chaperones						121
BMK_Unigene_36682	At3g27120	1e-10	68/232(29.31)	65.9	ath	KOG0740	AAA+-type ATPase	[O]	CELLULAR PROCESSES AND SIGNALING	Posttranslational modification, protein turnover, chaperones						122
BMK_Unigene_36810	SPAC328.04	9e-132	224/323(69.35)	426	spo	KOG0740	AAA+-type ATPase	[O]	CELLULAR PROCESSES AND SIGNALING	Posttranslational modification, protein turnover, chaperones						123
BMK_Unigene_41238	CE02256	4e-42	148/510(29.02)	163	cel	KOG0743	AAA+-type ATPase	[O]	CELLULAR PROCESSES AND SIGNALING	Posttranslational modification, protein turnover, chaperones						124
BMK_Unigene_42947	SPAC1565.08	6e-116	171/234(73.08)	347	spo	KOG0730	AAA+-type ATPase	[O]	CELLULAR PROCESSES AND SIGNALING	Posttranslational modification, protein turnover, chaperones						125
BMK_Unigene_42993	7303816	7e-127	211/323(65.33)	390	dme	KOG0730	AAA+-type ATPase	[O]	CELLULAR PROCESSES AND SIGNALING	Posttranslational modification, protein turnover, chaperones						126
BMK_Unigene_43337	YPR173c	0	297/422(70.38)	597	sce	KOG0739	AAA+-type ATPase	[O]	CELLULAR PROCESSES AND SIGNALING	Posttranslational modification, protein turnover, chaperones						127
BMK_Unigene_45165	SPAC1565.08	3e-107	154/159(96.86)	317	spo	KOG0730	AAA+-type ATPase	[O]	CELLULAR PROCESSES AND SIGNALING	Posttranslational modification, protein turnover, chaperones						128
BMK_Unigene_46953	YDR375c	4e-30	58/115(50.43)	114	sce	KOG0743	AAA+-type ATPase	[O]	CELLULAR PROCESSES AND SIGNALING	Posttranslational modification, protein turnover, chaperones						129
BMK_Unigene_47065	At3g24530	4e-17	68/203(33.50)	85.5	ath	KOG0730	AAA+-type ATPase	[O]	CELLULAR PROCESSES AND SIGNALING	Posttranslational modification, protein turnover, chaperones						130
BMK_Unigene_05477	At3g27120	1e-09	67/232(28.88)	63.9	ath	KOG0740	AAA+-type ATPase	[O]	CELLULAR PROCESSES AND SIGNALING	Posttranslational modification, protein turnover, chaperones						131
BMK_Unigene_08271	SPBC56F2.07c	6e-102	222/554(40.07)	347	spo	KOG0730	AAA+-type ATPase	[O]	CELLULAR PROCESSES AND SIGNALING	Posttranslational modification, protein turnover, chaperones						132
BMK_Unigene_08849	YPR173c	0	294/436(67.43)	583	sce	KOG0739	AAA+-type ATPase	[O]	CELLULAR PROCESSES AND SIGNALING	Posttranslational modification, protein turnover, chaperones						133
BMK_Unigene_08864	SPAC1834.11c	0	409/736(55.57)	842	spo	KOG0741	AAA+-type ATPase	[O]	CELLULAR PROCESSES AND SIGNALING	Posttranslational modification, protein turnover, chaperones						134
BMK_Unigene_09210	SPAC328.04	3e-129	223/323(69.04)	422	spo	KOG0740	AAA+-type ATPase	[O]	CELLULAR PROCESSES AND SIGNALING	Posttranslational modification, protein turnover, chaperones						135
BMK_Unigene_30593	YGR270w	3e-53	87/107(81.31)	182	sce	KOG0732	AAA+-type ATPase containing the bromodomain	[O]	CELLULAR PROCESSES AND SIGNALING	Posttranslational modification, protein turnover, chaperones						136
BMK_Unigene_01954	YGR270w	0	357/735(48.57)	687	sce	KOG0732	AAA+-type ATPase containing the bromodomain	[O]	CELLULAR PROCESSES AND SIGNALING	Posttranslational modification, protein turnover, chaperones						137
BMK_Unigene_15590	YMR089c	0	380/606(62.71)	739	sce	KOG0731	AAA+-type ATPase containing the peptidase M41 domain	[O]	CELLULAR PROCESSES AND SIGNALING	Posttranslational modification, protein turnover, chaperones						138
BMK_Unigene_16353	YER017c	9e-44	76/76(100.00)	152	sce	KOG0731	AAA+-type ATPase containing the peptidase M41 domain	[O]	CELLULAR PROCESSES AND SIGNALING	Posttranslational modification, protein turnover, chaperones						139
BMK_Unigene_17262	SPBC543.09	3e-07	19/50(38.00)	49.3	spo	KOG0731	AAA+-type ATPase containing the peptidase M41 domain	[O]	CELLULAR PROCESSES AND SIGNALING	Posttranslational modification, protein turnover, chaperones						140
BMK_Unigene_18836	At1g06430	9e-71	112/124(90.32)	228	ath	KOG0731	AAA+-type ATPase containing the peptidase M41 domain	[O]	CELLULAR PROCESSES AND SIGNALING	Posttranslational modification, protein turnover, chaperones						141
BMK_Unigene_31468	At1g06430	4e-26	55/75(73.33)	103	ath	KOG0731	AAA+-type ATPase containing the peptidase M41 domain	[O]	CELLULAR PROCESSES AND SIGNALING	Posttranslational modification, protein turnover, chaperones						142
BMK_Unigene_01174	YPR024w	0	329/638(51.57)	574	sce	KOG0734	AAA+-type ATPase containing the peptidase M41 domain	[O]	CELLULAR PROCESSES AND SIGNALING	Posttranslational modification, protein turnover, chaperones						143
BMK_Unigene_32443	YER017c	0	384/643(59.72)	736	sce	KOG0731	AAA+-type ATPase containing the peptidase M41 domain	[O]	CELLULAR PROCESSES AND SIGNALING	Posttranslational modification, protein turnover, chaperones						144
BMK_Unigene_37090	YMR089c	0	379/614(61.73)	738	sce	KOG0731	AAA+-type ATPase containing the peptidase M41 domain	[O]	CELLULAR PROCESSES AND SIGNALING	Posttranslational modification, protein turnover, chaperones						145
BMK_Unigene_39261	YPR024w	0	336/632(53.16)	647	sce	KOG0734	AAA+-type ATPase containing the peptidase M41 domain	[O]	CELLULAR PROCESSES AND SIGNALING	Posttranslational modification, protein turnover, chaperones						146
BMK_Unigene_11053	YML028w	1e-142	196/196(100.00)	403	sce	KOG0852	Alkyl hydroperoxide reductase, thiol specific antioxidant and related enzymes	[O]	CELLULAR PROCESSES AND SIGNALING	Posttranslational modification, protein turnover, chaperones						147
BMK_Unigene_21235	YBL064c	6e-87	133/224(59.38)	268	sce	KOG0854	Alkyl hydroperoxide reductase, thiol specific antioxidant and related enzymes	[O]	CELLULAR PROCESSES AND SIGNALING	Posttranslational modification, protein turnover, chaperones						148
BMK_Unigene_25417	SPBC1773.02c	1e-19	47/100(47.00)	91.3	spo	KOG0855	Alkyl hydroperoxide reductase, thiol specific antioxidant and related enzymes	[O]	CELLULAR PROCESSES AND SIGNALING	Posttranslational modification, protein turnover, chaperones						149
BMK_Unigene_26330	YBL064c	3e-07	19/34(55.88)	47.8	sce	KOG0854	Alkyl hydroperoxide reductase, thiol specific antioxidant and related enzymes	[O]	CELLULAR PROCESSES AND SIGNALING	Posttranslational modification, protein turnover, chaperones						150
BMK_Unigene_32922	YBL064c	5e-86	133/236(56.36)	271	sce	KOG0854	Alkyl hydroperoxide reductase, thiol specific antioxidant and related enzymes	[O]	CELLULAR PROCESSES AND SIGNALING	Posttranslational modification, protein turnover, chaperones						151
BMK_Unigene_35955	YBL064c	6e-43	73/123(59.35)	146	sce	KOG0854	Alkyl hydroperoxide reductase, thiol specific antioxidant and related enzymes	[O]	CELLULAR PROCESSES AND SIGNALING	Posttranslational modification, protein turnover, chaperones						152
BMK_Unigene_37719	YBL064c	4e-70	108/179(60.34)	221	sce	KOG0854	Alkyl hydroperoxide reductase, thiol specific antioxidant and related enzymes	[O]	CELLULAR PROCESSES AND SIGNALING	Posttranslational modification, protein turnover, chaperones						153
BMK_Unigene_37721	7303747	1e-12	25/39(64.10)	60.5	dme	KOG0854	Alkyl hydroperoxide reductase, thiol specific antioxidant and related enzymes	[O]	CELLULAR PROCESSES AND SIGNALING	Posttranslational modification, protein turnover, chaperones						154
BMK_Unigene_04509	SPBC1773.02c	7e-13	29/61(47.54)	61.6	spo	KOG0855	Alkyl hydroperoxide reductase, thiol specific antioxidant and related enzymes	[O]	CELLULAR PROCESSES AND SIGNALING	Posttranslational modification, protein turnover, chaperones						155
BMK_Unigene_08262	YBL064c	1e-84	133/224(59.38)	266	sce	KOG0854	Alkyl hydroperoxide reductase, thiol specific antioxidant and related enzymes	[O]	CELLULAR PROCESSES AND SIGNALING	Posttranslational modification, protein turnover, chaperones						156
BMK_Unigene_09073	YBL064c	2e-90	132/218(60.55)	281	sce	KOG0854	Alkyl hydroperoxide reductase, thiol specific antioxidant and related enzymes	[O]	CELLULAR PROCESSES AND SIGNALING	Posttranslational modification, protein turnover, chaperones						157
BMK_Unigene_19146	7300338	2e-39	78/157(49.68)	139	dme	KOG0541	Alkyl hydroperoxide reductase/peroxiredoxin	[O]	CELLULAR PROCESSES AND SIGNALING	Posttranslational modification, protein turnover, chaperones						158
BMK_Unigene_24438	At3g52960	4e-31	72/174(41.38)	122	ath	KOG0541	Alkyl hydroperoxide reductase/peroxiredoxin	[O]	CELLULAR PROCESSES AND SIGNALING	Posttranslational modification, protein turnover, chaperones						159
BMK_Unigene_01384	YLR109w	3e-125	174/176(98.86)	357	sce	KOG0541	Alkyl hydroperoxide reductase/peroxiredoxin	[O]	CELLULAR PROCESSES AND SIGNALING	Posttranslational modification, protein turnover, chaperones						160
BMK_Unigene_01755	7300338	3e-35	72/157(45.86)	135	dme	KOG0541	Alkyl hydroperoxide reductase/peroxiredoxin	[O]	CELLULAR PROCESSES AND SIGNALING	Posttranslational modification, protein turnover, chaperones						161
BMK_Unigene_42835	YLR109w	9e-28	67/170(39.41)	108	sce	KOG0541	Alkyl hydroperoxide reductase/peroxiredoxin	[O]	CELLULAR PROCESSES AND SIGNALING	Posttranslational modification, protein turnover, chaperones						162
BMK_Unigene_45085	7300338	7e-44	81/156(51.92)	149	dme	KOG0541	Alkyl hydroperoxide reductase/peroxiredoxin	[O]	CELLULAR PROCESSES AND SIGNALING	Posttranslational modification, protein turnover, chaperones						163
BMK_Unigene_07900	7300338	1e-38	78/157(49.68)	139	dme	KOG0541	Alkyl hydroperoxide reductase/peroxiredoxin	[O]	CELLULAR PROCESSES AND SIGNALING	Posttranslational modification, protein turnover, chaperones						164
BMK_Unigene_08454	At3g52960	3e-30	67/164(40.85)	116	ath	KOG0541	Alkyl hydroperoxide reductase/peroxiredoxin	[O]	CELLULAR PROCESSES AND SIGNALING	Posttranslational modification, protein turnover, chaperones						165
BMK_Unigene_09134	7300338	3e-38	72/158(45.57)	135	dme	KOG0541	Alkyl hydroperoxide reductase/peroxiredoxin	[O]	CELLULAR PROCESSES AND SIGNALING	Posttranslational modification, protein turnover, chaperones						166
BMK_Unigene_11778	Hs4506355	5e-63	118/237(49.79)	217	hsa	KOG1366	Alpha-macroglobulin	[O]	CELLULAR PROCESSES AND SIGNALING	Posttranslational modification, protein turnover, chaperones						167
BMK_Unigene_14104	Hs4506355	4e-77	130/282(46.10)	259	hsa	KOG1366	Alpha-macroglobulin	[O]	CELLULAR PROCESSES AND SIGNALING	Posttranslational modification, protein turnover, chaperones						168
BMK_Unigene_16626	Hs4502507	4e-19	34/75(45.33)	84	hsa	KOG1366	Alpha-macroglobulin	[O]	CELLULAR PROCESSES AND SIGNALING	Posttranslational modification, protein turnover, chaperones						169
BMK_Unigene_47480	Hs4502849	7e-37	82/219(37.44)	137	hsa	KOG3206	Alpha-tubulin folding cofactor B	[O]	CELLULAR PROCESSES AND SIGNALING	Posttranslational modification, protein turnover, chaperones						170
BMK_Unigene_03861	Hs17456232	1e-35	88/221(39.82)	134	hsa	KOG3206	Alpha-tubulin folding cofactor B	[O]	CELLULAR PROCESSES AND SIGNALING	Posttranslational modification, protein turnover, chaperones						171
BMK_Unigene_21037	SPAC3C7.07c	6e-19	38/74(51.35)	80.9	spo	KOG1193	Arginyl-tRNA-protein transferase	[O]	CELLULAR PROCESSES AND SIGNALING	Posttranslational modification, protein turnover, chaperones						172
BMK_Unigene_40102	SPAC3C7.07c	7e-55	115/263(43.73)	196	spo	KOG1193	Arginyl-tRNA-protein transferase	[O]	CELLULAR PROCESSES AND SIGNALING	Posttranslational modification, protein turnover, chaperones						173
BMK_Unigene_29104	YOL031c	1e-07	24/41(58.54)	57.4	sce	KOG2160	Armadillo/beta-catenin-like repeat-containing protein	[O]	CELLULAR PROCESSES AND SIGNALING	Posttranslational modification, protein turnover, chaperones						174
BMK_Unigene_35996	YBR101c	1e-19	54/117(46.15)	85.5	sce	KOG2160	Armadillo/beta-catenin-like repeat-containing protein	[O]	CELLULAR PROCESSES AND SIGNALING	Posttranslational modification, protein turnover, chaperones						175
BMK_Unigene_08995	YOL031c	2e-07	23/41(56.10)	56.2	sce	KOG2160	Armadillo/beta-catenin-like repeat-containing protein	[O]	CELLULAR PROCESSES AND SIGNALING	Posttranslational modification, protein turnover, chaperones						176
BMK_Unigene_09218	YBR101c	9e-25	68/137(49.64)	104	sce	KOG2160	Armadillo/beta-catenin-like repeat-containing protein	[O]	CELLULAR PROCESSES AND SIGNALING	Posttranslational modification, protein turnover, chaperones						177
BMK_Unigene_10486	YLR121c	1e-44	126/390(32.31)	170	sce	KOG1339	Aspartyl protease	[O]	CELLULAR PROCESSES AND SIGNALING	Posttranslational modification, protein turnover, chaperones						178
BMK_Unigene_14811	YLR121c	2e-20	109/410(26.59)	97.1	sce	KOG1339	Aspartyl protease	[O]	CELLULAR PROCESSES AND SIGNALING	Posttranslational modification, protein turnover, chaperones						179
BMK_Unigene_22466	7300254	2e-07	31/99(31.31)	50.1	dme	KOG1339	Aspartyl protease	[O]	CELLULAR PROCESSES AND SIGNALING	Posttranslational modification, protein turnover, chaperones						180
BMK_Unigene_26346	YIR039c	2e-19	114/411(27.74)	93.6	sce	KOG1339	Aspartyl protease	[O]	CELLULAR PROCESSES AND SIGNALING	Posttranslational modification, protein turnover, chaperones						181
BMK_Unigene_26664	YPL154c	3e-165	229/381(60.10)	484	sce	KOG1339	Aspartyl protease	[O]	CELLULAR PROCESSES AND SIGNALING	Posttranslational modification, protein turnover, chaperones						182
BMK_Unigene_30380	YIL015w	3e-09	29/69(42.03)	55.1	sce	KOG1339	Aspartyl protease	[O]	CELLULAR PROCESSES AND SIGNALING	Posttranslational modification, protein turnover, chaperones						183
BMK_Unigene_32147	YLR120c	1e-07	24/52(46.15)	50.4	sce	KOG1339	Aspartyl protease	[O]	CELLULAR PROCESSES AND SIGNALING	Posttranslational modification, protein turnover, chaperones						184
BMK_Unigene_32284	YLR121c	2e-12	33/71(46.48)	63.5	sce	KOG1339	Aspartyl protease	[O]	CELLULAR PROCESSES AND SIGNALING	Posttranslational modification, protein turnover, chaperones						185
BMK_Unigene_34702	YPL154c	5e-157	213/320(66.56)	454	sce	KOG1339	Aspartyl protease	[O]	CELLULAR PROCESSES AND SIGNALING	Posttranslational modification, protein turnover, chaperones						186
BMK_Unigene_36863	YLR121c	7e-35	107/349(30.66)	139	sce	KOG1339	Aspartyl protease	[O]	CELLULAR PROCESSES AND SIGNALING	Posttranslational modification, protein turnover, chaperones						187
BMK_Unigene_36876	YLR121c	1e-43	134/385(34.81)	168	sce	KOG1339	Aspartyl protease	[O]	CELLULAR PROCESSES AND SIGNALING	Posttranslational modification, protein turnover, chaperones						188
BMK_Unigene_37029	7300255	2e-27	99/318(31.13)	118	dme	KOG1339	Aspartyl protease	[O]	CELLULAR PROCESSES AND SIGNALING	Posttranslational modification, protein turnover, chaperones						189
BMK_Unigene_37714	CE20430	3e-14	87/314(27.71)	76.3	cel	KOG1339	Aspartyl protease	[O]	CELLULAR PROCESSES AND SIGNALING	Posttranslational modification, protein turnover, chaperones						190
BMK_Unigene_40402	YLR121c	2e-45	127/393(32.32)	172	sce	KOG1339	Aspartyl protease	[O]	CELLULAR PROCESSES AND SIGNALING	Posttranslational modification, protein turnover, chaperones						191
BMK_Unigene_02359	YLR121c	2e-31	110/330(33.33)	132	sce	KOG1339	Aspartyl protease	[O]	CELLULAR PROCESSES AND SIGNALING	Posttranslational modification, protein turnover, chaperones						192
BMK_Unigene_05592	7300255	4e-29	101/329(30.70)	122	dme	KOG1339	Aspartyl protease	[O]	CELLULAR PROCESSES AND SIGNALING	Posttranslational modification, protein turnover, chaperones						193
BMK_Unigene_08113	YPL154c	7e-167	230/381(60.37)	487	sce	KOG1339	Aspartyl protease	[O]	CELLULAR PROCESSES AND SIGNALING	Posttranslational modification, protein turnover, chaperones						194
BMK_Unigene_00649	At5g23140	1e-69	108/197(54.82)	231	ath	KOG0840	ATP-dependent Clp protease, proteolytic subunit	[O]	CELLULAR PROCESSES AND SIGNALING	Posttranslational modification, protein turnover, chaperones						195
BMK_Unigene_24410	At5g23140	1e-53	83/123(67.48)	176	ath	KOG0840	ATP-dependent Clp protease, proteolytic subunit	[O]	CELLULAR PROCESSES AND SIGNALING	Posttranslational modification, protein turnover, chaperones						196
BMK_Unigene_23271	SPAC17G6.04c	5e-09	34/89(38.20)	55.1	spo	KOG0365	Beta subunit of farnesyltransferase	[O]	CELLULAR PROCESSES AND SIGNALING	Posttranslational modification, protein turnover, chaperones						197
BMK_Unigene_24151	YDL090c	2e-23	51/105(48.57)	96.3	sce	KOG0365	Beta subunit of farnesyltransferase	[O]	CELLULAR PROCESSES AND SIGNALING	Posttranslational modification, protein turnover, chaperones						198
BMK_Unigene_41095	SPAC17G6.04c	2e-70	155/426(36.38)	237	spo	KOG0365	Beta subunit of farnesyltransferase	[O]	CELLULAR PROCESSES AND SIGNALING	Posttranslational modification, protein turnover, chaperones						199
BMK_Unigene_06332	Hs10835059	2e-67	149/374(39.84)	233	hsa	KOG0365	Beta subunit of farnesyltransferase	[O]	CELLULAR PROCESSES AND SIGNALING	Posttranslational modification, protein turnover, chaperones						200
BMK_Unigene_37433	SPAC23C4.14	5e-92	176/411(42.82)	296	spo	KOG2941	Beta-1,4-mannosyltransferase	[O]	CELLULAR PROCESSES AND SIGNALING	Posttranslational modification, protein turnover, chaperones						201
BMK_Unigene_07124	SPAC23C4.14	4e-77	148/359(41.23)	252	spo	KOG2941	Beta-1,4-mannosyltransferase	[O]	CELLULAR PROCESSES AND SIGNALING	Posttranslational modification, protein turnover, chaperones						202
BMK_Unigene_34576	At4g39920	2e-19	49/138(35.51)	92.4	ath	KOG2512	Beta-tubulin folding cofactor C	[O]	CELLULAR PROCESSES AND SIGNALING	Posttranslational modification, protein turnover, chaperones						203
BMK_Unigene_01012	CE09437	4e-21	74/242(30.58)	102	cel	KOG1943	Beta-tubulin folding cofactor D	[O]	CELLULAR PROCESSES AND SIGNALING	Posttranslational modification, protein turnover, chaperones						204
BMK_Unigene_31739	7302192	1e-08	24/53(45.28)	52.8	dme	KOG3207	Beta-tubulin folding cofactor E	[O]	CELLULAR PROCESSES AND SIGNALING	Posttranslational modification, protein turnover, chaperones						205
BMK_Unigene_01497	Hs4507375	9e-43	140/520(26.92)	167	hsa	KOG3207	Beta-tubulin folding cofactor E	[O]	CELLULAR PROCESSES AND SIGNALING	Posttranslational modification, protein turnover, chaperones						206
BMK_Unigene_18495	SPAC3C7.11c	8e-135	241/502(48.01)	417	spo	KOG0675	Calnexin	[O]	CELLULAR PROCESSES AND SIGNALING	Posttranslational modification, protein turnover, chaperones						207
BMK_Unigene_37703	SPAC3C7.11c	6e-134	240/486(49.38)	417	spo	KOG0675	Calnexin	[O]	CELLULAR PROCESSES AND SIGNALING	Posttranslational modification, protein turnover, chaperones						208
BMK_Unigene_39168	SPAC3C7.11c	4e-09	23/41(56.10)	57.8	spo	KOG0675	Calnexin	[O]	CELLULAR PROCESSES AND SIGNALING	Posttranslational modification, protein turnover, chaperones						209
BMK_Unigene_40193	At5g61790	5e-69	138/225(61.33)	225	ath	KOG0675	Calnexin	[O]	CELLULAR PROCESSES AND SIGNALING	Posttranslational modification, protein turnover, chaperones						210
BMK_Unigene_40194	SPAC3C7.11c	2e-43	80/148(54.05)	158	spo	KOG0675	Calnexin	[O]	CELLULAR PROCESSES AND SIGNALING	Posttranslational modification, protein turnover, chaperones						211
BMK_Unigene_26573	At1g09210	2e-40	90/102(88.24)	141	ath	KOG0674	Calreticulin	[O]	CELLULAR PROCESSES AND SIGNALING	Posttranslational modification, protein turnover, chaperones						212
BMK_Unigene_23603	YOL141w	5e-65	167/509(32.81)	237	sce	KOG2918	Carboxymethyl transferase	[O]	CELLULAR PROCESSES AND SIGNALING	Posttranslational modification, protein turnover, chaperones						213
BMK_Unigene_07795	YOL141w	1e-53	118/407(28.99)	151	sce	KOG2918	Carboxymethyl transferase	[O]	CELLULAR PROCESSES AND SIGNALING	Posttranslational modification, protein turnover, chaperones						214
BMK_Unigene_10024	SPBC16D10.08c	0	562/898(62.58)	1068	spo	KOG1051	Chaperone HSP104 and related ATP-dependent Clp proteases	[O]	CELLULAR PROCESSES AND SIGNALING	Posttranslational modification, protein turnover, chaperones						215
BMK_Unigene_01125	SPBC4F6.17c	0	463/710(65.21)	947	spo	KOG1051	Chaperone HSP104 and related ATP-dependent Clp proteases	[O]	CELLULAR PROCESSES AND SIGNALING	Posttranslational modification, protein turnover, chaperones						216
BMK_Unigene_20858	YDR258c	8e-47	80/109(73.39)	162	sce	KOG1051	Chaperone HSP104 and related ATP-dependent Clp proteases	[O]	CELLULAR PROCESSES AND SIGNALING	Posttranslational modification, protein turnover, chaperones						217
BMK_Unigene_29263	SPBC16D10.08c	0	558/895(62.35)	1068	spo	KOG1051	Chaperone HSP104 and related ATP-dependent Clp proteases	[O]	CELLULAR PROCESSES AND SIGNALING	Posttranslational modification, protein turnover, chaperones						218
BMK_Unigene_40725	Hs13540606	5e-12	69/231(29.87)	71.6	hsa	KOG1051	Chaperone HSP104 and related ATP-dependent Clp proteases	[O]	CELLULAR PROCESSES AND SIGNALING	Posttranslational modification, protein turnover, chaperones						219
BMK_Unigene_43469	SPBC16D10.08c	3e-93	141/216(65.28)	298	spo	KOG1051	Chaperone HSP104 and related ATP-dependent Clp proteases	[O]	CELLULAR PROCESSES AND SIGNALING	Posttranslational modification, protein turnover, chaperones						220
BMK_Unigene_44560	SPBC16D10.08c	1e-83	137/213(64.32)	270	spo	KOG1051	Chaperone HSP104 and related ATP-dependent Clp proteases	[O]	CELLULAR PROCESSES AND SIGNALING	Posttranslational modification, protein turnover, chaperones						221
BMK_Unigene_44941	SPBC16D10.08c	5e-142	250/400(62.50)	433	spo	KOG1051	Chaperone HSP104 and related ATP-dependent Clp proteases	[O]	CELLULAR PROCESSES AND SIGNALING	Posttranslational modification, protein turnover, chaperones						222
BMK_Unigene_45430	SPBC4F6.17c	3e-85	153/229(66.81)	276	spo	KOG1051	Chaperone HSP104 and related ATP-dependent Clp proteases	[O]	CELLULAR PROCESSES AND SIGNALING	Posttranslational modification, protein turnover, chaperones						223
BMK_Unigene_45793	SPBC4F6.17c	3e-172	244/392(62.24)	507	spo	KOG1051	Chaperone HSP104 and related ATP-dependent Clp proteases	[O]	CELLULAR PROCESSES AND SIGNALING	Posttranslational modification, protein turnover, chaperones						224
BMK_Unigene_09693	Hs18585371	2e-16	35/81(43.21)	80.5	hsa	KOG4642	Chaperone-dependent E3 ubiquitin protein ligase (contains TPR repeats)	[O]	CELLULAR PROCESSES AND SIGNALING	Posttranslational modification, protein turnover, chaperones						225
BMK_Unigene_20101	At3g07370	9e-24	90/270(33.33)	100	ath	KOG4642	Chaperone-dependent E3 ubiquitin protein ligase (contains TPR repeats)	[O]	CELLULAR PROCESSES AND SIGNALING	Posttranslational modification, protein turnover, chaperones						226
BMK_Unigene_01736	7297702	3e-24	78/296(26.35)	105	dme	KOG4642	Chaperone-dependent E3 ubiquitin protein ligase (contains TPR repeats)	[O]	CELLULAR PROCESSES AND SIGNALING	Posttranslational modification, protein turnover, chaperones						227
BMK_Unigene_00776	SPBC12D12.03	0	411/555(74.05)	837	spo	KOG0360	Chaperonin complex component, TCP-1 alpha subunit (CCT1)	[O]	CELLULAR PROCESSES AND SIGNALING	Posttranslational modification, protein turnover, chaperones						228
BMK_Unigene_36618	SPBC12D12.03	0	359/533(67.35)	725	spo	KOG0360	Chaperonin complex component, TCP-1 alpha subunit (CCT1)	[O]	CELLULAR PROCESSES AND SIGNALING	Posttranslational modification, protein turnover, chaperones						229
BMK_Unigene_09762	SPAC1D4.04	0	394/527(74.76)	709	spo	KOG0363	Chaperonin complex component, TCP-1 beta subunit (CCT2)	[O]	CELLULAR PROCESSES AND SIGNALING	Posttranslational modification, protein turnover, chaperones						230
BMK_Unigene_23182	YIL142w	9e-33	61/84(72.62)	120	sce	KOG0363	Chaperonin complex component, TCP-1 beta subunit (CCT2)	[O]	CELLULAR PROCESSES AND SIGNALING	Posttranslational modification, protein turnover, chaperones						231
BMK_Unigene_33666	SPAC1D4.04	0	394/527(74.76)	709	spo	KOG0363	Chaperonin complex component, TCP-1 beta subunit (CCT2)	[O]	CELLULAR PROCESSES AND SIGNALING	Posttranslational modification, protein turnover, chaperones						232
BMK_Unigene_43799	YIL142w	0	382/522(73.18)	698	sce	KOG0363	Chaperonin complex component, TCP-1 beta subunit (CCT2)	[O]	CELLULAR PROCESSES AND SIGNALING	Posttranslational modification, protein turnover, chaperones						233
BMK_Unigene_09660	SPBC106.06	0	364/519(70.13)	663	spo	KOG0358	Chaperonin complex component, TCP-1 delta subunit (CCT4)	[O]	CELLULAR PROCESSES AND SIGNALING	Posttranslational modification, protein turnover, chaperones						234
BMK_Unigene_35810	SPBC106.06	2e-113	184/263(69.96)	342	spo	KOG0358	Chaperonin complex component, TCP-1 delta subunit (CCT4)	[O]	CELLULAR PROCESSES AND SIGNALING	Posttranslational modification, protein turnover, chaperones						235
BMK_Unigene_40237	SPBC106.06	0	363/519(69.94)	662	spo	KOG0358	Chaperonin complex component, TCP-1 delta subunit (CCT4)	[O]	CELLULAR PROCESSES AND SIGNALING	Posttranslational modification, protein turnover, chaperones						236
BMK_Unigene_43672	SPBC106.06	3e-69	110/143(76.92)	222	spo	KOG0358	Chaperonin complex component, TCP-1 delta subunit (CCT4)	[O]	CELLULAR PROCESSES AND SIGNALING	Posttranslational modification, protein turnover, chaperones						237
BMK_Unigene_45132	YDL143w	2e-23	50/80(62.50)	95.5	sce	KOG0358	Chaperonin complex component, TCP-1 delta subunit (CCT4)	[O]	CELLULAR PROCESSES AND SIGNALING	Posttranslational modification, protein turnover, chaperones						238
BMK_Unigene_01975	SPAC1420.02c	0	414/542(76.38)	826	spo	KOG0357	Chaperonin complex component, TCP-1 epsilon subunit (CCT5)	[O]	CELLULAR PROCESSES AND SIGNALING	Posttranslational modification, protein turnover, chaperones						239
BMK_Unigene_38468	SPAC1420.02c	0	407/543(74.95)	853	spo	KOG0357	Chaperonin complex component, TCP-1 epsilon subunit (CCT5)	[O]	CELLULAR PROCESSES AND SIGNALING	Posttranslational modification, protein turnover, chaperones						240
BMK_Unigene_01114	SPBC25H2.12c	0	388/546(71.06)	814	spo	KOG0361	Chaperonin complex component, TCP-1 eta subunit (CCT7)	[O]	CELLULAR PROCESSES AND SIGNALING	Posttranslational modification, protein turnover, chaperones						241
BMK_Unigene_37024	SPBC25H2.12c	0	404/559(72.27)	821	spo	KOG0361	Chaperonin complex component, TCP-1 eta subunit (CCT7)	[O]	CELLULAR PROCESSES AND SIGNALING	Posttranslational modification, protein turnover, chaperones						242
BMK_Unigene_01180	SPBC1A4.08c	0	406/523(77.63)	856	spo	KOG0364	Chaperonin complex component, TCP-1 gamma subunit (CCT3)	[O]	CELLULAR PROCESSES AND SIGNALING	Posttranslational modification, protein turnover, chaperones						243
BMK_Unigene_35428	SPBC1A4.08c	3e-139	199/262(75.95)	409	spo	KOG0364	Chaperonin complex component, TCP-1 gamma subunit (CCT3)	[O]	CELLULAR PROCESSES AND SIGNALING	Posttranslational modification, protein turnover, chaperones						244
BMK_Unigene_44183	SPBC1A4.08c	2e-148	206/275(74.91)	432	spo	KOG0364	Chaperonin complex component, TCP-1 gamma subunit (CCT3)	[O]	CELLULAR PROCESSES AND SIGNALING	Posttranslational modification, protein turnover, chaperones						245
BMK_Unigene_00695	SPBC337.05c	0	334/547(61.06)	691	spo	KOG0362	Chaperonin complex component, TCP-1 theta subunit (CCT8)	[O]	CELLULAR PROCESSES AND SIGNALING	Posttranslational modification, protein turnover, chaperones						246
BMK_Unigene_36915	SPBC337.05c	0	332/566(58.66)	671	spo	KOG0362	Chaperonin complex component, TCP-1 theta subunit (CCT8)	[O]	CELLULAR PROCESSES AND SIGNALING	Posttranslational modification, protein turnover, chaperones						247
BMK_Unigene_00745	SPBC646.11	0	371/530(70.00)	750	spo	KOG0359	Chaperonin complex component, TCP-1 zeta subunit (CCT6)	[O]	CELLULAR PROCESSES AND SIGNALING	Posttranslational modification, protein turnover, chaperones						248
BMK_Unigene_35752	SPBC646.11	0	358/521(68.71)	732	spo	KOG0359	Chaperonin complex component, TCP-1 zeta subunit (CCT6)	[O]	CELLULAR PROCESSES AND SIGNALING	Posttranslational modification, protein turnover, chaperones						249
BMK_Unigene_11724	YDR155c	6e-106	162/162(100.00)	308	sce	KOG0865	Cyclophilin type peptidyl-prolyl cis-trans isomerase	[O]	CELLULAR PROCESSES AND SIGNALING	Posttranslational modification, protein turnover, chaperones						250
BMK_Unigene_22741	YDR155c	1e-22	40/47(85.11)	92	sce	KOG0865	Cyclophilin type peptidyl-prolyl cis-trans isomerase	[O]	CELLULAR PROCESSES AND SIGNALING	Posttranslational modification, protein turnover, chaperones						251
BMK_Unigene_22742	SPBC28F2.03	8e-41	72/99(72.73)	139	spo	KOG0865	Cyclophilin type peptidyl-prolyl cis-trans isomerase	[O]	CELLULAR PROCESSES AND SIGNALING	Posttranslational modification, protein turnover, chaperones						252
BMK_Unigene_23416	YDR155c	2e-17	33/57(57.89)	74.7	sce	KOG0865	Cyclophilin type peptidyl-prolyl cis-trans isomerase	[O]	CELLULAR PROCESSES AND SIGNALING	Posttranslational modification, protein turnover, chaperones						253
BMK_Unigene_27738	SPAC57A10.03	3e-73	105/150(70.00)	238	spo	KOG0881	Cyclophilin type peptidyl-prolyl cis-trans isomerase	[O]	CELLULAR PROCESSES AND SIGNALING	Posttranslational modification, protein turnover, chaperones						254
BMK_Unigene_36205	SPAC57A10.03	1e-25	42/64(65.62)	100	spo	KOG0881	Cyclophilin type peptidyl-prolyl cis-trans isomerase	[O]	CELLULAR PROCESSES AND SIGNALING	Posttranslational modification, protein turnover, chaperones						255
BMK_Unigene_45266	CE17506	1e-29	60/75(80.00)	107	cel	KOG0881	Cyclophilin type peptidyl-prolyl cis-trans isomerase	[O]	CELLULAR PROCESSES AND SIGNALING	Posttranslational modification, protein turnover, chaperones						256
BMK_Unigene_47478	SPBC28F2.03	7e-62	117/161(72.67)	201	spo	KOG0865	Cyclophilin type peptidyl-prolyl cis-trans isomerase	[O]	CELLULAR PROCESSES AND SIGNALING	Posttranslational modification, protein turnover, chaperones						257
BMK_Unigene_05281	SPAC57A10.03	1e-72	105/150(70.00)	237	spo	KOG0881	Cyclophilin type peptidyl-prolyl cis-trans isomerase	[O]	CELLULAR PROCESSES AND SIGNALING	Posttranslational modification, protein turnover, chaperones						258
BMK_Unigene_07892	SPBC28F2.03	4e-61	115/161(71.43)	200	spo	KOG0865	Cyclophilin type peptidyl-prolyl cis-trans isomerase	[O]	CELLULAR PROCESSES AND SIGNALING	Posttranslational modification, protein turnover, chaperones						259
BMK_Unigene_23192	SPAC21E11.05c	2e-36	58/89(65.17)	130	spo	KOG0883	Cyclophilin type, U box-containing peptidyl-prolyl cis-trans isomerase	[O]	CELLULAR PROCESSES AND SIGNALING	Posttranslational modification, protein turnover, chaperones						260
BMK_Unigene_33445	SPAC21E11.05c	7e-124	244/535(45.61)	384	spo	KOG0883	Cyclophilin type, U box-containing peptidyl-prolyl cis-trans isomerase	[O]	CELLULAR PROCESSES AND SIGNALING	Posttranslational modification, protein turnover, chaperones						261
BMK_Unigene_37251	7302948	9e-12	31/65(47.69)	64.3	dme	KOG0883	Cyclophilin type, U box-containing peptidyl-prolyl cis-trans isomerase	[O]	CELLULAR PROCESSES AND SIGNALING	Posttranslational modification, protein turnover, chaperones						262
BMK_Unigene_04031	SPAC21E11.05c	2e-112	233/528(44.13)	370	spo	KOG0883	Cyclophilin type, U box-containing peptidyl-prolyl cis-trans isomerase	[O]	CELLULAR PROCESSES AND SIGNALING	Posttranslational modification, protein turnover, chaperones						263
BMK_Unigene_00764	Hs14727498	0	283/570(49.65)	565	hsa	KOG0882	Cyclophilin-related peptidyl-prolyl cis-trans isomerase	[O]	CELLULAR PROCESSES AND SIGNALING	Posttranslational modification, protein turnover, chaperones						264
BMK_Unigene_26815	At3g44600	4e-31	48/78(61.54)	117	ath	KOG0882	Cyclophilin-related peptidyl-prolyl cis-trans isomerase	[O]	CELLULAR PROCESSES AND SIGNALING	Posttranslational modification, protein turnover, chaperones						265
BMK_Unigene_21281	Hs5174637	1e-26	51/106(48.11)	103	hsa	KOG0111	Cyclophilin-type peptidyl-prolyl cis-trans isomerase	[O]	CELLULAR PROCESSES AND SIGNALING	Posttranslational modification, protein turnover, chaperones						266
BMK_Unigene_36731	YJR034w	3e-16	40/90(44.44)	75.5	sce	KOG4114	Cytochrome c oxidase assembly protein PET191	[O]	CELLULAR PROCESSES AND SIGNALING	Posttranslational modification, protein turnover, chaperones						267
BMK_Unigene_44762	YJR034w	2e-18	40/77(51.95)	80.9	sce	KOG4114	Cytochrome c oxidase assembly protein PET191	[O]	CELLULAR PROCESSES AND SIGNALING	Posttranslational modification, protein turnover, chaperones						268
BMK_Unigene_28032	YPL132w	5e-67	120/254(47.24)	230	sce	KOG2540	Cytochrome oxidase assembly factor COX11	[O]	CELLULAR PROCESSES AND SIGNALING	Posttranslational modification, protein turnover, chaperones						269
BMK_Unigene_03884	SPAC1420.04c_2	4e-67	102/196(52.04)	226	spo	KOG2540	Cytochrome oxidase assembly factor COX11	[O]	CELLULAR PROCESSES AND SIGNALING	Posttranslational modification, protein turnover, chaperones						270
BMK_Unigene_00708	YER141w	9e-117	201/381(52.76)	363	sce	KOG2725	Cytochrome oxidase assembly factor COX15	[O]	CELLULAR PROCESSES AND SIGNALING	Posttranslational modification, protein turnover, chaperones						271
BMK_Unigene_36315	YER141w	1e-115	187/362(51.66)	355	sce	KOG2725	Cytochrome oxidase assembly factor COX15	[O]	CELLULAR PROCESSES AND SIGNALING	Posttranslational modification, protein turnover, chaperones						272
BMK_Unigene_24581	YHR068w	4e-15	32/72(44.44)	70.9	sce	KOG2924	Deoxyhypusine synthase	[O]	CELLULAR PROCESSES AND SIGNALING	Posttranslational modification, protein turnover, chaperones						273
BMK_Unigene_40425	YHR068w	1e-153	226/369(61.25)	456	sce	KOG2924	Deoxyhypusine synthase	[O]	CELLULAR PROCESSES AND SIGNALING	Posttranslational modification, protein turnover, chaperones						274
BMK_Unigene_05131	YHR068w	2e-154	225/369(60.98)	453	sce	KOG2924	Deoxyhypusine synthase	[O]	CELLULAR PROCESSES AND SIGNALING	Posttranslational modification, protein turnover, chaperones						275
BMK_Unigene_11353	SPBC1711.12	9e-80	197/597(33.00)	282	spo	KOG2100	Dipeptidyl aminopeptidase	[O]	CELLULAR PROCESSES AND SIGNALING	Posttranslational modification, protein turnover, chaperones						276
BMK_Unigene_19469	YHR028c	7e-74	153/402(38.06)	249	sce	KOG2100	Dipeptidyl aminopeptidase	[O]	CELLULAR PROCESSES AND SIGNALING	Posttranslational modification, protein turnover, chaperones						277
BMK_Unigene_00872	YHR028c	0	341/830(41.08)	619	sce	KOG2100	Dipeptidyl aminopeptidase	[O]	CELLULAR PROCESSES AND SIGNALING	Posttranslational modification, protein turnover, chaperones						278
BMK_Unigene_25455	SPBC1711.12	2e-10	24/38(63.16)	58.5	spo	KOG2100	Dipeptidyl aminopeptidase	[O]	CELLULAR PROCESSES AND SIGNALING	Posttranslational modification, protein turnover, chaperones						279
BMK_Unigene_26045	SPBC1711.12	2e-20	43/97(44.33)	87.8	spo	KOG2100	Dipeptidyl aminopeptidase	[O]	CELLULAR PROCESSES AND SIGNALING	Posttranslational modification, protein turnover, chaperones						280
BMK_Unigene_01784	SPBC1711.12	5e-149	282/724(38.95)	483	spo	KOG2100	Dipeptidyl aminopeptidase	[O]	CELLULAR PROCESSES AND SIGNALING	Posttranslational modification, protein turnover, chaperones						281
BMK_Unigene_45866	YHR028c	3e-79	121/193(62.69)	256	sce	KOG2100	Dipeptidyl aminopeptidase	[O]	CELLULAR PROCESSES AND SIGNALING	Posttranslational modification, protein turnover, chaperones						282
BMK_Unigene_22151	SPBC21B10.11	1e-12	29/62(46.77)	65.1	spo	KOG3488	Dolichol phosphate-mannose regulatory protein (DPM2)	[O]	CELLULAR PROCESSES AND SIGNALING	Posttranslational modification, protein turnover, chaperones						283
BMK_Unigene_08162	SPBC21B10.11	4e-13	29/62(46.77)	65.1	spo	KOG3488	Dolichol phosphate-mannose regulatory protein (DPM2)	[O]	CELLULAR PROCESSES AND SIGNALING	Posttranslational modification, protein turnover, chaperones						284
BMK_Unigene_13512	YJR143c	0	363/769(47.20)	676	sce	KOG3359	Dolichyl-phosphate-mannose:protein O-mannosyl transferase	[O]	CELLULAR PROCESSES AND SIGNALING	Posttranslational modification, protein turnover, chaperones						285
BMK_Unigene_19117	YAL023c	4e-34	62/114(54.39)	127	sce	KOG3359	Dolichyl-phosphate-mannose:protein O-mannosyl transferase	[O]	CELLULAR PROCESSES AND SIGNALING	Posttranslational modification, protein turnover, chaperones						286
BMK_Unigene_19304	YOR321w	5e-11	32/80(40.00)	62	sce	KOG3359	Dolichyl-phosphate-mannose:protein O-mannosyl transferase	[O]	CELLULAR PROCESSES AND SIGNALING	Posttranslational modification, protein turnover, chaperones						287
BMK_Unigene_20349	YAL023c	2e-17	38/70(54.29)	78.2	sce	KOG3359	Dolichyl-phosphate-mannose:protein O-mannosyl transferase	[O]	CELLULAR PROCESSES AND SIGNALING	Posttranslational modification, protein turnover, chaperones						288
BMK_Unigene_24195	YAL023c	5e-32	54/103(52.43)	121	sce	KOG3359	Dolichyl-phosphate-mannose:protein O-mannosyl transferase	[O]	CELLULAR PROCESSES AND SIGNALING	Posttranslational modification, protein turnover, chaperones						289
BMK_Unigene_24469	YAL023c	0	374/721(51.87)	738	sce	KOG3359	Dolichyl-phosphate-mannose:protein O-mannosyl transferase	[O]	CELLULAR PROCESSES AND SIGNALING	Posttranslational modification, protein turnover, chaperones						290
BMK_Unigene_24675	YDL095w	0	325/801(40.57)	612	sce	KOG3359	Dolichyl-phosphate-mannose:protein O-mannosyl transferase	[O]	CELLULAR PROCESSES AND SIGNALING	Posttranslational modification, protein turnover, chaperones						291
BMK_Unigene_25718	YJR143c	0	368/769(47.85)	684	sce	KOG3359	Dolichyl-phosphate-mannose:protein O-mannosyl transferase	[O]	CELLULAR PROCESSES AND SIGNALING	Posttranslational modification, protein turnover, chaperones						292
BMK_Unigene_27142	YGR199w	4e-20	36/74(48.65)	86.3	sce	KOG3359	Dolichyl-phosphate-mannose:protein O-mannosyl transferase	[O]	CELLULAR PROCESSES AND SIGNALING	Posttranslational modification, protein turnover, chaperones						293
BMK_Unigene_35335	YAL023c	5e-11	27/68(39.71)	60.1	sce	KOG3359	Dolichyl-phosphate-mannose:protein O-mannosyl transferase	[O]	CELLULAR PROCESSES AND SIGNALING	Posttranslational modification, protein turnover, chaperones						294
BMK_Unigene_37158	SPBC16C6.09	1e-79	136/255(53.33)	260	spo	KOG3359	Dolichyl-phosphate-mannose:protein O-mannosyl transferase	[O]	CELLULAR PROCESSES AND SIGNALING	Posttranslational modification, protein turnover, chaperones						295
BMK_Unigene_43839	YAL023c	3e-23	44/76(57.89)	98.6	sce	KOG3359	Dolichyl-phosphate-mannose:protein O-mannosyl transferase	[O]	CELLULAR PROCESSES AND SIGNALING	Posttranslational modification, protein turnover, chaperones						296
BMK_Unigene_43966	YDL095w	0	345/835(41.32)	619	sce	KOG3359	Dolichyl-phosphate-mannose:protein O-mannosyl transferase	[O]	CELLULAR PROCESSES AND SIGNALING	Posttranslational modification, protein turnover, chaperones						297
BMK_Unigene_44953	YJR143c	1e-154	233/502(46.41)	464	sce	KOG3359	Dolichyl-phosphate-mannose:protein O-mannosyl transferase	[O]	CELLULAR PROCESSES AND SIGNALING	Posttranslational modification, protein turnover, chaperones						298
BMK_Unigene_46454	YOR321w	4e-51	81/128(63.28)	175	sce	KOG3359	Dolichyl-phosphate-mannose:protein O-mannosyl transferase	[O]	CELLULAR PROCESSES AND SIGNALING	Posttranslational modification, protein turnover, chaperones						299
BMK_Unigene_05075	YDL095w	0	322/801(40.20)	602	sce	KOG3359	Dolichyl-phosphate-mannose:protein O-mannosyl transferase	[O]	CELLULAR PROCESSES AND SIGNALING	Posttranslational modification, protein turnover, chaperones						300
BMK_Unigene_08920	YAL023c	0	367/696(52.73)	732	sce	KOG3359	Dolichyl-phosphate-mannose:protein O-mannosyl transferase	[O]	CELLULAR PROCESSES AND SIGNALING	Posttranslational modification, protein turnover, chaperones						301
BMK_Unigene_13750	CE05945	3e-07	23/70(32.86)	52.8	cel	KOG0802	E3 ubiquitin ligase	[O]	CELLULAR PROCESSES AND SIGNALING	Posttranslational modification, protein turnover, chaperones						302
BMK_Unigene_19095	At1g65040	5e-22	57/224(25.45)	96.7	ath	KOG0802	E3 ubiquitin ligase	[O]	CELLULAR PROCESSES AND SIGNALING	Posttranslational modification, protein turnover, chaperones						303
BMK_Unigene_19096	YOL013c	1e-12	23/38(60.53)	65.1	sce	KOG0802	E3 ubiquitin ligase	[O]	CELLULAR PROCESSES AND SIGNALING	Posttranslational modification, protein turnover, chaperones						304
BMK_Unigene_33464	At3g16090	2e-34	67/159(42.14)	141	ath	KOG0802	E3 ubiquitin ligase	[O]	CELLULAR PROCESSES AND SIGNALING	Posttranslational modification, protein turnover, chaperones						305
BMK_Unigene_02440	At1g65040	1e-44	133/428(31.07)	174	ath	KOG0802	E3 ubiquitin ligase	[O]	CELLULAR PROCESSES AND SIGNALING	Posttranslational modification, protein turnover, chaperones						306
BMK_Unigene_05100	Hs8922675	1e-09	34/129(26.36)	61.6	hsa	KOG0802	E3 ubiquitin ligase	[O]	CELLULAR PROCESSES AND SIGNALING	Posttranslational modification, protein turnover, chaperones						307
BMK_Unigene_22252	YNL255c	2e-40	80/196(40.82)	142	sce	KOG4400	E3 ubiquitin ligase interacting with arginine methyltransferase	[O]	CELLULAR PROCESSES AND SIGNALING	Posttranslational modification, protein turnover, chaperones						308
BMK_Unigene_22737	YNL255c	3e-36	79/199(39.70)	136	sce	KOG4400	E3 ubiquitin ligase interacting with arginine methyltransferase	[O]	CELLULAR PROCESSES AND SIGNALING	Posttranslational modification, protein turnover, chaperones						309
BMK_Unigene_28857	YNL255c	2e-47	73/73(100.00)	152	sce	KOG4400	E3 ubiquitin ligase interacting with arginine methyltransferase	[O]	CELLULAR PROCESSES AND SIGNALING	Posttranslational modification, protein turnover, chaperones						310
BMK_Unigene_29775	SPAC13D6.02c	8e-32	80/187(42.78)	124	spo	KOG4400	E3 ubiquitin ligase interacting with arginine methyltransferase	[O]	CELLULAR PROCESSES AND SIGNALING	Posttranslational modification, protein turnover, chaperones						311
BMK_Unigene_01150	YDL175c	3e-14	48/125(38.40)	77.4	sce	KOG4400	E3 ubiquitin ligase interacting with arginine methyltransferase	[O]	CELLULAR PROCESSES AND SIGNALING	Posttranslational modification, protein turnover, chaperones						312
BMK_Unigene_01796	YNL255c	9e-22	57/138(41.30)	96.3	sce	KOG4400	E3 ubiquitin ligase interacting with arginine methyltransferase	[O]	CELLULAR PROCESSES AND SIGNALING	Posttranslational modification, protein turnover, chaperones						313
BMK_Unigene_38581	SPAC13D6.02c	6e-37	84/179(46.93)	131	spo	KOG4400	E3 ubiquitin ligase interacting with arginine methyltransferase	[O]	CELLULAR PROCESSES AND SIGNALING	Posttranslational modification, protein turnover, chaperones						314
BMK_Unigene_08041	SPAC13D6.02c	4e-31	82/189(43.39)	125	spo	KOG4400	E3 ubiquitin ligase interacting with arginine methyltransferase	[O]	CELLULAR PROCESSES AND SIGNALING	Posttranslational modification, protein turnover, chaperones						315
BMK_Unigene_17801	YDL074c	1e-46	83/84(98.81)	160	sce	KOG0978	E3 ubiquitin ligase involved in syntaxin degradation	[O]	CELLULAR PROCESSES AND SIGNALING	Posttranslational modification, protein turnover, chaperones						316
BMK_Unigene_21487	YDL074c	9e-10	25/56(44.64)	57	sce	KOG0978	E3 ubiquitin ligase involved in syntaxin degradation	[O]	CELLULAR PROCESSES AND SIGNALING	Posttranslational modification, protein turnover, chaperones						317
BMK_Unigene_35496	YDL074c	2e-16	55/201(27.36)	81.6	sce	KOG0978	E3 ubiquitin ligase involved in syntaxin degradation	[O]	CELLULAR PROCESSES AND SIGNALING	Posttranslational modification, protein turnover, chaperones						318
BMK_Unigene_39670	YDL074c	2e-40	130/427(30.44)	162	sce	KOG0978	E3 ubiquitin ligase involved in syntaxin degradation	[O]	CELLULAR PROCESSES AND SIGNALING	Posttranslational modification, protein turnover, chaperones						319
BMK_Unigene_04939	YDL074c	3e-40	130/427(30.44)	162	sce	KOG0978	E3 ubiquitin ligase involved in syntaxin degradation	[O]	CELLULAR PROCESSES AND SIGNALING	Posttranslational modification, protein turnover, chaperones						320
BMK_Unigene_09527	SPBP8B7.27	2e-117	227/647(35.09)	392	spo	KOG0941	E3 ubiquitin protein ligase	[O]	CELLULAR PROCESSES AND SIGNALING	Posttranslational modification, protein turnover, chaperones						321
BMK_Unigene_00519	Hs19718762	2e-61	145/379(38.26)	230	hsa	KOG0941	E3 ubiquitin protein ligase	[O]	CELLULAR PROCESSES AND SIGNALING	Posttranslational modification, protein turnover, chaperones						322
BMK_Unigene_21898	SPAC12B10.01c	6e-59	100/205(48.78)	194	spo	KOG0170	E3 ubiquitin protein ligase	[O]	CELLULAR PROCESSES AND SIGNALING	Posttranslational modification, protein turnover, chaperones						323
BMK_Unigene_26503	SPBP8B7.27	2e-115	227/647(35.09)	389	spo	KOG0941	E3 ubiquitin protein ligase	[O]	CELLULAR PROCESSES AND SIGNALING	Posttranslational modification, protein turnover, chaperones						324
BMK_Unigene_33074	SPAC12B10.01c	3e-11	33/78(42.31)	60.5	spo	KOG0170	E3 ubiquitin protein ligase	[O]	CELLULAR PROCESSES AND SIGNALING	Posttranslational modification, protein turnover, chaperones						325
BMK_Unigene_33521	YKL010c_2	7e-134	236/503(46.92)	431	sce	KOG0170	E3 ubiquitin protein ligase	[O]	CELLULAR PROCESSES AND SIGNALING	Posttranslational modification, protein turnover, chaperones						326
BMK_Unigene_34033	SPAC167.07c	2e-59	122/310(39.35)	207	spo	KOG0942	E3 ubiquitin protein ligase	[O]	CELLULAR PROCESSES AND SIGNALING	Posttranslational modification, protein turnover, chaperones						327
BMK_Unigene_34131	Hs19718766	8e-61	144/379(37.99)	228	hsa	KOG0941	E3 ubiquitin protein ligase	[O]	CELLULAR PROCESSES AND SIGNALING	Posttranslational modification, protein turnover, chaperones						328
BMK_Unigene_35180	At4g38600	1e-24	57/141(40.43)	106	ath	KOG0170	E3 ubiquitin protein ligase	[O]	CELLULAR PROCESSES AND SIGNALING	Posttranslational modification, protein turnover, chaperones						329
BMK_Unigene_37664	YGL141w	1e-10	38/97(39.18)	60.8	sce	KOG0942	E3 ubiquitin protein ligase	[O]	CELLULAR PROCESSES AND SIGNALING	Posttranslational modification, protein turnover, chaperones						330
BMK_Unigene_39055	SPAC167.07c	2e-108	219/562(38.97)	372	spo	KOG0942	E3 ubiquitin protein ligase	[O]	CELLULAR PROCESSES AND SIGNALING	Posttranslational modification, protein turnover, chaperones						331
BMK_Unigene_02945	SPAC167.07c	1e-102	200/462(43.29)	356	spo	KOG0942	E3 ubiquitin protein ligase	[O]	CELLULAR PROCESSES AND SIGNALING	Posttranslational modification, protein turnover, chaperones						332
BMK_Unigene_06027	YKL010c_2	1e-133	236/503(46.92)	430	sce	KOG0170	E3 ubiquitin protein ligase	[O]	CELLULAR PROCESSES AND SIGNALING	Posttranslational modification, protein turnover, chaperones						333
BMK_Unigene_10015	YDR410c	5e-40	88/189(46.56)	148	sce	KOG2628	Farnesyl cysteine-carboxyl methyltransferase	[O]	CELLULAR PROCESSES AND SIGNALING	Posttranslational modification, protein turnover, chaperones						334
BMK_Unigene_17010	YLR449w	3e-76	113/113(100.00)	235	sce	KOG0552	FKBP-type peptidyl-prolyl cis-trans isomerase	[O]	CELLULAR PROCESSES AND SIGNALING	Posttranslational modification, protein turnover, chaperones						335
BMK_Unigene_19477	SPBC839.17c	4e-32	64/114(56.14)	118	spo	KOG0544	FKBP-type peptidyl-prolyl cis-trans isomerase	[O]	CELLULAR PROCESSES AND SIGNALING	Posttranslational modification, protein turnover, chaperones						336
BMK_Unigene_20231	7291296	4e-35	68/149(45.64)	130	dme	KOG0549	FKBP-type peptidyl-prolyl cis-trans isomerase	[O]	CELLULAR PROCESSES AND SIGNALING	Posttranslational modification, protein turnover, chaperones						337
BMK_Unigene_00801	SPBC1347.02	2e-43	81/146(55.48)	162	spo	KOG0552	FKBP-type peptidyl-prolyl cis-trans isomerase	[O]	CELLULAR PROCESSES AND SIGNALING	Posttranslational modification, protein turnover, chaperones						338
BMK_Unigene_20928	YLR449w	1e-24	50/71(70.42)	100	sce	KOG0552	FKBP-type peptidyl-prolyl cis-trans isomerase	[O]	CELLULAR PROCESSES AND SIGNALING	Posttranslational modification, protein turnover, chaperones						339
BMK_Unigene_26602	SPBC1347.02	3e-09	24/49(48.98)	54.7	spo	KOG0552	FKBP-type peptidyl-prolyl cis-trans isomerase	[O]	CELLULAR PROCESSES AND SIGNALING	Posttranslational modification, protein turnover, chaperones						340
BMK_Unigene_37815	7291296	1e-33	58/112(51.79)	123	dme	KOG0549	FKBP-type peptidyl-prolyl cis-trans isomerase	[O]	CELLULAR PROCESSES AND SIGNALING	Posttranslational modification, protein turnover, chaperones						341
BMK_Unigene_42273	SPBC839.17c	2e-41	79/123(64.23)	142	spo	KOG0544	FKBP-type peptidyl-prolyl cis-trans isomerase	[O]	CELLULAR PROCESSES AND SIGNALING	Posttranslational modification, protein turnover, chaperones						342
BMK_Unigene_43840	7291296	4e-26	51/109(46.79)	106	dme	KOG0549	FKBP-type peptidyl-prolyl cis-trans isomerase	[O]	CELLULAR PROCESSES AND SIGNALING	Posttranslational modification, protein turnover, chaperones						343
BMK_Unigene_04570	7291296	1e-32	53/96(55.21)	124	dme	KOG0549	FKBP-type peptidyl-prolyl cis-trans isomerase	[O]	CELLULAR PROCESSES AND SIGNALING	Posttranslational modification, protein turnover, chaperones						344
BMK_Unigene_07984	SPBC839.17c	6e-33	65/114(57.02)	119	spo	KOG0544	FKBP-type peptidyl-prolyl cis-trans isomerase	[O]	CELLULAR PROCESSES AND SIGNALING	Posttranslational modification, protein turnover, chaperones						345
BMK_Unigene_13040	SPBC16G5.03	3e-13	57/234(24.36)	71.2	spo	KOG0800	FOG: Predicted E3 ubiquitin ligase	[O]	CELLULAR PROCESSES AND SIGNALING	Posttranslational modification, protein turnover, chaperones						346
BMK_Unigene_19438	SPBC15C4.06c	2e-07	22/48(45.83)	50.1	spo	KOG0800	FOG: Predicted E3 ubiquitin ligase	[O]	CELLULAR PROCESSES AND SIGNALING	Posttranslational modification, protein turnover, chaperones						347
BMK_Unigene_20703	ECU07g0330	2e-14	26/46(56.52)	68.9	ecu	KOG0800	FOG: Predicted E3 ubiquitin ligase	[O]	CELLULAR PROCESSES AND SIGNALING	Posttranslational modification, protein turnover, chaperones						348
BMK_Unigene_21474	SPBP4H10.07	6e-19	32/57(56.14)	84.7	spo	KOG0800	FOG: Predicted E3 ubiquitin ligase	[O]	CELLULAR PROCESSES AND SIGNALING	Posttranslational modification, protein turnover, chaperones						349
BMK_Unigene_30249	SPAP32A8.03c	9e-18	43/106(40.57)	89.4	spo	KOG0800	FOG: Predicted E3 ubiquitin ligase	[O]	CELLULAR PROCESSES AND SIGNALING	Posttranslational modification, protein turnover, chaperones						350
BMK_Unigene_01895	At3g58720	3e-06	23/55(41.82)	50.1	ath	KOG0800	FOG: Predicted E3 ubiquitin ligase	[O]	CELLULAR PROCESSES AND SIGNALING	Posttranslational modification, protein turnover, chaperones						351
BMK_Unigene_33773	SPCC4G3.12c	3e-19	34/59(57.63)	90.1	spo	KOG0800	FOG: Predicted E3 ubiquitin ligase	[O]	CELLULAR PROCESSES AND SIGNALING	Posttranslational modification, protein turnover, chaperones						352
BMK_Unigene_33803	SPBC16G5.03	2e-13	61/246(24.80)	72.4	spo	KOG0800	FOG: Predicted E3 ubiquitin ligase	[O]	CELLULAR PROCESSES AND SIGNALING	Posttranslational modification, protein turnover, chaperones						353
BMK_Unigene_34031	CE24342	1e-10	29/53(54.72)	66.6	cel	KOG0800	FOG: Predicted E3 ubiquitin ligase	[O]	CELLULAR PROCESSES AND SIGNALING	Posttranslational modification, protein turnover, chaperones						354
BMK_Unigene_35384	YBR062c	9e-19	41/87(47.13)	82	sce	KOG0800	FOG: Predicted E3 ubiquitin ligase	[O]	CELLULAR PROCESSES AND SIGNALING	Posttranslational modification, protein turnover, chaperones						355
BMK_Unigene_37040	At5g37250	1e-07	25/62(40.32)	48.5	ath	KOG0800	FOG: Predicted E3 ubiquitin ligase	[O]	CELLULAR PROCESSES AND SIGNALING	Posttranslational modification, protein turnover, chaperones						356
BMK_Unigene_44470	Hs8923522	3e-06	18/32(56.25)	49.3	hsa	KOG0800	FOG: Predicted E3 ubiquitin ligase	[O]	CELLULAR PROCESSES AND SIGNALING	Posttranslational modification, protein turnover, chaperones						357
BMK_Unigene_07140	ECU07g0330	2e-13	26/49(53.06)	73.2	ecu	KOG0800	FOG: Predicted E3 ubiquitin ligase	[O]	CELLULAR PROCESSES AND SIGNALING	Posttranslational modification, protein turnover, chaperones						358
BMK_Unigene_08321	SPBC2A9.04c	2e-10	30/79(37.97)	67	spo	KOG0800	FOG: Predicted E3 ubiquitin ligase	[O]	CELLULAR PROCESSES AND SIGNALING	Posttranslational modification, protein turnover, chaperones						359
BMK_Unigene_09241	SPAP32A8.03c	1e-22	76/224(33.93)	104	spo	KOG0800	FOG: Predicted E3 ubiquitin ligase	[O]	CELLULAR PROCESSES AND SIGNALING	Posttranslational modification, protein turnover, chaperones						360
BMK_Unigene_46818	7299765	1e-09	56/208(26.92)	59.7	dme	KOG3160	Gamma-interferon inducible lysosomal thiol reductase	[O]	CELLULAR PROCESSES AND SIGNALING	Posttranslational modification, protein turnover, chaperones						361
BMK_Unigene_19274	Hs6912618	9e-31	94/308(30.52)	128	hsa	KOG3946	Glutaminyl cyclase	[O]	CELLULAR PROCESSES AND SIGNALING	Posttranslational modification, protein turnover, chaperones						362
BMK_Unigene_01301	Hs6912618	8e-56	123/315(39.05)	194	hsa	KOG3946	Glutaminyl cyclase	[O]	CELLULAR PROCESSES AND SIGNALING	Posttranslational modification, protein turnover, chaperones						363
BMK_Unigene_08209	Hs6912618	8e-33	96/333(28.83)	134	hsa	KOG3946	Glutaminyl cyclase	[O]	CELLULAR PROCESSES AND SIGNALING	Posttranslational modification, protein turnover, chaperones						364
BMK_Unigene_18237	YBR014c	2e-24	56/159(35.22)	103	sce	KOG1752	Glutaredoxin and related proteins	[O]	CELLULAR PROCESSES AND SIGNALING	Posttranslational modification, protein turnover, chaperones						365
BMK_Unigene_00813	At5g40370	1e-21	48/102(47.06)	96.3	ath	KOG1752	Glutaredoxin and related proteins	[O]	CELLULAR PROCESSES AND SIGNALING	Posttranslational modification, protein turnover, chaperones						366
BMK_Unigene_38406	YBR014c	4e-24	56/159(35.22)	102	sce	KOG1752	Glutaredoxin and related proteins	[O]	CELLULAR PROCESSES AND SIGNALING	Posttranslational modification, protein turnover, chaperones						367
BMK_Unigene_42380	At5g40370	4e-20	52/102(50.98)	87	ath	KOG1752	Glutaredoxin and related proteins	[O]	CELLULAR PROCESSES AND SIGNALING	Posttranslational modification, protein turnover, chaperones						368
BMK_Unigene_44286	YBR014c	6e-26	48/97(49.48)	103	sce	KOG1752	Glutaredoxin and related proteins	[O]	CELLULAR PROCESSES AND SIGNALING	Posttranslational modification, protein turnover, chaperones						369
BMK_Unigene_34273	YER174c	4e-61	102/260(39.23)	207	sce	KOG0911	Glutaredoxin-related protein	[O]	CELLULAR PROCESSES AND SIGNALING	Posttranslational modification, protein turnover, chaperones						370
BMK_Unigene_34355	Hs5730104	7e-17	41/118(34.75)	79	hsa	KOG0911	Glutaredoxin-related protein	[O]	CELLULAR PROCESSES AND SIGNALING	Posttranslational modification, protein turnover, chaperones						371
BMK_Unigene_02528	YPL059w	3e-44	70/99(70.71)	158	sce	KOG0911	Glutaredoxin-related protein	[O]	CELLULAR PROCESSES AND SIGNALING	Posttranslational modification, protein turnover, chaperones						372
BMK_Unigene_42441	YPL059w	5e-43	70/99(70.71)	158	sce	KOG0911	Glutaredoxin-related protein	[O]	CELLULAR PROCESSES AND SIGNALING	Posttranslational modification, protein turnover, chaperones						373
BMK_Unigene_45609	YPL059w	9e-52	76/120(63.33)	167	sce	KOG0911	Glutaredoxin-related protein	[O]	CELLULAR PROCESSES AND SIGNALING	Posttranslational modification, protein turnover, chaperones						374
BMK_Unigene_08886	YER174c	7e-64	104/260(40.00)	212	sce	KOG0911	Glutaredoxin-related protein	[O]	CELLULAR PROCESSES AND SIGNALING	Posttranslational modification, protein turnover, chaperones						375
BMK_Unigene_37166	SPBC32F12.03c	5e-59	95/158(60.13)	201	spo	KOG1651	Glutathione peroxidase	[O]	CELLULAR PROCESSES AND SIGNALING	Posttranslational modification, protein turnover, chaperones						376
BMK_Unigene_42173	YIR037w	1e-53	85/158(53.80)	176	sce	KOG1651	Glutathione peroxidase	[O]	CELLULAR PROCESSES AND SIGNALING	Posttranslational modification, protein turnover, chaperones						377
BMK_Unigene_08311	SPBC32F12.03c	4e-58	96/158(60.76)	202	spo	KOG1651	Glutathione peroxidase	[O]	CELLULAR PROCESSES AND SIGNALING	Posttranslational modification, protein turnover, chaperones						378
BMK_Unigene_09773	YNL229c	5e-30	78/230(33.91)	126	sce	KOG0867	Glutathione S-transferase	[O]	CELLULAR PROCESSES AND SIGNALING	Posttranslational modification, protein turnover, chaperones						379
BMK_Unigene_12518	CE17789	7e-06	22/41(53.66)	43.5	cel	KOG1695	Glutathione S-transferase	[O]	CELLULAR PROCESSES AND SIGNALING	Posttranslational modification, protein turnover, chaperones						380
BMK_Unigene_15743	SPCC191.09c	4e-23	76/251(30.28)	98.6	spo	KOG0867	Glutathione S-transferase	[O]	CELLULAR PROCESSES AND SIGNALING	Posttranslational modification, protein turnover, chaperones						381
BMK_Unigene_19853	Hs4758484	9e-13	35/100(35.00)	65.9	hsa	KOG0406	Glutathione S-transferase	[O]	CELLULAR PROCESSES AND SIGNALING	Posttranslational modification, protein turnover, chaperones						382
BMK_Unigene_24988	SPCC191.09c	2e-27	75/221(33.94)	111	spo	KOG0867	Glutathione S-transferase	[O]	CELLULAR PROCESSES AND SIGNALING	Posttranslational modification, protein turnover, chaperones						383
BMK_Unigene_25846	SPAC688.04c	2e-13	34/80(42.50)	64.7	spo	KOG0867	Glutathione S-transferase	[O]	CELLULAR PROCESSES AND SIGNALING	Posttranslational modification, protein turnover, chaperones						384
BMK_Unigene_27886	At2g29420	2e-11	33/97(34.02)	60.8	ath	KOG0406	Glutathione S-transferase	[O]	CELLULAR PROCESSES AND SIGNALING	Posttranslational modification, protein turnover, chaperones						385
BMK_Unigene_28091	YPL048w_1	1e-40	67/67(100.00)	137	sce	KOG0867	Glutathione S-transferase	[O]	CELLULAR PROCESSES AND SIGNALING	Posttranslational modification, protein turnover, chaperones						386
BMK_Unigene_01257	YKL081w_1	1e-110	154/155(99.35)	320	sce	KOG0867	Glutathione S-transferase	[O]	CELLULAR PROCESSES AND SIGNALING	Posttranslational modification, protein turnover, chaperones						387
BMK_Unigene_01352	YNL229c	4e-31	81/233(34.76)	130	sce	KOG0867	Glutathione S-transferase	[O]	CELLULAR PROCESSES AND SIGNALING	Posttranslational modification, protein turnover, chaperones						388
BMK_Unigene_33890	YIR038c	3e-13	34/92(36.96)	65.9	sce	KOG0867	Glutathione S-transferase	[O]	CELLULAR PROCESSES AND SIGNALING	Posttranslational modification, protein turnover, chaperones						389
BMK_Unigene_34471	At1g02940	3e-11	60/210(28.57)	63.9	ath	KOG0867	Glutathione S-transferase	[O]	CELLULAR PROCESSES AND SIGNALING	Posttranslational modification, protein turnover, chaperones						390
BMK_Unigene_35306	SPCC191.09c	3e-34	81/207(39.13)	129	spo	KOG0867	Glutathione S-transferase	[O]	CELLULAR PROCESSES AND SIGNALING	Posttranslational modification, protein turnover, chaperones						391
BMK_Unigene_35706	YIR038c	2e-14	57/201(28.36)	75.1	sce	KOG0867	Glutathione S-transferase	[O]	CELLULAR PROCESSES AND SIGNALING	Posttranslational modification, protein turnover, chaperones						392
BMK_Unigene_39186	At1g59700	3e-13	42/140(30.00)	71.6	ath	KOG0406	Glutathione S-transferase	[O]	CELLULAR PROCESSES AND SIGNALING	Posttranslational modification, protein turnover, chaperones						393
BMK_Unigene_39652	YPL048w_1	2e-32	82/219(37.44)	123	sce	KOG0867	Glutathione S-transferase	[O]	CELLULAR PROCESSES AND SIGNALING	Posttranslational modification, protein turnover, chaperones						394
BMK_Unigene_02933	7299603	1e-07	31/117(26.50)	50.8	dme	KOG0867	Glutathione S-transferase	[O]	CELLULAR PROCESSES AND SIGNALING	Posttranslational modification, protein turnover, chaperones						395
BMK_Unigene_03043	SPAC688.04c	6e-16	57/192(29.69)	78.6	spo	KOG0867	Glutathione S-transferase	[O]	CELLULAR PROCESSES AND SIGNALING	Posttranslational modification, protein turnover, chaperones						396
BMK_Unigene_42840	YNL229c	4e-21	69/238(28.99)	94	sce	KOG0867	Glutathione S-transferase	[O]	CELLULAR PROCESSES AND SIGNALING	Posttranslational modification, protein turnover, chaperones						397
BMK_Unigene_04093	CE00302	5e-07	45/133(33.83)	52	cel	KOG1695	Glutathione S-transferase	[O]	CELLULAR PROCESSES AND SIGNALING	Posttranslational modification, protein turnover, chaperones						398
BMK_Unigene_05667	SPCC965.07c	2e-42	90/213(42.25)	160	spo	KOG0867	Glutathione S-transferase	[O]	CELLULAR PROCESSES AND SIGNALING	Posttranslational modification, protein turnover, chaperones						399
BMK_Unigene_06658	Hs4758484	7e-17	61/234(26.07)	83.6	hsa	KOG0406	Glutathione S-transferase	[O]	CELLULAR PROCESSES AND SIGNALING	Posttranslational modification, protein turnover, chaperones						400
BMK_Unigene_12113	YLR088w	3e-80	172/525(32.76)	279	sce	KOG3566	Glycosylphosphatidylinositol anchor attachment protein GAA1	[O]	CELLULAR PROCESSES AND SIGNALING	Posttranslational modification, protein turnover, chaperones						401
BMK_Unigene_21011	YLR088w	9e-16	45/141(31.91)	77	sce	KOG3566	Glycosylphosphatidylinositol anchor attachment protein GAA1	[O]	CELLULAR PROCESSES AND SIGNALING	Posttranslational modification, protein turnover, chaperones						402
BMK_Unigene_26137	YLR088w	2e-21	46/110(41.82)	91.7	sce	KOG3566	Glycosylphosphatidylinositol anchor attachment protein GAA1	[O]	CELLULAR PROCESSES AND SIGNALING	Posttranslational modification, protein turnover, chaperones						403
BMK_Unigene_40513	YLR088w	3e-80	170/525(32.38)	273	sce	KOG3566	Glycosylphosphatidylinositol anchor attachment protein GAA1	[O]	CELLULAR PROCESSES AND SIGNALING	Posttranslational modification, protein turnover, chaperones						404
BMK_Unigene_20768	SPCC11E10.02c	4e-06	17/20(85.00)	45.4	spo	KOG1349	Gpi-anchor transamidase	[O]	CELLULAR PROCESSES AND SIGNALING	Posttranslational modification, protein turnover, chaperones						405
BMK_Unigene_29458	YDR331w	3e-06	25/65(38.46)	45.8	sce	KOG1349	Gpi-anchor transamidase	[O]	CELLULAR PROCESSES AND SIGNALING	Posttranslational modification, protein turnover, chaperones						406
BMK_Unigene_32879	YDR331w	1e-136	194/268(72.39)	406	sce	KOG1349	Gpi-anchor transamidase	[O]	CELLULAR PROCESSES AND SIGNALING	Posttranslational modification, protein turnover, chaperones						407
BMK_Unigene_35217	YDR331w	7e-72	107/161(66.46)	226	sce	KOG1349	Gpi-anchor transamidase	[O]	CELLULAR PROCESSES AND SIGNALING	Posttranslational modification, protein turnover, chaperones						408
BMK_Unigene_09235	YDR331w	1e-137	194/268(72.39)	408	sce	KOG1349	Gpi-anchor transamidase	[O]	CELLULAR PROCESSES AND SIGNALING	Posttranslational modification, protein turnover, chaperones						409
BMK_Unigene_18790	YBR155w	6e-66	142/387(36.69)	227	sce	KOG0551	Hsp90 co-chaperone CNS1 (contains TPR repeats)	[O]	CELLULAR PROCESSES AND SIGNALING	Posttranslational modification, protein turnover, chaperones						410
BMK_Unigene_41809	YBR155w	7e-66	139/382(36.39)	226	sce	KOG0551	Hsp90 co-chaperone CNS1 (contains TPR repeats)	[O]	CELLULAR PROCESSES AND SIGNALING	Posttranslational modification, protein turnover, chaperones						411
BMK_Unigene_17056	YLR216c	5e-33	58/59(98.31)	120	sce	KOG0546	HSP90 co-chaperone CPR7/Cyclophilin	[O]	CELLULAR PROCESSES AND SIGNALING	Posttranslational modification, protein turnover, chaperones						412
BMK_Unigene_00032	SPAC1B3.03c	4e-85	176/339(51.92)	289	spo	KOG0546	HSP90 co-chaperone CPR7/Cyclophilin	[O]	CELLULAR PROCESSES AND SIGNALING	Posttranslational modification, protein turnover, chaperones						413
BMK_Unigene_45564	SPAC1B3.03c	9e-100	181/366(49.45)	307	spo	KOG0546	HSP90 co-chaperone CPR7/Cyclophilin	[O]	CELLULAR PROCESSES AND SIGNALING	Posttranslational modification, protein turnover, chaperones						414
BMK_Unigene_16758	YKL117w	1e-47	86/86(100.00)	155	sce	KOG3158	HSP90 co-chaperone p23	[O]	CELLULAR PROCESSES AND SIGNALING	Posttranslational modification, protein turnover, chaperones						415
BMK_Unigene_21691	SPAC9E9.13	5e-24	50/114(43.86)	100	spo	KOG3158	HSP90 co-chaperone p23	[O]	CELLULAR PROCESSES AND SIGNALING	Posttranslational modification, protein turnover, chaperones						416
BMK_Unigene_39690	SPAC9E9.13	3e-27	52/115(45.22)	106	spo	KOG3158	HSP90 co-chaperone p23	[O]	CELLULAR PROCESSES AND SIGNALING	Posttranslational modification, protein turnover, chaperones						417
BMK_Unigene_08231	SPAC9E9.13	2e-24	50/114(43.86)	101	spo	KOG3158	HSP90 co-chaperone p23	[O]	CELLULAR PROCESSES AND SIGNALING	Posttranslational modification, protein turnover, chaperones						418
BMK_Unigene_19877	YLR393w	2e-06	52/186(27.96)	50.1	sce	KOG4614	Inner membrane protein required for assembly of the F0 sector of ATP synthase	[O]	CELLULAR PROCESSES AND SIGNALING	Posttranslational modification, protein turnover, chaperones						419
BMK_Unigene_16893	SPAC17A5.04c	6e-14	38/95(40.00)	68.9	spo	KOG3607	Meltrins, fertilins and related Zn-dependent metalloproteinases of the ADAMs family	[O]	CELLULAR PROCESSES AND SIGNALING	Posttranslational modification, protein turnover, chaperones						420
BMK_Unigene_00134	SPAC17A5.04c	8e-59	145/423(34.28)	212	spo	KOG3607	Meltrins, fertilins and related Zn-dependent metalloproteinases of the ADAMs family	[O]	CELLULAR PROCESSES AND SIGNALING	Posttranslational modification, protein turnover, chaperones						421
BMK_Unigene_30264	SPAC17A5.04c	2e-53	162/478(33.89)	198	spo	KOG3607	Meltrins, fertilins and related Zn-dependent metalloproteinases of the ADAMs family	[O]	CELLULAR PROCESSES AND SIGNALING	Posttranslational modification, protein turnover, chaperones						422
BMK_Unigene_35535	Hs11497043	9e-08	28/61(45.90)	55.1	hsa	KOG3607	Meltrins, fertilins and related Zn-dependent metalloproteinases of the ADAMs family	[O]	CELLULAR PROCESSES AND SIGNALING	Posttranslational modification, protein turnover, chaperones						423
BMK_Unigene_44101	SPAC17A5.04c	5e-35	95/335(28.36)	139	spo	KOG3607	Meltrins, fertilins and related Zn-dependent metalloproteinases of the ADAMs family	[O]	CELLULAR PROCESSES AND SIGNALING	Posttranslational modification, protein turnover, chaperones						424
BMK_Unigene_08331	SPAC17A5.04c	3e-56	163/471(34.61)	206	spo	KOG3607	Meltrins, fertilins and related Zn-dependent metalloproteinases of the ADAMs family	[O]	CELLULAR PROCESSES AND SIGNALING	Posttranslational modification, protein turnover, chaperones						425
BMK_Unigene_00575	YKL134c	2e-134	277/797(34.76)	442	sce	KOG2090	Metalloendopeptidase family - mitochondrial intermediate peptidase	[O]	CELLULAR PROCESSES AND SIGNALING	Posttranslational modification, protein turnover, chaperones						426
BMK_Unigene_26325	YKL134c	4e-14	45/94(47.87)	70.1	sce	KOG2090	Metalloendopeptidase family - mitochondrial intermediate peptidase	[O]	CELLULAR PROCESSES AND SIGNALING	Posttranslational modification, protein turnover, chaperones						427
BMK_Unigene_46375	YKL134c	2e-58	101/210(48.10)	200	sce	KOG2090	Metalloendopeptidase family - mitochondrial intermediate peptidase	[O]	CELLULAR PROCESSES AND SIGNALING	Posttranslational modification, protein turnover, chaperones						428
BMK_Unigene_46483	SPAC1F3.10c	3e-18	54/157(34.39)	84.3	spo	KOG2090	Metalloendopeptidase family - mitochondrial intermediate peptidase	[O]	CELLULAR PROCESSES AND SIGNALING	Posttranslational modification, protein turnover, chaperones						429
BMK_Unigene_46964	Hs20548472	9e-27	54/139(38.85)	108	hsa	KOG2090	Metalloendopeptidase family - mitochondrial intermediate peptidase	[O]	CELLULAR PROCESSES AND SIGNALING	Posttranslational modification, protein turnover, chaperones						430
BMK_Unigene_01138	YCL057w	0	313/733(42.70)	564	sce	KOG2089	Metalloendopeptidase family - saccharolysin & thimet oligopeptidase	[O]	CELLULAR PROCESSES AND SIGNALING	Posttranslational modification, protein turnover, chaperones						431
BMK_Unigene_37929	YCL057w	2e-174	308/752(40.96)	526	sce	KOG2089	Metalloendopeptidase family - saccharolysin & thimet oligopeptidase	[O]	CELLULAR PROCESSES AND SIGNALING	Posttranslational modification, protein turnover, chaperones						432
BMK_Unigene_40210	YCL057w	1e-91	234/740(31.62)	311	sce	KOG2089	Metalloendopeptidase family - saccharolysin & thimet oligopeptidase	[O]	CELLULAR PROCESSES AND SIGNALING	Posttranslational modification, protein turnover, chaperones						433
BMK_Unigene_00972	YBL022c	0	554/945(58.62)	1132	sce	KOG2004	Mitochondrial ATP-dependent protease PIM1/LON	[O]	CELLULAR PROCESSES AND SIGNALING	Posttranslational modification, protein turnover, chaperones						434
BMK_Unigene_30341	Hs20562018	1e-170	351/900(39.00)	538	hsa	KOG2004	Mitochondrial ATP-dependent protease PIM1/LON	[O]	CELLULAR PROCESSES AND SIGNALING	Posttranslational modification, protein turnover, chaperones						435
BMK_Unigene_36925	YBL022c	2e-69	137/303(45.21)	242	sce	KOG2004	Mitochondrial ATP-dependent protease PIM1/LON	[O]	CELLULAR PROCESSES AND SIGNALING	Posttranslational modification, protein turnover, chaperones						436
BMK_Unigene_38253	Hs20562018	9e-87	139/218(63.76)	296	hsa	KOG2004	Mitochondrial ATP-dependent protease PIM1/LON	[O]	CELLULAR PROCESSES AND SIGNALING	Posttranslational modification, protein turnover, chaperones						437
BMK_Unigene_45382	At5g47040	2e-33	60/113(53.10)	126	ath	KOG2004	Mitochondrial ATP-dependent protease PIM1/LON	[O]	CELLULAR PROCESSES AND SIGNALING	Posttranslational modification, protein turnover, chaperones						438
BMK_Unigene_46894	YBL022c	0	402/645(62.33)	855	sce	KOG2004	Mitochondrial ATP-dependent protease PIM1/LON	[O]	CELLULAR PROCESSES AND SIGNALING	Posttranslational modification, protein turnover, chaperones						439
BMK_Unigene_08581	Hs20562018	5e-166	324/807(40.15)	534	hsa	KOG2004	Mitochondrial ATP-dependent protease PIM1/LON	[O]	CELLULAR PROCESSES AND SIGNALING	Posttranslational modification, protein turnover, chaperones						440
BMK_Unigene_01471	SPCC550.06c	9e-40	66/104(63.46)	140	spo	KOG1641	Mitochondrial chaperonin	[O]	CELLULAR PROCESSES AND SIGNALING	Posttranslational modification, protein turnover, chaperones						441
BMK_Unigene_42322	SPCC550.06c	5e-38	62/100(62.00)	131	spo	KOG1641	Mitochondrial chaperonin	[O]	CELLULAR PROCESSES AND SIGNALING	Posttranslational modification, protein turnover, chaperones						442
BMK_Unigene_00627	YLR259c	0	404/554(72.92)	819	sce	KOG0356	Mitochondrial chaperonin, Cpn60/Hsp60p	[O]	CELLULAR PROCESSES AND SIGNALING	Posttranslational modification, protein turnover, chaperones						443
BMK_Unigene_38668	YLR259c	0	403/555(72.61)	796	sce	KOG0356	Mitochondrial chaperonin, Cpn60/Hsp60p	[O]	CELLULAR PROCESSES AND SIGNALING	Posttranslational modification, protein turnover, chaperones						444
BMK_Unigene_30450	YNL315c	5e-45	95/271(35.06)	163	sce	KOG3281	Mitochondrial F1-ATPase assembly protein	[O]	CELLULAR PROCESSES AND SIGNALING	Posttranslational modification, protein turnover, chaperones						445
BMK_Unigene_46760	YNL315c	1e-34	93/307(30.29)	133	sce	KOG3281	Mitochondrial F1-ATPase assembly protein	[O]	CELLULAR PROCESSES AND SIGNALING	Posttranslational modification, protein turnover, chaperones						446
BMK_Unigene_08865	YNL315c	9e-39	98/270(36.30)	146	sce	KOG3281	Mitochondrial F1-ATPase assembly protein	[O]	CELLULAR PROCESSES AND SIGNALING	Posttranslational modification, protein turnover, chaperones						447
BMK_Unigene_19417	CE07354	2e-07	23/53(43.40)	50.1	cel	KOG3192	Mitochondrial J-type chaperone	[O]	CELLULAR PROCESSES AND SIGNALING	Posttranslational modification, protein turnover, chaperones						448
BMK_Unigene_42071	YGL018c	3e-17	55/180(30.56)	81.3	sce	KOG3192	Mitochondrial J-type chaperone	[O]	CELLULAR PROCESSES AND SIGNALING	Posttranslational modification, protein turnover, chaperones						449
BMK_Unigene_06799	YGL018c	8e-18	56/180(31.11)	83.2	sce	KOG3192	Mitochondrial J-type chaperone	[O]	CELLULAR PROCESSES AND SIGNALING	Posttranslational modification, protein turnover, chaperones						450
BMK_Unigene_18428	YHR024c	7e-135	233/488(47.75)	409	sce	KOG2067	Mitochondrial processing peptidase, alpha subunit	[O]	CELLULAR PROCESSES AND SIGNALING	Posttranslational modification, protein turnover, chaperones						451
BMK_Unigene_38690	YHR024c	6e-23	44/74(59.46)	96.3	sce	KOG2067	Mitochondrial processing peptidase, alpha subunit	[O]	CELLULAR PROCESSES AND SIGNALING	Posttranslational modification, protein turnover, chaperones						452
BMK_Unigene_41120	YHR024c	7e-136	234/488(47.95)	411	sce	KOG2067	Mitochondrial processing peptidase, alpha subunit	[O]	CELLULAR PROCESSES AND SIGNALING	Posttranslational modification, protein turnover, chaperones						453
BMK_Unigene_45935	YHR024c	4e-73	108/216(50.00)	237	sce	KOG2067	Mitochondrial processing peptidase, alpha subunit	[O]	CELLULAR PROCESSES AND SIGNALING	Posttranslational modification, protein turnover, chaperones						454
BMK_Unigene_29918	YLR163c	6e-47	76/76(100.00)	158	sce	KOG0960	Mitochondrial processing peptidase, beta subunit, and related enzymes (insulinase superfamily)	[O]	CELLULAR PROCESSES AND SIGNALING	Posttranslational modification, protein turnover, chaperones						455
BMK_Unigene_01967	SPBP23A10.15c	0	300/459(65.36)	604	spo	KOG0960	Mitochondrial processing peptidase, beta subunit, and related enzymes (insulinase superfamily)	[O]	CELLULAR PROCESSES AND SIGNALING	Posttranslational modification, protein turnover, chaperones						456
BMK_Unigene_42417	SPBP23A10.15c	0	284/425(66.82)	581	spo	KOG0960	Mitochondrial processing peptidase, beta subunit, and related enzymes (insulinase superfamily)	[O]	CELLULAR PROCESSES AND SIGNALING	Posttranslational modification, protein turnover, chaperones						457
BMK_Unigene_17388	YPR037c	5e-39	61/128(47.66)	142	sce	KOG3355	Mitochondrial sulfhydryl oxidase involved in the biogenesis of cytosolic Fe/S proteins	[O]	CELLULAR PROCESSES AND SIGNALING	Posttranslational modification, protein turnover, chaperones						458
BMK_Unigene_36248	YGR029w	9e-42	76/179(42.46)	155	sce	KOG3355	Mitochondrial sulfhydryl oxidase involved in the biogenesis of cytosolic Fe/S proteins	[O]	CELLULAR PROCESSES AND SIGNALING	Posttranslational modification, protein turnover, chaperones						459
BMK_Unigene_39007	SPAC3G6.08	6e-27	53/145(36.55)	104	spo	KOG3355	Mitochondrial sulfhydryl oxidase involved in the biogenesis of cytosolic Fe/S proteins	[O]	CELLULAR PROCESSES AND SIGNALING	Posttranslational modification, protein turnover, chaperones						460
BMK_Unigene_40195	YPR037c	1e-37	72/194(37.11)	139	sce	KOG3355	Mitochondrial sulfhydryl oxidase involved in the biogenesis of cytosolic Fe/S proteins	[O]	CELLULAR PROCESSES AND SIGNALING	Posttranslational modification, protein turnover, chaperones						461
BMK_Unigene_45348	YPR037c	1e-48	67/123(54.47)	166	sce	KOG3355	Mitochondrial sulfhydryl oxidase involved in the biogenesis of cytosolic Fe/S proteins	[O]	CELLULAR PROCESSES AND SIGNALING	Posttranslational modification, protein turnover, chaperones						462
BMK_Unigene_04223	YGR029w	1e-37	78/179(43.58)	138	sce	KOG3355	Mitochondrial sulfhydryl oxidase involved in the biogenesis of cytosolic Fe/S proteins	[O]	CELLULAR PROCESSES AND SIGNALING	Posttranslational modification, protein turnover, chaperones						463
BMK_Unigene_13555	SPBC1706.03	6e-126	256/703(36.42)	422	spo	KOG0448	Mitofusin 1 GTPase, involved in mitochondrila biogenesis	[O]	CELLULAR PROCESSES AND SIGNALING	Posttranslational modification, protein turnover, chaperones						464
BMK_Unigene_18907	SPBC1706.03	1e-46	76/120(63.33)	169	spo	KOG0448	Mitofusin 1 GTPase, involved in mitochondrila biogenesis	[O]	CELLULAR PROCESSES AND SIGNALING	Posttranslational modification, protein turnover, chaperones						465
BMK_Unigene_21749	YBR179c	8e-06	32/84(38.10)	45.8	sce	KOG0448	Mitofusin 1 GTPase, involved in mitochondrila biogenesis	[O]	CELLULAR PROCESSES AND SIGNALING	Posttranslational modification, protein turnover, chaperones						466
BMK_Unigene_27399	SPBC1706.03	1e-127	257/703(36.56)	420	spo	KOG0448	Mitofusin 1 GTPase, involved in mitochondrila biogenesis	[O]	CELLULAR PROCESSES AND SIGNALING	Posttranslational modification, protein turnover, chaperones						467
BMK_Unigene_34100	SPBC1706.03	7e-35	64/122(52.46)	137	spo	KOG0448	Mitofusin 1 GTPase, involved in mitochondrila biogenesis	[O]	CELLULAR PROCESSES AND SIGNALING	Posttranslational modification, protein turnover, chaperones						468
BMK_Unigene_09777	SPAC1071.09c	8e-35	71/167(42.51)	134	spo	KOG0719	Molecular chaperone (DnaJ superfamily)	[O]	CELLULAR PROCESSES AND SIGNALING	Posttranslational modification, protein turnover, chaperones						469
BMK_Unigene_10232	Hs5031741	4e-77	166/380(43.68)	254	hsa	KOG0712	Molecular chaperone (DnaJ superfamily)	[O]	CELLULAR PROCESSES AND SIGNALING	Posttranslational modification, protein turnover, chaperones						470
BMK_Unigene_14712	Hs22044388_1	3e-11	33/81(40.74)	59.7	hsa	KOG0713	Molecular chaperone (DnaJ superfamily)	[O]	CELLULAR PROCESSES AND SIGNALING	Posttranslational modification, protein turnover, chaperones						471
BMK_Unigene_15387	SPCC63.13	3e-19	42/100(42.00)	87.8	spo	KOG0714	Molecular chaperone (DnaJ superfamily)	[O]	CELLULAR PROCESSES AND SIGNALING	Posttranslational modification, protein turnover, chaperones						472
BMK_Unigene_16035	CE28901_1	2e-09	23/36(63.89)	52.4	cel	KOG0714	Molecular chaperone (DnaJ superfamily)	[O]	CELLULAR PROCESSES AND SIGNALING	Posttranslational modification, protein turnover, chaperones						473
BMK_Unigene_19342	SPCC4G3.14	2e-20	78/180(43.33)	91.3	spo	KOG0715	Molecular chaperone (DnaJ superfamily)	[O]	CELLULAR PROCESSES AND SIGNALING	Posttranslational modification, protein turnover, chaperones						474
BMK_Unigene_19858	YOR254c	2e-31	80/233(34.33)	127	sce	KOG0721	Molecular chaperone (DnaJ superfamily)	[O]	CELLULAR PROCESSES AND SIGNALING	Posttranslational modification, protein turnover, chaperones						475
BMK_Unigene_20879	Hs8923030	9e-15	37/72(51.39)	73.2	hsa	KOG0714	Molecular chaperone (DnaJ superfamily)	[O]	CELLULAR PROCESSES AND SIGNALING	Posttranslational modification, protein turnover, chaperones						476
BMK_Unigene_22547	SPCC4G3.14	1e-21	43/71(60.56)	90.5	spo	KOG0715	Molecular chaperone (DnaJ superfamily)	[O]	CELLULAR PROCESSES AND SIGNALING	Posttranslational modification, protein turnover, chaperones						477
BMK_Unigene_24240	SPBC11B10.05c	1e-13	36/68(52.94)	77	spo	KOG0714	Molecular chaperone (DnaJ superfamily)	[O]	CELLULAR PROCESSES AND SIGNALING	Posttranslational modification, protein turnover, chaperones						478
BMK_Unigene_25138	SPBC1734.11	6e-114	220/427(51.52)	357	spo	KOG0712	Molecular chaperone (DnaJ superfamily)	[O]	CELLULAR PROCESSES AND SIGNALING	Posttranslational modification, protein turnover, chaperones						479
BMK_Unigene_27315	At2g21510	4e-09	27/77(35.06)	61.2	ath	KOG0691	Molecular chaperone (DnaJ superfamily)	[O]	CELLULAR PROCESSES AND SIGNALING	Posttranslational modification, protein turnover, chaperones						480
BMK_Unigene_28525	SPBC543.02c	1e-88	179/425(42.12)	292	spo	KOG0550	Molecular chaperone (DnaJ superfamily)	[O]	CELLULAR PROCESSES AND SIGNALING	Posttranslational modification, protein turnover, chaperones						481
BMK_Unigene_28628	SPCC830.07c	1e-40	83/169(49.11)	155	spo	KOG0714	Molecular chaperone (DnaJ superfamily)	[O]	CELLULAR PROCESSES AND SIGNALING	Posttranslational modification, protein turnover, chaperones						482
BMK_Unigene_30191	SPBC405.06	4e-75	160/394(40.61)	249	spo	KOG0712	Molecular chaperone (DnaJ superfamily)	[O]	CELLULAR PROCESSES AND SIGNALING	Posttranslational modification, protein turnover, chaperones						483
BMK_Unigene_30275	At1g56300	5e-11	30/72(41.67)	63.5	ath	KOG0714	Molecular chaperone (DnaJ superfamily)	[O]	CELLULAR PROCESSES AND SIGNALING	Posttranslational modification, protein turnover, chaperones						484
BMK_Unigene_31762	At5g16650	5e-15	33/75(44.00)	71.6	ath	KOG0714	Molecular chaperone (DnaJ superfamily)	[O]	CELLULAR PROCESSES AND SIGNALING	Posttranslational modification, protein turnover, chaperones						485
BMK_Unigene_01542	SPBC17A3.05c	1e-24	98/323(30.34)	108	spo	KOG0714	Molecular chaperone (DnaJ superfamily)	[O]	CELLULAR PROCESSES AND SIGNALING	Posttranslational modification, protein turnover, chaperones						486
BMK_Unigene_01925	SPBC36B7.03	2e-70	170/639(26.60)	253	spo	KOG0721	Molecular chaperone (DnaJ superfamily)	[O]	CELLULAR PROCESSES AND SIGNALING	Posttranslational modification, protein turnover, chaperones						487
BMK_Unigene_33283	SPBC1347.05c	2e-73	142/369(38.48)	249	spo	KOG0712	Molecular chaperone (DnaJ superfamily)	[O]	CELLULAR PROCESSES AND SIGNALING	Posttranslational modification, protein turnover, chaperones						488
BMK_Unigene_35098	SPBC3E7.11c	3e-49	95/201(47.26)	181	spo	KOG0691	Molecular chaperone (DnaJ superfamily)	[O]	CELLULAR PROCESSES AND SIGNALING	Posttranslational modification, protein turnover, chaperones						489
BMK_Unigene_35445	SPBC36B7.03	5e-18	52/186(27.96)	86.7	spo	KOG0721	Molecular chaperone (DnaJ superfamily)	[O]	CELLULAR PROCESSES AND SIGNALING	Posttranslational modification, protein turnover, chaperones						490
BMK_Unigene_35551	YNL227c	2e-38	118/366(32.24)	153	sce	KOG0717	Molecular chaperone (DnaJ superfamily)	[O]	CELLULAR PROCESSES AND SIGNALING	Posttranslational modification, protein turnover, chaperones						491
BMK_Unigene_36166	SPBC405.06	4e-28	57/115(49.57)	112	spo	KOG0712	Molecular chaperone (DnaJ superfamily)	[O]	CELLULAR PROCESSES AND SIGNALING	Posttranslational modification, protein turnover, chaperones						492
BMK_Unigene_36419	YMR214w	6e-07	27/66(40.91)	54.7	sce	KOG0712	Molecular chaperone (DnaJ superfamily)	[O]	CELLULAR PROCESSES AND SIGNALING	Posttranslational modification, protein turnover, chaperones						493
BMK_Unigene_37590	7294713	2e-22	44/65(67.69)	98.2	dme	KOG0723	Molecular chaperone (DnaJ superfamily)	[O]	CELLULAR PROCESSES AND SIGNALING	Posttranslational modification, protein turnover, chaperones						494
BMK_Unigene_37808	SPCC63.13	8e-07	25/49(51.02)	52	spo	KOG0714	Molecular chaperone (DnaJ superfamily)	[O]	CELLULAR PROCESSES AND SIGNALING	Posttranslational modification, protein turnover, chaperones						495
BMK_Unigene_38438	SPCC10H11.02	9e-16	51/139(36.69)	78.6	spo	KOG0691	Molecular chaperone (DnaJ superfamily)	[O]	CELLULAR PROCESSES AND SIGNALING	Posttranslational modification, protein turnover, chaperones						496
BMK_Unigene_39108	SPCC63.13	3e-29	74/199(37.19)	120	spo	KOG0714	Molecular chaperone (DnaJ superfamily)	[O]	CELLULAR PROCESSES AND SIGNALING	Posttranslational modification, protein turnover, chaperones						497
BMK_Unigene_39156	SPBC1347.05c	4e-40	90/219(41.10)	145	spo	KOG0712	Molecular chaperone (DnaJ superfamily)	[O]	CELLULAR PROCESSES AND SIGNALING	Posttranslational modification, protein turnover, chaperones						498
BMK_Unigene_39885	SPAC1071.09c	6e-35	72/167(43.11)	134	spo	KOG0719	Molecular chaperone (DnaJ superfamily)	[O]	CELLULAR PROCESSES AND SIGNALING	Posttranslational modification, protein turnover, chaperones						499
BMK_Unigene_40605	SPCC4G3.14	6e-75	124/283(43.82)	247	spo	KOG0715	Molecular chaperone (DnaJ superfamily)	[O]	CELLULAR PROCESSES AND SIGNALING	Posttranslational modification, protein turnover, chaperones						500
BMK_Unigene_41091	At5g48030	2e-23	51/86(59.30)	99.8	ath	KOG0715	Molecular chaperone (DnaJ superfamily)	[O]	CELLULAR PROCESSES AND SIGNALING	Posttranslational modification, protein turnover, chaperones						501
BMK_Unigene_02451	SPBC11B10.05c	1e-13	36/68(52.94)	76.6	spo	KOG0714	Molecular chaperone (DnaJ superfamily)	[O]	CELLULAR PROCESSES AND SIGNALING	Posttranslational modification, protein turnover, chaperones						502
BMK_Unigene_43026	SPAC824.06	4e-19	40/82(48.78)	82.8	spo	KOG0723	Molecular chaperone (DnaJ superfamily)	[O]	CELLULAR PROCESSES AND SIGNALING	Posttranslational modification, protein turnover, chaperones						503
BMK_Unigene_43310	SPBC3E7.11c	4e-48	96/201(47.76)	174	spo	KOG0691	Molecular chaperone (DnaJ superfamily)	[O]	CELLULAR PROCESSES AND SIGNALING	Posttranslational modification, protein turnover, chaperones						504
BMK_Unigene_43336	SPCC830.07c	4e-51	88/184(47.83)	181	spo	KOG0714	Molecular chaperone (DnaJ superfamily)	[O]	CELLULAR PROCESSES AND SIGNALING	Posttranslational modification, protein turnover, chaperones						505
BMK_Unigene_43763	SPCC63.13	1e-27	90/224(40.18)	110	spo	KOG0714	Molecular chaperone (DnaJ superfamily)	[O]	CELLULAR PROCESSES AND SIGNALING	Posttranslational modification, protein turnover, chaperones						506
BMK_Unigene_45034	Hs21553335	1e-18	38/68(55.88)	81.6	hsa	KOG0714	Molecular chaperone (DnaJ superfamily)	[O]	CELLULAR PROCESSES AND SIGNALING	Posttranslational modification, protein turnover, chaperones						507
BMK_Unigene_45831	SPBC1734.11	5e-133	222/404(54.95)	400	spo	KOG0712	Molecular chaperone (DnaJ superfamily)	[O]	CELLULAR PROCESSES AND SIGNALING	Posttranslational modification, protein turnover, chaperones						508
BMK_Unigene_45862	YLR090w	2e-09	27/56(48.21)	57.4	sce	KOG0712	Molecular chaperone (DnaJ superfamily)	[O]	CELLULAR PROCESSES AND SIGNALING	Posttranslational modification, protein turnover, chaperones						509
BMK_Unigene_45882	SPBC17A3.05c	2e-18	90/267(33.71)	86.7	spo	KOG0714	Molecular chaperone (DnaJ superfamily)	[O]	CELLULAR PROCESSES AND SIGNALING	Posttranslational modification, protein turnover, chaperones						510
BMK_Unigene_46626	SPBC543.02c	6e-89	157/386(40.67)	281	spo	KOG0550	Molecular chaperone (DnaJ superfamily)	[O]	CELLULAR PROCESSES AND SIGNALING	Posttranslational modification, protein turnover, chaperones						511
BMK_Unigene_03530	SPCC10H11.02	3e-17	54/141(38.30)	82.8	spo	KOG0691	Molecular chaperone (DnaJ superfamily)	[O]	CELLULAR PROCESSES AND SIGNALING	Posttranslational modification, protein turnover, chaperones						512
BMK_Unigene_04192	At5g16650	6e-13	32/72(44.44)	69.3	ath	KOG0714	Molecular chaperone (DnaJ superfamily)	[O]	CELLULAR PROCESSES AND SIGNALING	Posttranslational modification, protein turnover, chaperones						513
BMK_Unigene_06354	YNL227c	4e-47	131/397(33.00)	182	sce	KOG0717	Molecular chaperone (DnaJ superfamily)	[O]	CELLULAR PROCESSES AND SIGNALING	Posttranslational modification, protein turnover, chaperones						514
BMK_Unigene_06615	7294713	4e-22	43/65(66.15)	97.4	dme	KOG0723	Molecular chaperone (DnaJ superfamily)	[O]	CELLULAR PROCESSES AND SIGNALING	Posttranslational modification, protein turnover, chaperones						515
BMK_Unigene_06630	SPCC4G3.14	5e-99	184/455(40.44)	319	spo	KOG0715	Molecular chaperone (DnaJ superfamily)	[O]	CELLULAR PROCESSES AND SIGNALING	Posttranslational modification, protein turnover, chaperones						516
BMK_Unigene_08470	SPCC830.07c	4e-41	83/169(49.11)	156	spo	KOG0714	Molecular chaperone (DnaJ superfamily)	[O]	CELLULAR PROCESSES AND SIGNALING	Posttranslational modification, protein turnover, chaperones						517
BMK_Unigene_08476	SPBC1347.05c	2e-75	144/369(39.02)	248	spo	KOG0712	Molecular chaperone (DnaJ superfamily)	[O]	CELLULAR PROCESSES AND SIGNALING	Posttranslational modification, protein turnover, chaperones						518
BMK_Unigene_08497	At2g21510	4e-09	27/77(35.06)	61.2	ath	KOG0691	Molecular chaperone (DnaJ superfamily)	[O]	CELLULAR PROCESSES AND SIGNALING	Posttranslational modification, protein turnover, chaperones						519
BMK_Unigene_08509	SPBC1734.11	1e-110	220/427(51.52)	349	spo	KOG0712	Molecular chaperone (DnaJ superfamily)	[O]	CELLULAR PROCESSES AND SIGNALING	Posttranslational modification, protein turnover, chaperones						520
BMK_Unigene_08724	SPBC543.02c	5e-88	182/428(42.52)	294	spo	KOG0550	Molecular chaperone (DnaJ superfamily)	[O]	CELLULAR PROCESSES AND SIGNALING	Posttranslational modification, protein turnover, chaperones						521
BMK_Unigene_09026	At1g56300	9e-11	30/72(41.67)	63.5	ath	KOG0714	Molecular chaperone (DnaJ superfamily)	[O]	CELLULAR PROCESSES AND SIGNALING	Posttranslational modification, protein turnover, chaperones						522
BMK_Unigene_21327	SPAC926.04c	0	500/700(71.43)	879	spo	KOG0019	Molecular chaperone (HSP90 family)	[O]	CELLULAR PROCESSES AND SIGNALING	Posttranslational modification, protein turnover, chaperones						523
BMK_Unigene_42333	Hs22065017	7e-64	99/125(79.20)	205	hsa	KOG0019	Molecular chaperone (HSP90 family)	[O]	CELLULAR PROCESSES AND SIGNALING	Posttranslational modification, protein turnover, chaperones						524
BMK_Unigene_42438	YPL240c	2e-21	57/97(58.76)	93.6	sce	KOG0019	Molecular chaperone (HSP90 family)	[O]	CELLULAR PROCESSES AND SIGNALING	Posttranslational modification, protein turnover, chaperones						525
BMK_Unigene_42457	YMR186w	1e-75	116/136(85.29)	242	sce	KOG0019	Molecular chaperone (HSP90 family)	[O]	CELLULAR PROCESSES AND SIGNALING	Posttranslational modification, protein turnover, chaperones						526
BMK_Unigene_42497	Hs13129150	7e-39	62/85(72.94)	139	hsa	KOG0019	Molecular chaperone (HSP90 family)	[O]	CELLULAR PROCESSES AND SIGNALING	Posttranslational modification, protein turnover, chaperones						527
BMK_Unigene_08050	SPAC926.04c	0	500/700(71.43)	879	spo	KOG0019	Molecular chaperone (HSP90 family)	[O]	CELLULAR PROCESSES AND SIGNALING	Posttranslational modification, protein turnover, chaperones						528
BMK_Unigene_38969	YDR171w	8e-11	39/105(37.14)	64.7	sce	KOG0710	Molecular chaperone (small heat-shock protein Hsp26/Hsp42)	[O]	CELLULAR PROCESSES AND SIGNALING	Posttranslational modification, protein turnover, chaperones						529
BMK_Unigene_40221	SPCC338.06c	1e-07	23/47(48.94)	49.7	spo	KOG0710	Molecular chaperone (small heat-shock protein Hsp26/Hsp42)	[O]	CELLULAR PROCESSES AND SIGNALING	Posttranslational modification, protein turnover, chaperones						530
BMK_Unigene_18938	SPBC3B9.19	2e-42	73/140(52.14)	149	spo	KOG3003	Molecular chaperone of the GrpE family	[O]	CELLULAR PROCESSES AND SIGNALING	Posttranslational modification, protein turnover, chaperones						531
BMK_Unigene_00716	SPBC3B9.19	4e-55	109/231(47.19)	187	spo	KOG3003	Molecular chaperone of the GrpE family	[O]	CELLULAR PROCESSES AND SIGNALING	Posttranslational modification, protein turnover, chaperones						532
BMK_Unigene_15073	SPAC227.10	5e-31	58/111(52.25)	115	spo	KOG4098	Molecular chaperone Prefoldin, subunit 2	[O]	CELLULAR PROCESSES AND SIGNALING	Posttranslational modification, protein turnover, chaperones						533
BMK_Unigene_18989	SPAC227.10	1e-21	43/88(48.86)	89.4	spo	KOG4098	Molecular chaperone Prefoldin, subunit 2	[O]	CELLULAR PROCESSES AND SIGNALING	Posttranslational modification, protein turnover, chaperones						534
BMK_Unigene_33304	SPAC227.10	6e-17	43/112(38.39)	78.2	spo	KOG4098	Molecular chaperone Prefoldin, subunit 2	[O]	CELLULAR PROCESSES AND SIGNALING	Posttranslational modification, protein turnover, chaperones						535
BMK_Unigene_01479	SPAC3H8.07c	2e-50	89/173(51.45)	169	spo	KOG3313	Molecular chaperone Prefoldin, subunit 3	[O]	CELLULAR PROCESSES AND SIGNALING	Posttranslational modification, protein turnover, chaperones						536
BMK_Unigene_33853	SPAC3H8.07c	8e-56	92/170(54.12)	179	spo	KOG3313	Molecular chaperone Prefoldin, subunit 3	[O]	CELLULAR PROCESSES AND SIGNALING	Posttranslational modification, protein turnover, chaperones						537
BMK_Unigene_19726	Hs12408677	2e-14	46/114(40.35)	68.2	hsa	KOG1760	Molecular chaperone Prefoldin, subunit 4	[O]	CELLULAR PROCESSES AND SIGNALING	Posttranslational modification, protein turnover, chaperones						538
BMK_Unigene_36211	Hs12408677	3e-13	37/88(42.05)	71.2	hsa	KOG1760	Molecular chaperone Prefoldin, subunit 4	[O]	CELLULAR PROCESSES AND SIGNALING	Posttranslational modification, protein turnover, chaperones						539
BMK_Unigene_36938	SPBC215.02	5e-36	65/138(47.10)	137	spo	KOG3048	Molecular chaperone Prefoldin, subunit 5	[O]	CELLULAR PROCESSES AND SIGNALING	Posttranslational modification, protein turnover, chaperones						540
BMK_Unigene_45149	SPBC215.02	6e-36	63/142(44.37)	127	spo	KOG3048	Molecular chaperone Prefoldin, subunit 5	[O]	CELLULAR PROCESSES AND SIGNALING	Posttranslational modification, protein turnover, chaperones						541
BMK_Unigene_07756	SPBC215.02	4e-27	52/118(44.07)	113	spo	KOG3048	Molecular chaperone Prefoldin, subunit 5	[O]	CELLULAR PROCESSES AND SIGNALING	Posttranslational modification, protein turnover, chaperones						542
BMK_Unigene_01003	SPAC1F5.06	5e-76	210/585(35.90)	272	spo	KOG0104	Molecular chaperones GRP170/SIL1, HSP70 superfamily	[O]	CELLULAR PROCESSES AND SIGNALING	Posttranslational modification, protein turnover, chaperones						543
BMK_Unigene_38218	Hs5453832	1e-69	223/789(28.26)	251	hsa	KOG0104	Molecular chaperones GRP170/SIL1, HSP70 superfamily	[O]	CELLULAR PROCESSES AND SIGNALING	Posttranslational modification, protein turnover, chaperones						544
BMK_Unigene_45785	SPAC1F5.06	1e-09	26/39(66.67)	58.5	spo	KOG0104	Molecular chaperones GRP170/SIL1, HSP70 superfamily	[O]	CELLULAR PROCESSES AND SIGNALING	Posttranslational modification, protein turnover, chaperones						545
BMK_Unigene_19751	YJL034w	0	459/610(75.25)	892	sce	KOG0100	Molecular chaperones GRP78/BiP/KAR2, HSP70 superfamily	[O]	CELLULAR PROCESSES AND SIGNALING	Posttranslational modification, protein turnover, chaperones						546
BMK_Unigene_31784	SPAC22A12.15c	2e-65	117/327(35.78)	227	spo	KOG0100	Molecular chaperones GRP78/BiP/KAR2, HSP70 superfamily	[O]	CELLULAR PROCESSES AND SIGNALING	Posttranslational modification, protein turnover, chaperones						547
BMK_Unigene_42270	YJL034w	4e-116	210/281(74.73)	357	sce	KOG0100	Molecular chaperones GRP78/BiP/KAR2, HSP70 superfamily	[O]	CELLULAR PROCESSES AND SIGNALING	Posttranslational modification, protein turnover, chaperones						548
BMK_Unigene_42491	YJL034w	2e-71	114/176(64.77)	234	sce	KOG0100	Molecular chaperones GRP78/BiP/KAR2, HSP70 superfamily	[O]	CELLULAR PROCESSES AND SIGNALING	Posttranslational modification, protein turnover, chaperones						549
BMK_Unigene_42559	SPAC22A12.15c	9e-33	56/78(71.79)	121	spo	KOG0100	Molecular chaperones GRP78/BiP/KAR2, HSP70 superfamily	[O]	CELLULAR PROCESSES AND SIGNALING	Posttranslational modification, protein turnover, chaperones						550
BMK_Unigene_03977	SPAC22A12.15c	3e-108	201/535(37.57)	353	spo	KOG0100	Molecular chaperones GRP78/BiP/KAR2, HSP70 superfamily	[O]	CELLULAR PROCESSES AND SIGNALING	Posttranslational modification, protein turnover, chaperones						551
BMK_Unigene_07980	YJL034w	0	460/610(75.41)	916	sce	KOG0100	Molecular chaperones GRP78/BiP/KAR2, HSP70 superfamily	[O]	CELLULAR PROCESSES AND SIGNALING	Posttranslational modification, protein turnover, chaperones						552
BMK_Unigene_25384	YPL106c	0	319/651(49.00)	612	sce	KOG0103	Molecular chaperones HSP105/HSP110/SSE1, HSP70 superfamily	[O]	CELLULAR PROCESSES AND SIGNALING	Posttranslational modification, protein turnover, chaperones						553
BMK_Unigene_39044	YBR169c	0	307/647(47.45)	546	sce	KOG0103	Molecular chaperones HSP105/HSP110/SSE1, HSP70 superfamily	[O]	CELLULAR PROCESSES AND SIGNALING	Posttranslational modification, protein turnover, chaperones						554
BMK_Unigene_08501	YBR169c	0	321/651(49.31)	596	sce	KOG0103	Molecular chaperones HSP105/HSP110/SSE1, HSP70 superfamily	[O]	CELLULAR PROCESSES AND SIGNALING	Posttranslational modification, protein turnover, chaperones						555
BMK_Unigene_13665	Hs18576822	1e-29	136/587(23.17)	127	hsa	KOG0101	Molecular chaperones HSP70/HSC70, HSP70 superfamily	[O]	CELLULAR PROCESSES AND SIGNALING	Posttranslational modification, protein turnover, chaperones						556
BMK_Unigene_13776	At3g09440	3e-07	22/22(100.00)	49.7	ath	KOG0101	Molecular chaperones HSP70/HSC70, HSP70 superfamily	[O]	CELLULAR PROCESSES AND SIGNALING	Posttranslational modification, protein turnover, chaperones						557
BMK_Unigene_16112	YDL229w	7e-40	66/68(97.06)	140	sce	KOG0101	Molecular chaperones HSP70/HSC70, HSP70 superfamily	[O]	CELLULAR PROCESSES AND SIGNALING	Posttranslational modification, protein turnover, chaperones						558
BMK_Unigene_16743	At5g02500	4e-41	69/71(97.18)	144	ath	KOG0101	Molecular chaperones HSP70/HSC70, HSP70 superfamily	[O]	CELLULAR PROCESSES AND SIGNALING	Posttranslational modification, protein turnover, chaperones						559
BMK_Unigene_17468	YHR064c	6e-47	76/76(100.00)	160	sce	KOG0101	Molecular chaperones HSP70/HSC70, HSP70 superfamily	[O]	CELLULAR PROCESSES AND SIGNALING	Posttranslational modification, protein turnover, chaperones						560
BMK_Unigene_17878	YAL005c	1e-30	56/57(98.25)	115	sce	KOG0101	Molecular chaperones HSP70/HSC70, HSP70 superfamily	[O]	CELLULAR PROCESSES AND SIGNALING	Posttranslational modification, protein turnover, chaperones						561
BMK_Unigene_19718	SPCC1739.13	0	501/650(77.08)	925	spo	KOG0101	Molecular chaperones HSP70/HSC70, HSP70 superfamily	[O]	CELLULAR PROCESSES AND SIGNALING	Posttranslational modification, protein turnover, chaperones						562
BMK_Unigene_00614	YDL229w	1e-139	197/198(99.49)	409	sce	KOG0101	Molecular chaperones HSP70/HSC70, HSP70 superfamily	[O]	CELLULAR PROCESSES AND SIGNALING	Posttranslational modification, protein turnover, chaperones						563
BMK_Unigene_27987	YHR064c	6e-50	84/84(100.00)	168	sce	KOG0101	Molecular chaperones HSP70/HSC70, HSP70 superfamily	[O]	CELLULAR PROCESSES AND SIGNALING	Posttranslational modification, protein turnover, chaperones						564
BMK_Unigene_28027	Hs18576822	1e-29	136/587(23.17)	127	hsa	KOG0101	Molecular chaperones HSP70/HSC70, HSP70 superfamily	[O]	CELLULAR PROCESSES AND SIGNALING	Posttranslational modification, protein turnover, chaperones						565
BMK_Unigene_28764	YHR064c	2e-52	87/87(100.00)	175	sce	KOG0101	Molecular chaperones HSP70/HSC70, HSP70 superfamily	[O]	CELLULAR PROCESSES AND SIGNALING	Posttranslational modification, protein turnover, chaperones						566
BMK_Unigene_01339	YNL209w	0	429/436(98.39)	706	sce	KOG0101	Molecular chaperones HSP70/HSC70, HSP70 superfamily	[O]	CELLULAR PROCESSES AND SIGNALING	Posttranslational modification, protein turnover, chaperones						567
BMK_Unigene_01853	YNL209w	0	448/614(72.96)	884	sce	KOG0101	Molecular chaperones HSP70/HSC70, HSP70 superfamily	[O]	CELLULAR PROCESSES AND SIGNALING	Posttranslational modification, protein turnover, chaperones						568
BMK_Unigene_33466	SPAC57A7.12	3e-126	217/457(47.48)	391	spo	KOG0101	Molecular chaperones HSP70/HSC70, HSP70 superfamily	[O]	CELLULAR PROCESSES AND SIGNALING	Posttranslational modification, protein turnover, chaperones						569
BMK_Unigene_38795	Hs18576822	3e-28	135/584(23.12)	120	hsa	KOG0101	Molecular chaperones HSP70/HSC70, HSP70 superfamily	[O]	CELLULAR PROCESSES AND SIGNALING	Posttranslational modification, protein turnover, chaperones						570
BMK_Unigene_41992	YNL209w	2e-110	170/246(69.11)	339	sce	KOG0101	Molecular chaperones HSP70/HSC70, HSP70 superfamily	[O]	CELLULAR PROCESSES AND SIGNALING	Posttranslational modification, protein turnover, chaperones						571
BMK_Unigene_42089	YDL229w	4e-63	96/124(77.42)	206	sce	KOG0101	Molecular chaperones HSP70/HSC70, HSP70 superfamily	[O]	CELLULAR PROCESSES AND SIGNALING	Posttranslational modification, protein turnover, chaperones						572
BMK_Unigene_43981	YHR064c	2e-114	241/551(43.74)	358	sce	KOG0101	Molecular chaperones HSP70/HSC70, HSP70 superfamily	[O]	CELLULAR PROCESSES AND SIGNALING	Posttranslational modification, protein turnover, chaperones						573
BMK_Unigene_07367	Hs18677724	3e-15	71/258(27.52)	82	hsa	KOG0101	Molecular chaperones HSP70/HSC70, HSP70 superfamily	[O]	CELLULAR PROCESSES AND SIGNALING	Posttranslational modification, protein turnover, chaperones						574
BMK_Unigene_08002	SPCC1739.13	0	501/650(77.08)	906	spo	KOG0101	Molecular chaperones HSP70/HSC70, HSP70 superfamily	[O]	CELLULAR PROCESSES AND SIGNALING	Posttranslational modification, protein turnover, chaperones						575
BMK_Unigene_08248	YNL209w	6e-94	138/183(75.41)	293	sce	KOG0101	Molecular chaperones HSP70/HSC70, HSP70 superfamily	[O]	CELLULAR PROCESSES AND SIGNALING	Posttranslational modification, protein turnover, chaperones						576
BMK_Unigene_09339	SPAC57A7.12	2e-126	217/457(47.48)	391	spo	KOG0101	Molecular chaperones HSP70/HSC70, HSP70 superfamily	[O]	CELLULAR PROCESSES AND SIGNALING	Posttranslational modification, protein turnover, chaperones						577
BMK_Unigene_16003	HsM4758570	3e-35	60/82(73.17)	129	hsa	KOG0102	Molecular chaperones mortalin/PBP74/GRP75, HSP70 superfamily	[O]	CELLULAR PROCESSES AND SIGNALING	Posttranslational modification, protein turnover, chaperones						578
BMK_Unigene_31872	YJR045c	2e-83	130/196(66.33)	271	sce	KOG0102	Molecular chaperones mortalin/PBP74/GRP75, HSP70 superfamily	[O]	CELLULAR PROCESSES AND SIGNALING	Posttranslational modification, protein turnover, chaperones						579
BMK_Unigene_01817	YJR045c	0	453/626(72.36)	924	sce	KOG0102	Molecular chaperones mortalin/PBP74/GRP75, HSP70 superfamily	[O]	CELLULAR PROCESSES AND SIGNALING	Posttranslational modification, protein turnover, chaperones						580
BMK_Unigene_39279	YJR045c	0	340/411(82.73)	652	sce	KOG0102	Molecular chaperones mortalin/PBP74/GRP75, HSP70 superfamily	[O]	CELLULAR PROCESSES AND SIGNALING	Posttranslational modification, protein turnover, chaperones						581
BMK_Unigene_15443	SPCC645.14c	0	307/593(51.77)	562	spo	KOG0548	Molecular co-chaperone STI1	[O]	CELLULAR PROCESSES AND SIGNALING	Posttranslational modification, protein turnover, chaperones						582
BMK_Unigene_29693	SPCC645.14c	0	307/588(52.21)	563	spo	KOG0548	Molecular co-chaperone STI1	[O]	CELLULAR PROCESSES AND SIGNALING	Posttranslational modification, protein turnover, chaperones						583
BMK_Unigene_42098	SPCC645.14c	4e-115	212/442(47.96)	355	spo	KOG0548	Molecular co-chaperone STI1	[O]	CELLULAR PROCESSES AND SIGNALING	Posttranslational modification, protein turnover, chaperones						584
BMK_Unigene_14378	Hs5803225	1e-89	130/184(70.65)	270	hsa	KOG0841	Multifunctional chaperone (14-3-3 family)	[O]	CELLULAR PROCESSES AND SIGNALING	Posttranslational modification, protein turnover, chaperones						585
BMK_Unigene_14379	YER177w	1e-21	45/51(88.24)	94.4	sce	KOG0841	Multifunctional chaperone (14-3-3 family)	[O]	CELLULAR PROCESSES AND SIGNALING	Posttranslational modification, protein turnover, chaperones						586
BMK_Unigene_16111	YDR099w	2e-66	94/95(98.95)	205	sce	KOG0841	Multifunctional chaperone (14-3-3 family)	[O]	CELLULAR PROCESSES AND SIGNALING	Posttranslational modification, protein turnover, chaperones						587
BMK_Unigene_17180	At5g65430	2e-68	96/123(78.05)	211	ath	KOG0841	Multifunctional chaperone (14-3-3 family)	[O]	CELLULAR PROCESSES AND SIGNALING	Posttranslational modification, protein turnover, chaperones						588
BMK_Unigene_19679	SPAC8E11.02c	1e-133	192/232(82.76)	401	spo	KOG0841	Multifunctional chaperone (14-3-3 family)	[O]	CELLULAR PROCESSES AND SIGNALING	Posttranslational modification, protein turnover, chaperones						589
BMK_Unigene_02242	At1g78300	3e-46	75/87(86.21)	152	ath	KOG0841	Multifunctional chaperone (14-3-3 family)	[O]	CELLULAR PROCESSES AND SIGNALING	Posttranslational modification, protein turnover, chaperones						590
BMK_Unigene_37231	YDR099w	8e-22	46/52(88.46)	96.3	sce	KOG0841	Multifunctional chaperone (14-3-3 family)	[O]	CELLULAR PROCESSES AND SIGNALING	Posttranslational modification, protein turnover, chaperones						591
BMK_Unigene_37232	Hs5803225	6e-87	130/184(70.65)	270	hsa	KOG0841	Multifunctional chaperone (14-3-3 family)	[O]	CELLULAR PROCESSES AND SIGNALING	Posttranslational modification, protein turnover, chaperones						592
BMK_Unigene_39940	SPAC8E11.02c	2e-62	92/113(81.42)	202	spo	KOG0841	Multifunctional chaperone (14-3-3 family)	[O]	CELLULAR PROCESSES AND SIGNALING	Posttranslational modification, protein turnover, chaperones						593
BMK_Unigene_42157	SPAC8E11.02c	6e-51	80/123(65.04)	169	spo	KOG0841	Multifunctional chaperone (14-3-3 family)	[O]	CELLULAR PROCESSES AND SIGNALING	Posttranslational modification, protein turnover, chaperones						594
BMK_Unigene_42164	SPAC8E11.02c	3e-64	101/123(82.11)	203	spo	KOG0841	Multifunctional chaperone (14-3-3 family)	[O]	CELLULAR PROCESSES AND SIGNALING	Posttranslational modification, protein turnover, chaperones						595
BMK_Unigene_07951	SPAC8E11.02c	7e-135	192/232(82.76)	401	spo	KOG0841	Multifunctional chaperone (14-3-3 family)	[O]	CELLULAR PROCESSES AND SIGNALING	Posttranslational modification, protein turnover, chaperones						596
BMK_Unigene_00990	SPACUNK4.12c	0	399/942(42.36)	728	spo	KOG0959	N-arginine dibasic convertase NRD1 and related Zn2+-dependent endopeptidases, insulinase superfamily	[O]	CELLULAR PROCESSES AND SIGNALING	Posttranslational modification, protein turnover, chaperones						597
BMK_Unigene_29794	YLR389c	5e-18	44/130(33.85)	83.2	sce	KOG0959	N-arginine dibasic convertase NRD1 and related Zn2+-dependent endopeptidases, insulinase superfamily	[O]	CELLULAR PROCESSES AND SIGNALING	Posttranslational modification, protein turnover, chaperones						598
BMK_Unigene_29975	YLR389c	2e-19	40/85(47.06)	84.7	sce	KOG0959	N-arginine dibasic convertase NRD1 and related Zn2+-dependent endopeptidases, insulinase superfamily	[O]	CELLULAR PROCESSES AND SIGNALING	Posttranslational modification, protein turnover, chaperones						599
BMK_Unigene_45017	Hs4826770	1e-33	63/149(42.28)	129	hsa	KOG0959	N-arginine dibasic convertase NRD1 and related Zn2+-dependent endopeptidases, insulinase superfamily	[O]	CELLULAR PROCESSES AND SIGNALING	Posttranslational modification, protein turnover, chaperones						600
BMK_Unigene_46268	Hs4826770	3e-25	54/134(40.30)	104	hsa	KOG0959	N-arginine dibasic convertase NRD1 and related Zn2+-dependent endopeptidases, insulinase superfamily	[O]	CELLULAR PROCESSES AND SIGNALING	Posttranslational modification, protein turnover, chaperones						601
BMK_Unigene_46544	YLR389c	6e-28	55/109(50.46)	110	sce	KOG0959	N-arginine dibasic convertase NRD1 and related Zn2+-dependent endopeptidases, insulinase superfamily	[O]	CELLULAR PROCESSES AND SIGNALING	Posttranslational modification, protein turnover, chaperones						602
BMK_Unigene_10119	7294767	5e-76	191/552(34.60)	263	dme	KOG2016	NEDD8-activating complex, APP-BP1/UBA5 component	[O]	CELLULAR PROCESSES AND SIGNALING	Posttranslational modification, protein turnover, chaperones						603
BMK_Unigene_25314	Hs4502169	3e-20	43/70(61.43)	87.4	hsa	KOG2016	NEDD8-activating complex, APP-BP1/UBA5 component	[O]	CELLULAR PROCESSES AND SIGNALING	Posttranslational modification, protein turnover, chaperones						604
BMK_Unigene_27724	7294767	2e-07	29/94(30.85)	49.7	dme	KOG2016	NEDD8-activating complex, APP-BP1/UBA5 component	[O]	CELLULAR PROCESSES AND SIGNALING	Posttranslational modification, protein turnover, chaperones						605
BMK_Unigene_41077	7294767	1e-76	190/536(35.45)	261	dme	KOG2016	NEDD8-activating complex, APP-BP1/UBA5 component	[O]	CELLULAR PROCESSES AND SIGNALING	Posttranslational modification, protein turnover, chaperones						606
BMK_Unigene_01203	Hs19923744	9e-150	222/417(53.24)	457	hsa	KOG2015	NEDD8-activating complex, catalytic component UBA3	[O]	CELLULAR PROCESSES AND SIGNALING	Posttranslational modification, protein turnover, chaperones						607
BMK_Unigene_45546	Hs19923744	2e-92	129/227(56.83)	285	hsa	KOG2015	NEDD8-activating complex, catalytic component UBA3	[O]	CELLULAR PROCESSES AND SIGNALING	Posttranslational modification, protein turnover, chaperones						608
BMK_Unigene_47152	Hs19923744	1e-15	47/90(52.22)	73.2	hsa	KOG2015	NEDD8-activating complex, catalytic component UBA3	[O]	CELLULAR PROCESSES AND SIGNALING	Posttranslational modification, protein turnover, chaperones						609
BMK_Unigene_19659	SPAC15A10.11	3e-17	53/157(33.76)	81.6	spo	KOG1140	N-end rule pathway, recognition component UBR1	[O]	CELLULAR PROCESSES AND SIGNALING	Posttranslational modification, protein turnover, chaperones						610
BMK_Unigene_38154	SPAC15A10.11	2e-142	434/1591(27.28)	497	spo	KOG1140	N-end rule pathway, recognition component UBR1	[O]	CELLULAR PROCESSES AND SIGNALING	Posttranslational modification, protein turnover, chaperones						611
BMK_Unigene_38504	SPAC15A10.11	8e-22	36/72(50.00)	92.8	spo	KOG1140	N-end rule pathway, recognition component UBR1	[O]	CELLULAR PROCESSES AND SIGNALING	Posttranslational modification, protein turnover, chaperones						612
BMK_Unigene_00183	At3g20970	2e-51	112/256(43.75)	188	ath	KOG2358	NifU-like domain-containing proteins	[O]	CELLULAR PROCESSES AND SIGNALING	Posttranslational modification, protein turnover, chaperones						613
BMK_Unigene_26480	At3g20970	1e-50	109/244(44.67)	185	ath	KOG2358	NifU-like domain-containing proteins	[O]	CELLULAR PROCESSES AND SIGNALING	Posttranslational modification, protein turnover, chaperones						614
BMK_Unigene_44773	CE06292	4e-54	96/210(45.71)	180	cel	KOG2358	NifU-like domain-containing proteins	[O]	CELLULAR PROCESSES AND SIGNALING	Posttranslational modification, protein turnover, chaperones						615
BMK_Unigene_01270	Hs15277421	2e-51	83/159(52.20)	183	hsa	KOG0428	Non-canonical ubiquitin conjugating enzyme 1	[O]	CELLULAR PROCESSES AND SIGNALING	Posttranslational modification, protein turnover, chaperones						616
BMK_Unigene_38163	SPBC16E9.10c	0	374/730(51.23)	681	spo	KOG0733	Nuclear AAA ATPase (VCP subfamily)	[O]	CELLULAR PROCESSES AND SIGNALING	Posttranslational modification, protein turnover, chaperones						617
BMK_Unigene_02278	SPBC16E9.10c	0	365/690(52.90)	677	spo	KOG0733	Nuclear AAA ATPase (VCP subfamily)	[O]	CELLULAR PROCESSES AND SIGNALING	Posttranslational modification, protein turnover, chaperones						618
BMK_Unigene_24135	YJL002c	9e-61	142/463(30.67)	215	sce	KOG2291	Oligosaccharyltransferase, alpha subunit (ribophorin I)	[O]	CELLULAR PROCESSES AND SIGNALING	Posttranslational modification, protein turnover, chaperones						619
BMK_Unigene_37298	YJL002c	1e-51	132/445(29.66)	187	sce	KOG2291	Oligosaccharyltransferase, alpha subunit (ribophorin I)	[O]	CELLULAR PROCESSES AND SIGNALING	Posttranslational modification, protein turnover, chaperones						620
BMK_Unigene_05596	YJL002c	1e-61	142/471(30.15)	216	sce	KOG2291	Oligosaccharyltransferase, alpha subunit (ribophorin I)	[O]	CELLULAR PROCESSES AND SIGNALING	Posttranslational modification, protein turnover, chaperones						621
BMK_Unigene_01102	SPCC338.15	3e-65	148/438(33.79)	224	spo	KOG2754	Oligosaccharyltransferase, beta subunit	[O]	CELLULAR PROCESSES AND SIGNALING	Posttranslational modification, protein turnover, chaperones						622
BMK_Unigene_31900	SPCC338.15	7e-06	23/49(46.94)	44.7	spo	KOG2754	Oligosaccharyltransferase, beta subunit	[O]	CELLULAR PROCESSES AND SIGNALING	Posttranslational modification, protein turnover, chaperones						623
BMK_Unigene_39087	SPCC338.15	2e-73	148/442(33.48)	243	spo	KOG2754	Oligosaccharyltransferase, beta subunit	[O]	CELLULAR PROCESSES AND SIGNALING	Posttranslational modification, protein turnover, chaperones						624
BMK_Unigene_45063	Hs4506677	6e-13	53/205(25.85)	71.6	hsa	KOG2447	Oligosaccharyltransferase, delta subunit (ribophorin II)	[O]	CELLULAR PROCESSES AND SIGNALING	Posttranslational modification, protein turnover, chaperones						625
BMK_Unigene_27431	7297376	3e-25	98/327(29.97)	109	dme	KOG2603	Oligosaccharyltransferase, gamma subunit	[O]	CELLULAR PROCESSES AND SIGNALING	Posttranslational modification, protein turnover, chaperones						626
BMK_Unigene_36299	Hs14149775	2e-28	85/285(29.82)	115	hsa	KOG2603	Oligosaccharyltransferase, gamma subunit	[O]	CELLULAR PROCESSES AND SIGNALING	Posttranslational modification, protein turnover, chaperones						627
BMK_Unigene_08479	7297376	5e-28	101/330(30.61)	117	dme	KOG2603	Oligosaccharyltransferase, gamma subunit	[O]	CELLULAR PROCESSES AND SIGNALING	Posttranslational modification, protein turnover, chaperones						628
BMK_Unigene_16069	YGL022w	5e-45	73/73(100.00)	155	sce	KOG2292	Oligosaccharyltransferase, STT3 subunit	[O]	CELLULAR PROCESSES AND SIGNALING	Posttranslational modification, protein turnover, chaperones						629
BMK_Unigene_20446	SPBC1271.02	0	446/713(62.55)	916	spo	KOG2292	Oligosaccharyltransferase, STT3 subunit	[O]	CELLULAR PROCESSES AND SIGNALING	Posttranslational modification, protein turnover, chaperones						630
BMK_Unigene_00384	SPBC1271.02	0	438/713(61.43)	874	spo	KOG2292	Oligosaccharyltransferase, STT3 subunit	[O]	CELLULAR PROCESSES AND SIGNALING	Posttranslational modification, protein turnover, chaperones						631
BMK_Unigene_02021	YGL022w	3e-56	88/88(100.00)	187	sce	KOG2292	Oligosaccharyltransferase, STT3 subunit	[O]	CELLULAR PROCESSES AND SIGNALING	Posttranslational modification, protein turnover, chaperones						632
BMK_Unigene_45100	Hs5453902	3e-21	51/95(53.68)	87.4	hsa	KOG3258	Parvulin-like peptidyl-prolyl cis-trans isomerase	[O]	CELLULAR PROCESSES AND SIGNALING	Posttranslational modification, protein turnover, chaperones						633
BMK_Unigene_37275	SPAP14E8.04	3e-56	110/289(38.06)	194	spo	KOG2661	Peptidase family M48	[O]	CELLULAR PROCESSES AND SIGNALING	Posttranslational modification, protein turnover, chaperones						634
BMK_Unigene_37787	SPAP14E8.04	2e-22	42/84(50.00)	95.1	spo	KOG2661	Peptidase family M48	[O]	CELLULAR PROCESSES AND SIGNALING	Posttranslational modification, protein turnover, chaperones						635
BMK_Unigene_37788	YKR087c	1e-45	78/174(44.83)	157	sce	KOG2661	Peptidase family M48	[O]	CELLULAR PROCESSES AND SIGNALING	Posttranslational modification, protein turnover, chaperones						636
BMK_Unigene_02793	SPAP14E8.04	6e-55	109/268(40.67)	192	spo	KOG2661	Peptidase family M48	[O]	CELLULAR PROCESSES AND SIGNALING	Posttranslational modification, protein turnover, chaperones						637
BMK_Unigene_24156	SPAC29E6.05c	3e-57	86/164(52.44)	188	spo	KOG1635	Peptide methionine sulfoxide reductase	[O]	CELLULAR PROCESSES AND SIGNALING	Posttranslational modification, protein turnover, chaperones						638
BMK_Unigene_01298	SPAC29E6.05c	5e-54	87/164(53.05)	188	spo	KOG1635	Peptide methionine sulfoxide reductase	[O]	CELLULAR PROCESSES AND SIGNALING	Posttranslational modification, protein turnover, chaperones						639
BMK_Unigene_45545	SPAC29E6.05c	2e-51	81/153(52.94)	167	spo	KOG1635	Peptide methionine sulfoxide reductase	[O]	CELLULAR PROCESSES AND SIGNALING	Posttranslational modification, protein turnover, chaperones						640
BMK_Unigene_18626	SPBC1709.14	2e-90	159/341(46.63)	292	spo	KOG0909	Peptide:N-glycanase	[O]	CELLULAR PROCESSES AND SIGNALING	Posttranslational modification, protein turnover, chaperones						641
BMK_Unigene_34296	SPBC1709.14	1e-16	41/111(36.94)	79.7	spo	KOG0909	Peptide:N-glycanase	[O]	CELLULAR PROCESSES AND SIGNALING	Posttranslational modification, protein turnover, chaperones						642
BMK_Unigene_37465	SPBC1709.14	6e-91	162/341(47.51)	293	spo	KOG0909	Peptide:N-glycanase	[O]	CELLULAR PROCESSES AND SIGNALING	Posttranslational modification, protein turnover, chaperones						643
BMK_Unigene_45156	SPBC1709.14	4e-49	75/137(54.74)	166	spo	KOG0909	Peptide:N-glycanase	[O]	CELLULAR PROCESSES AND SIGNALING	Posttranslational modification, protein turnover, chaperones						644
BMK_Unigene_14185	SPBP8B7.25	2e-64	118/170(69.41)	210	spo	KOG0880	Peptidyl-prolyl cis-trans isomerase	[O]	CELLULAR PROCESSES AND SIGNALING	Posttranslational modification, protein turnover, chaperones						645
BMK_Unigene_27114	SPBP8B7.25	6e-67	119/170(70.00)	216	spo	KOG0880	Peptidyl-prolyl cis-trans isomerase	[O]	CELLULAR PROCESSES AND SIGNALING	Posttranslational modification, protein turnover, chaperones						646
BMK_Unigene_29127	YHR057c	8e-19	44/84(52.38)	81.3	sce	KOG0880	Peptidyl-prolyl cis-trans isomerase	[O]	CELLULAR PROCESSES AND SIGNALING	Posttranslational modification, protein turnover, chaperones						647
BMK_Unigene_01990	7294671	8e-53	105/205(51.22)	196	dme	KOG0885	Peptidyl-prolyl cis-trans isomerase	[O]	CELLULAR PROCESSES AND SIGNALING	Posttranslational modification, protein turnover, chaperones						648
BMK_Unigene_39346	SPBP8B7.25	7e-71	130/200(65.00)	227	spo	KOG0880	Peptidyl-prolyl cis-trans isomerase	[O]	CELLULAR PROCESSES AND SIGNALING	Posttranslational modification, protein turnover, chaperones						649
BMK_Unigene_40097	SPCC16C4.03	3e-52	94/179(52.51)	185	spo	KOG3259	Peptidyl-prolyl cis-trans isomerase	[O]	CELLULAR PROCESSES AND SIGNALING	Posttranslational modification, protein turnover, chaperones						650
BMK_Unigene_45543	SPCC16C4.03	7e-45	77/144(53.47)	151	spo	KOG3259	Peptidyl-prolyl cis-trans isomerase	[O]	CELLULAR PROCESSES AND SIGNALING	Posttranslational modification, protein turnover, chaperones						651
BMK_Unigene_06579	SPCC16C4.03	1e-49	94/176(53.41)	177	spo	KOG3259	Peptidyl-prolyl cis-trans isomerase	[O]	CELLULAR PROCESSES AND SIGNALING	Posttranslational modification, protein turnover, chaperones						652
BMK_Unigene_00039	YNL329c	1e-140	268/571(46.94)	466	sce	KOG0736	Peroxisome assembly factor 2 containing the AAA+-type ATPase domain	[O]	CELLULAR PROCESSES AND SIGNALING	Posttranslational modification, protein turnover, chaperones						653
BMK_Unigene_21847	YNL329c	2e-24	55/118(46.61)	100	sce	KOG0736	Peroxisome assembly factor 2 containing the AAA+-type ATPase domain	[O]	CELLULAR PROCESSES AND SIGNALING	Posttranslational modification, protein turnover, chaperones						654
BMK_Unigene_00665	YKL027w	5e-109	185/392(47.19)	342	sce	KOG2018	Predicted dinucleotide-utilizing enzyme involved in molybdopterin and thiamine biosynthesis	[O]	CELLULAR PROCESSES AND SIGNALING	Posttranslational modification, protein turnover, chaperones						655
BMK_Unigene_34594	SPAC1A6.10	2e-38	82/153(53.59)	139	spo	KOG2018	Predicted dinucleotide-utilizing enzyme involved in molybdopterin and thiamine biosynthesis	[O]	CELLULAR PROCESSES AND SIGNALING	Posttranslational modification, protein turnover, chaperones						656
BMK_Unigene_34595	SPAC1A6.10	2e-21	69/154(44.81)	92.4	spo	KOG2018	Predicted dinucleotide-utilizing enzyme involved in molybdopterin and thiamine biosynthesis	[O]	CELLULAR PROCESSES AND SIGNALING	Posttranslational modification, protein turnover, chaperones						657
BMK_Unigene_46275	YKL027w	6e-19	56/174(32.18)	86.3	sce	KOG2018	Predicted dinucleotide-utilizing enzyme involved in molybdopterin and thiamine biosynthesis	[O]	CELLULAR PROCESSES AND SIGNALING	Posttranslational modification, protein turnover, chaperones						658
BMK_Unigene_10221	At5g60250	2e-22	69/229(30.13)	105	ath	KOG1812	Predicted E3 ubiquitin ligase	[O]	CELLULAR PROCESSES AND SIGNALING	Posttranslational modification, protein turnover, chaperones						659
BMK_Unigene_10298	SPBC947.10	1e-29	82/236(34.75)	127	spo	KOG0828	Predicted E3 ubiquitin ligase	[O]	CELLULAR PROCESSES AND SIGNALING	Posttranslational modification, protein turnover, chaperones						660
BMK_Unigene_10936	SPAC328.02	7e-08	27/58(46.55)	51.6	spo	KOG1815	Predicted E3 ubiquitin ligase	[O]	CELLULAR PROCESSES AND SIGNALING	Posttranslational modification, protein turnover, chaperones						661
BMK_Unigene_14551	SPBP8B7.23	7e-54	107/270(39.63)	202	spo	KOG2164	Predicted E3 ubiquitin ligase	[O]	CELLULAR PROCESSES AND SIGNALING	Posttranslational modification, protein turnover, chaperones						662
BMK_Unigene_15823	SPBC29A3.03c	9e-65	140/405(34.57)	223	spo	KOG2817	Predicted E3 ubiquitin ligase	[O]	CELLULAR PROCESSES AND SIGNALING	Posttranslational modification, protein turnover, chaperones						663
BMK_Unigene_18746	SPAC328.02	7e-168	245/459(53.38)	528	spo	KOG1815	Predicted E3 ubiquitin ligase	[O]	CELLULAR PROCESSES AND SIGNALING	Posttranslational modification, protein turnover, chaperones						664
BMK_Unigene_19079	SPBP8B7.23	1e-32	60/125(48.00)	126	spo	KOG2164	Predicted E3 ubiquitin ligase	[O]	CELLULAR PROCESSES AND SIGNALING	Posttranslational modification, protein turnover, chaperones						665
BMK_Unigene_00939	SPBC21D10.09c	7e-54	147/516(28.49)	211	spo	KOG0803	Predicted E3 ubiquitin ligase	[O]	CELLULAR PROCESSES AND SIGNALING	Posttranslational modification, protein turnover, chaperones						666
BMK_Unigene_01126	SPCC1223.01	5e-64	104/228(45.61)	221	spo	KOG2231	Predicted E3 ubiquitin ligase	[O]	CELLULAR PROCESSES AND SIGNALING	Posttranslational modification, protein turnover, chaperones						667
BMK_Unigene_20940	YKL034w	1e-06	24/52(46.15)	47	sce	KOG0828	Predicted E3 ubiquitin ligase	[O]	CELLULAR PROCESSES AND SIGNALING	Posttranslational modification, protein turnover, chaperones						668
BMK_Unigene_22098	SPBC21D10.09c	1e-25	38/66(57.58)	102	spo	KOG0803	Predicted E3 ubiquitin ligase	[O]	CELLULAR PROCESSES AND SIGNALING	Posttranslational modification, protein turnover, chaperones						669
BMK_Unigene_22665	SPBP8B7.15c	9e-27	52/81(64.20)	106	spo	KOG0314	Predicted E3 ubiquitin ligase	[O]	CELLULAR PROCESSES AND SIGNALING	Posttranslational modification, protein turnover, chaperones						670
BMK_Unigene_22927	SPBC13E7.02_1	6e-44	82/184(44.57)	165	spo	KOG1813	Predicted E3 ubiquitin ligase	[O]	CELLULAR PROCESSES AND SIGNALING	Posttranslational modification, protein turnover, chaperones						671
BMK_Unigene_23993	SPCC1223.01	3e-21	42/87(48.28)	87.4	spo	KOG2231	Predicted E3 ubiquitin ligase	[O]	CELLULAR PROCESSES AND SIGNALING	Posttranslational modification, protein turnover, chaperones						672
BMK_Unigene_24111	SPAC1002.14	2e-47	141/479(29.44)	177	spo	KOG1814	Predicted E3 ubiquitin ligase	[O]	CELLULAR PROCESSES AND SIGNALING	Posttranslational modification, protein turnover, chaperones						673
BMK_Unigene_24459	SPBC29A3.03c	1e-27	47/87(54.02)	105	spo	KOG2817	Predicted E3 ubiquitin ligase	[O]	CELLULAR PROCESSES AND SIGNALING	Posttranslational modification, protein turnover, chaperones						674
BMK_Unigene_25983	SPAC328.02	1e-177	245/460(53.26)	528	spo	KOG1815	Predicted E3 ubiquitin ligase	[O]	CELLULAR PROCESSES AND SIGNALING	Posttranslational modification, protein turnover, chaperones						675
BMK_Unigene_27583	Hs22062484	6e-14	36/84(42.86)	68.2	hsa	KOG1812	Predicted E3 ubiquitin ligase	[O]	CELLULAR PROCESSES AND SIGNALING	Posttranslational modification, protein turnover, chaperones						676
BMK_Unigene_27737	SPBP8B7.15c	4e-21	35/49(71.43)	88.2	spo	KOG0314	Predicted E3 ubiquitin ligase	[O]	CELLULAR PROCESSES AND SIGNALING	Posttranslational modification, protein turnover, chaperones						677
BMK_Unigene_27742	SPBP8B7.15c	1e-87	158/359(44.01)	293	spo	KOG0314	Predicted E3 ubiquitin ligase	[O]	CELLULAR PROCESSES AND SIGNALING	Posttranslational modification, protein turnover, chaperones						678
BMK_Unigene_28314	Hs21630277	2e-07	24/71(33.80)	49.3	hsa	KOG2177	Predicted E3 ubiquitin ligase	[O]	CELLULAR PROCESSES AND SIGNALING	Posttranslational modification, protein turnover, chaperones						679
BMK_Unigene_28976	Hs20543984	4e-46	106/337(31.45)	169	hsa	KOG4159	Predicted E3 ubiquitin ligase	[O]	CELLULAR PROCESSES AND SIGNALING	Posttranslational modification, protein turnover, chaperones						680
BMK_Unigene_01143	At3g45580	2e-19	63/202(31.19)	93.6	ath	KOG1812	Predicted E3 ubiquitin ligase	[O]	CELLULAR PROCESSES AND SIGNALING	Posttranslational modification, protein turnover, chaperones						681
BMK_Unigene_01539	SPCC548.05c	4e-20	55/194(28.35)	95.1	spo	KOG2177	Predicted E3 ubiquitin ligase	[O]	CELLULAR PROCESSES AND SIGNALING	Posttranslational modification, protein turnover, chaperones						682
BMK_Unigene_32017	SPAC3A11.02	5e-22	48/85(56.47)	103	spo	KOG1039	Predicted E3 ubiquitin ligase	[O]	CELLULAR PROCESSES AND SIGNALING	Posttranslational modification, protein turnover, chaperones						683
BMK_Unigene_33652	Hs21536434	2e-25	77/213(36.15)	114	hsa	KOG1812	Predicted E3 ubiquitin ligase	[O]	CELLULAR PROCESSES AND SIGNALING	Posttranslational modification, protein turnover, chaperones						684
BMK_Unigene_34008	SPAC6B12.07c	2e-48	143/452(31.64)	177	spo	KOG4159	Predicted E3 ubiquitin ligase	[O]	CELLULAR PROCESSES AND SIGNALING	Posttranslational modification, protein turnover, chaperones						685
BMK_Unigene_34145	SPBC29A3.03c	5e-64	141/405(34.81)	220	spo	KOG2817	Predicted E3 ubiquitin ligase	[O]	CELLULAR PROCESSES AND SIGNALING	Posttranslational modification, protein turnover, chaperones						686
BMK_Unigene_34854	Hs21362048	5e-13	29/52(55.77)	69.7	hsa	KOG4628	Predicted E3 ubiquitin ligase	[O]	CELLULAR PROCESSES AND SIGNALING	Posttranslational modification, protein turnover, chaperones						687
BMK_Unigene_34962	HsM12232433	8e-20	58/140(41.43)	86.7	hsa	KOG2817	Predicted E3 ubiquitin ligase	[O]	CELLULAR PROCESSES AND SIGNALING	Posttranslational modification, protein turnover, chaperones						688
BMK_Unigene_35977	At1g22670	3e-13	25/53(47.17)	74.3	ath	KOG4628	Predicted E3 ubiquitin ligase	[O]	CELLULAR PROCESSES AND SIGNALING	Posttranslational modification, protein turnover, chaperones						689
BMK_Unigene_36035	Hs14149702	9e-12	26/45(57.78)	68.9	hsa	KOG4628	Predicted E3 ubiquitin ligase	[O]	CELLULAR PROCESSES AND SIGNALING	Posttranslational modification, protein turnover, chaperones						690
BMK_Unigene_37218	Hs21536434	5e-19	56/147(38.10)	93.2	hsa	KOG1812	Predicted E3 ubiquitin ligase	[O]	CELLULAR PROCESSES AND SIGNALING	Posttranslational modification, protein turnover, chaperones						691
BMK_Unigene_37454	SPBP8B7.23	6e-53	106/270(39.26)	200	spo	KOG2164	Predicted E3 ubiquitin ligase	[O]	CELLULAR PROCESSES AND SIGNALING	Posttranslational modification, protein turnover, chaperones						692
BMK_Unigene_37972	SPBP8B7.23	9e-12	30/44(68.18)	66.2	spo	KOG2164	Predicted E3 ubiquitin ligase	[O]	CELLULAR PROCESSES AND SIGNALING	Posttranslational modification, protein turnover, chaperones						693
BMK_Unigene_38079	SPAC328.02	0	253/455(55.60)	537	spo	KOG1815	Predicted E3 ubiquitin ligase	[O]	CELLULAR PROCESSES AND SIGNALING	Posttranslational modification, protein turnover, chaperones						694
BMK_Unigene_38867	At4g01020_2	5e-07	62/252(24.60)	54.7	ath	KOG1812	Predicted E3 ubiquitin ligase	[O]	CELLULAR PROCESSES AND SIGNALING	Posttranslational modification, protein turnover, chaperones						695
BMK_Unigene_39223	SPAC6B12.07c	2e-46	93/298(31.21)	173	spo	KOG4159	Predicted E3 ubiquitin ligase	[O]	CELLULAR PROCESSES AND SIGNALING	Posttranslational modification, protein turnover, chaperones						696
BMK_Unigene_39402	At3g45580	7e-11	60/230(26.09)	67.8	ath	KOG1812	Predicted E3 ubiquitin ligase	[O]	CELLULAR PROCESSES AND SIGNALING	Posttranslational modification, protein turnover, chaperones						697
BMK_Unigene_41441	YKL034w	2e-30	78/251(31.08)	130	sce	KOG0828	Predicted E3 ubiquitin ligase	[O]	CELLULAR PROCESSES AND SIGNALING	Posttranslational modification, protein turnover, chaperones						698
BMK_Unigene_02492	At5g60250	2e-12	50/149(33.56)	67.4	ath	KOG1812	Predicted E3 ubiquitin ligase	[O]	CELLULAR PROCESSES AND SIGNALING	Posttranslational modification, protein turnover, chaperones						699
BMK_Unigene_42758	CE25598	2e-12	38/110(34.55)	67.4	cel	KOG1815	Predicted E3 ubiquitin ligase	[O]	CELLULAR PROCESSES AND SIGNALING	Posttranslational modification, protein turnover, chaperones						700
BMK_Unigene_43489	At1g79810	6e-10	41/102(40.20)	57.4	ath	KOG2879	Predicted E3 ubiquitin ligase	[O]	CELLULAR PROCESSES AND SIGNALING	Posttranslational modification, protein turnover, chaperones						701
BMK_Unigene_44728	SPBP8B7.23	9e-22	62/178(34.83)	97.4	spo	KOG2164	Predicted E3 ubiquitin ligase	[O]	CELLULAR PROCESSES AND SIGNALING	Posttranslational modification, protein turnover, chaperones						702
BMK_Unigene_46718	At3g45470	4e-15	43/133(32.33)	74.7	ath	KOG1812	Predicted E3 ubiquitin ligase	[O]	CELLULAR PROCESSES AND SIGNALING	Posttranslational modification, protein turnover, chaperones						703
BMK_Unigene_47360	Hs14149702	5e-12	26/55(47.27)	64.7	hsa	KOG4628	Predicted E3 ubiquitin ligase	[O]	CELLULAR PROCESSES AND SIGNALING	Posttranslational modification, protein turnover, chaperones						704
BMK_Unigene_03502	SPBC13E7.02_1	4e-44	82/184(44.57)	165	spo	KOG1813	Predicted E3 ubiquitin ligase	[O]	CELLULAR PROCESSES AND SIGNALING	Posttranslational modification, protein turnover, chaperones						705
BMK_Unigene_03829	Hs14149702	8e-12	26/45(57.78)	68.9	hsa	KOG4628	Predicted E3 ubiquitin ligase	[O]	CELLULAR PROCESSES AND SIGNALING	Posttranslational modification, protein turnover, chaperones						706
BMK_Unigene_04411	SPAC3A11.02	3e-22	48/85(56.47)	103	spo	KOG1039	Predicted E3 ubiquitin ligase	[O]	CELLULAR PROCESSES AND SIGNALING	Posttranslational modification, protein turnover, chaperones						707
BMK_Unigene_04970	SPBP8B7.15c	1e-86	156/359(43.45)	289	spo	KOG0314	Predicted E3 ubiquitin ligase	[O]	CELLULAR PROCESSES AND SIGNALING	Posttranslational modification, protein turnover, chaperones						708
BMK_Unigene_05279	Hs21536434	1e-25	78/213(36.62)	114	hsa	KOG1812	Predicted E3 ubiquitin ligase	[O]	CELLULAR PROCESSES AND SIGNALING	Posttranslational modification, protein turnover, chaperones						709
BMK_Unigene_05531	Hs20543984	4e-47	104/323(32.20)	173	hsa	KOG4159	Predicted E3 ubiquitin ligase	[O]	CELLULAR PROCESSES AND SIGNALING	Posttranslational modification, protein turnover, chaperones						710
BMK_Unigene_05599	Hs22054250	7e-09	37/114(32.46)	57.4	hsa	KOG1815	Predicted E3 ubiquitin ligase	[O]	CELLULAR PROCESSES AND SIGNALING	Posttranslational modification, protein turnover, chaperones						711
BMK_Unigene_07070	SPAC6B12.07c	1e-36	72/226(31.86)	144	spo	KOG4159	Predicted E3 ubiquitin ligase	[O]	CELLULAR PROCESSES AND SIGNALING	Posttranslational modification, protein turnover, chaperones						712
BMK_Unigene_07359	CE18510	2e-08	24/46(52.17)	59.3	cel	KOG4628	Predicted E3 ubiquitin ligase	[O]	CELLULAR PROCESSES AND SIGNALING	Posttranslational modification, protein turnover, chaperones						713
BMK_Unigene_07710	At3g45580	2e-11	40/115(34.78)	68.2	ath	KOG1812	Predicted E3 ubiquitin ligase	[O]	CELLULAR PROCESSES AND SIGNALING	Posttranslational modification, protein turnover, chaperones						714
BMK_Unigene_09011	At1g71980	3e-13	30/66(45.45)	74.7	ath	KOG4628	Predicted E3 ubiquitin ligase	[O]	CELLULAR PROCESSES AND SIGNALING	Posttranslational modification, protein turnover, chaperones						715
BMK_Unigene_09153	Hs6005864	6e-11	25/48(52.08)	67.4	hsa	KOG4628	Predicted E3 ubiquitin ligase	[O]	CELLULAR PROCESSES AND SIGNALING	Posttranslational modification, protein turnover, chaperones						716
BMK_Unigene_30053	CE03163	3e-08	20/43(46.51)	51.2	cel	KOG0826	Predicted E3 ubiquitin ligase involved in peroxisome organization	[O]	CELLULAR PROCESSES AND SIGNALING	Posttranslational modification, protein turnover, chaperones						717
BMK_Unigene_01654	Hs4505721	2e-28	84/278(30.22)	120	hsa	KOG0826	Predicted E3 ubiquitin ligase involved in peroxisome organization	[O]	CELLULAR PROCESSES AND SIGNALING	Posttranslational modification, protein turnover, chaperones						718
BMK_Unigene_10266	YDR265w	4e-39	109/364(29.95)	148	sce	KOG0317	Predicted E3 ubiquitin ligase, integral peroxisomal membrane protein	[O]	CELLULAR PROCESSES AND SIGNALING	Posttranslational modification, protein turnover, chaperones						719
BMK_Unigene_36974	SPBC3D6.11c	2e-10	30/81(37.04)	63.2	spo	KOG0317	Predicted E3 ubiquitin ligase, integral peroxisomal membrane protein	[O]	CELLULAR PROCESSES AND SIGNALING	Posttranslational modification, protein turnover, chaperones						720
BMK_Unigene_41602	YDR265w	8e-39	109/364(29.95)	147	sce	KOG0317	Predicted E3 ubiquitin ligase, integral peroxisomal membrane protein	[O]	CELLULAR PROCESSES AND SIGNALING	Posttranslational modification, protein turnover, chaperones						721
BMK_Unigene_08954	SPBC3D6.11c	4e-11	38/127(29.92)	65.5	spo	KOG0317	Predicted E3 ubiquitin ligase, integral peroxisomal membrane protein	[O]	CELLULAR PROCESSES AND SIGNALING	Posttranslational modification, protein turnover, chaperones						722
BMK_Unigene_22880	At5g45020	9e-21	35/62(56.45)	87	ath	KOG2903	Predicted glutathione S-transferase	[O]	CELLULAR PROCESSES AND SIGNALING	Posttranslational modification, protein turnover, chaperones						723
BMK_Unigene_25116	YKR076w	3e-23	40/60(66.67)	92.8	sce	KOG2903	Predicted glutathione S-transferase	[O]	CELLULAR PROCESSES AND SIGNALING	Posttranslational modification, protein turnover, chaperones						724
BMK_Unigene_25231	SPCC1281.07c	4e-28	50/74(67.57)	105	spo	KOG2903	Predicted glutathione S-transferase	[O]	CELLULAR PROCESSES AND SIGNALING	Posttranslational modification, protein turnover, chaperones						725
BMK_Unigene_40701	SPCC1281.07c	2e-99	151/303(49.83)	303	spo	KOG2903	Predicted glutathione S-transferase	[O]	CELLULAR PROCESSES AND SIGNALING	Posttranslational modification, protein turnover, chaperones						726
BMK_Unigene_45980	SPCC1281.07c	1e-50	87/179(48.60)	171	spo	KOG2903	Predicted glutathione S-transferase	[O]	CELLULAR PROCESSES AND SIGNALING	Posttranslational modification, protein turnover, chaperones						727
BMK_Unigene_06936	SPCC1281.07c	7e-79	135/278(48.56)	268	spo	KOG2903	Predicted glutathione S-transferase	[O]	CELLULAR PROCESSES AND SIGNALING	Posttranslational modification, protein turnover, chaperones						728
BMK_Unigene_08695	SPCC1281.07c	3e-105	167/327(51.07)	324	spo	KOG2903	Predicted glutathione S-transferase	[O]	CELLULAR PROCESSES AND SIGNALING	Posttranslational modification, protein turnover, chaperones						729
BMK_Unigene_21583	SPCC1259.10	5e-14	33/83(39.76)	71.6	spo	KOG2707	Predicted metalloprotease with chaperone activity (RNAse H/HSP70 fold)	[O]	CELLULAR PROCESSES AND SIGNALING	Posttranslational modification, protein turnover, chaperones						730
BMK_Unigene_23401	SPBC16D10.03	1e-22	41/66(62.12)	90.5	spo	KOG2708	Predicted metalloprotease with chaperone activity (RNAse H/HSP70 fold)	[O]	CELLULAR PROCESSES AND SIGNALING	Posttranslational modification, protein turnover, chaperones						731
BMK_Unigene_01961	SPBC16D10.03	1e-160	233/349(66.76)	502	spo	KOG2708	Predicted metalloprotease with chaperone activity (RNAse H/HSP70 fold)	[O]	CELLULAR PROCESSES AND SIGNALING	Posttranslational modification, protein turnover, chaperones						732
BMK_Unigene_35262	SPCC1259.10	5e-76	158/440(35.91)	251	spo	KOG2707	Predicted metalloprotease with chaperone activity (RNAse H/HSP70 fold)	[O]	CELLULAR PROCESSES AND SIGNALING	Posttranslational modification, protein turnover, chaperones						733
BMK_Unigene_05900	SPCC1259.10	3e-61	89/262(33.97)	147	spo	KOG2707	Predicted metalloprotease with chaperone activity (RNAse H/HSP70 fold)	[O]	CELLULAR PROCESSES AND SIGNALING	Posttranslational modification, protein turnover, chaperones						734
BMK_Unigene_24869	SPBC1734.05c	2e-26	55/115(47.83)	102	spo	KOG1150	Predicted molecular chaperone (DnaJ superfamily)	[O]	CELLULAR PROCESSES AND SIGNALING	Posttranslational modification, protein turnover, chaperones						735
BMK_Unigene_01738	SPBC1734.05c	4e-38	78/170(45.88)	146	spo	KOG1150	Predicted molecular chaperone (DnaJ superfamily)	[O]	CELLULAR PROCESSES AND SIGNALING	Posttranslational modification, protein turnover, chaperones						736
BMK_Unigene_05287	SPBC1734.05c	6e-38	77/170(45.29)	144	spo	KOG1150	Predicted molecular chaperone (DnaJ superfamily)	[O]	CELLULAR PROCESSES AND SIGNALING	Posttranslational modification, protein turnover, chaperones						737
BMK_Unigene_28900	SPBC17G9.05	3e-29	53/66(80.30)	110	spo	KOG0415	Predicted peptidyl prolyl cis-trans isomerase	[O]	CELLULAR PROCESSES AND SIGNALING	Posttranslational modification, protein turnover, chaperones						738
BMK_Unigene_41875	SPBC17G9.05	1e-96	179/313(57.19)	323	spo	KOG0415	Predicted peptidyl prolyl cis-trans isomerase	[O]	CELLULAR PROCESSES AND SIGNALING	Posttranslational modification, protein turnover, chaperones						739
BMK_Unigene_07403	SPBC17G9.05	4e-96	179/313(57.19)	322	spo	KOG0415	Predicted peptidyl prolyl cis-trans isomerase	[O]	CELLULAR PROCESSES AND SIGNALING	Posttranslational modification, protein turnover, chaperones						740
BMK_Unigene_38371	SPBC216.04c	4e-52	71/131(54.20)	170	spo	KOG0856	Predicted pilin-like transcription factor	[O]	CELLULAR PROCESSES AND SIGNALING	Posttranslational modification, protein turnover, chaperones						741
BMK_Unigene_05078	At4g04800	7e-51	83/128(64.84)	178	ath	KOG0856	Predicted pilin-like transcription factor	[O]	CELLULAR PROCESSES AND SIGNALING	Posttranslational modification, protein turnover, chaperones						742
BMK_Unigene_40079	Hs8923198	2e-19	68/220(30.91)	91.7	hsa	KOG4755	Predicted pyroglutamyl peptidase	[O]	CELLULAR PROCESSES AND SIGNALING	Posttranslational modification, protein turnover, chaperones						743
BMK_Unigene_04472	Hs8923198	2e-16	55/170(32.35)	82	hsa	KOG4755	Predicted pyroglutamyl peptidase	[O]	CELLULAR PROCESSES AND SIGNALING	Posttranslational modification, protein turnover, chaperones						744
BMK_Unigene_01649	SPAC1486.09	5e-53	99/202(49.01)	191	spo	KOG2463	Predicted RNA-binding protein Nob1p involved in 26S proteasome assembly	[O]	CELLULAR PROCESSES AND SIGNALING	Posttranslational modification, protein turnover, chaperones						745
BMK_Unigene_09479	YOR145c	1e-88	151/219(68.95)	285	sce	KOG3273	Predicted RNA-binding protein Pno1p interacting with Nob1p and involved in 26S proteasome assembly	[O]	CELLULAR PROCESSES AND SIGNALING	Posttranslational modification, protein turnover, chaperones						746
BMK_Unigene_36880	YOR145c	7e-85	151/219(68.95)	283	sce	KOG3273	Predicted RNA-binding protein Pno1p interacting with Nob1p and involved in 26S proteasome assembly	[O]	CELLULAR PROCESSES AND SIGNALING	Posttranslational modification, protein turnover, chaperones						747
BMK_Unigene_00678	YBR094w	6e-126	278/801(34.71)	400	sce	KOG2157	Predicted tubulin-tyrosine ligase	[O]	CELLULAR PROCESSES AND SIGNALING	Posttranslational modification, protein turnover, chaperones						748
BMK_Unigene_45248	YBR094w	4e-19	51/139(36.69)	89	sce	KOG2157	Predicted tubulin-tyrosine ligase	[O]	CELLULAR PROCESSES AND SIGNALING	Posttranslational modification, protein turnover, chaperones						749
BMK_Unigene_07472	YBR094w	3e-13	34/56(60.71)	67.8	sce	KOG2157	Predicted tubulin-tyrosine ligase	[O]	CELLULAR PROCESSES AND SIGNALING	Posttranslational modification, protein turnover, chaperones						750
BMK_Unigene_40854	YBR273c	4e-11	35/91(38.46)	67	sce	KOG2689	Predicted ubiquitin regulatory protein	[O]	CELLULAR PROCESSES AND SIGNALING	Posttranslational modification, protein turnover, chaperones						751
BMK_Unigene_44157	7295175	3e-17	100/329(30.40)	84.7	dme	KOG2689	Predicted ubiquitin regulatory protein	[O]	CELLULAR PROCESSES AND SIGNALING	Posttranslational modification, protein turnover, chaperones						752
BMK_Unigene_03545	YBR273c	2e-10	33/85(38.82)	65.1	sce	KOG2689	Predicted ubiquitin regulatory protein	[O]	CELLULAR PROCESSES AND SIGNALING	Posttranslational modification, protein turnover, chaperones						753
BMK_Unigene_00827	YDR330w	4e-41	118/324(36.42)	162	sce	KOG1364	Predicted ubiquitin regulatory protein, contains UAS and UBX domains	[O]	CELLULAR PROCESSES AND SIGNALING	Posttranslational modification, protein turnover, chaperones						754
BMK_Unigene_37473	SPAC2C4.15c	1e-06	42/126(33.33)	50.4	spo	KOG1364	Predicted ubiquitin regulatory protein, contains UAS and UBX domains	[O]	CELLULAR PROCESSES AND SIGNALING	Posttranslational modification, protein turnover, chaperones						755
BMK_Unigene_47263	SPAC2C4.15c	1e-16	62/178(34.83)	78.6	spo	KOG1364	Predicted ubiquitin regulatory protein, contains UAS and UBX domains	[O]	CELLULAR PROCESSES AND SIGNALING	Posttranslational modification, protein turnover, chaperones						756
BMK_Unigene_06712	7297227	2e-16	57/190(30.00)	84	dme	KOG0897	Predicted ubiquitin-conjugating enzyme	[O]	CELLULAR PROCESSES AND SIGNALING	Posttranslational modification, protein turnover, chaperones						757
BMK_Unigene_26032	YOL098c	3e-166	332/1021(32.52)	527	sce	KOG0961	Predicted Zn2+-dependent endopeptidase, insulinase superfamily	[O]	CELLULAR PROCESSES AND SIGNALING	Posttranslational modification, protein turnover, chaperones						758
BMK_Unigene_27366	YOL098c	4e-15	41/105(39.05)	73.6	sce	KOG0961	Predicted Zn2+-dependent endopeptidase, insulinase superfamily	[O]	CELLULAR PROCESSES AND SIGNALING	Posttranslational modification, protein turnover, chaperones						759
BMK_Unigene_27838	YOL098c	3e-19	45/125(36.00)	87	sce	KOG0961	Predicted Zn2+-dependent endopeptidase, insulinase superfamily	[O]	CELLULAR PROCESSES AND SIGNALING	Posttranslational modification, protein turnover, chaperones						760
BMK_Unigene_38146	SPAC3H1.02c	1e-11	45/140(32.14)	64.3	spo	KOG0961	Predicted Zn2+-dependent endopeptidase, insulinase superfamily	[O]	CELLULAR PROCESSES AND SIGNALING	Posttranslational modification, protein turnover, chaperones						761
BMK_Unigene_08852	YOL098c	8e-166	331/1020(32.45)	527	sce	KOG0961	Predicted Zn2+-dependent endopeptidase, insulinase superfamily	[O]	CELLULAR PROCESSES AND SIGNALING	Posttranslational modification, protein turnover, chaperones						762
BMK_Unigene_45089	YLR200w	8e-17	37/75(49.33)	75.9	sce	KOG3478	Prefoldin subunit 6, KE2 family	[O]	CELLULAR PROCESSES AND SIGNALING	Posttranslational modification, protein turnover, chaperones						763
BMK_Unigene_20605	SPAC1687.02	8e-13	48/146(32.88)	66.2	spo	KOG4130	Prenyl protein protease	[O]	CELLULAR PROCESSES AND SIGNALING	Posttranslational modification, protein turnover, chaperones						764
BMK_Unigene_17027	SPAC1782.06c	9e-134	192/261(73.56)	400	spo	KOG3083	Prohibitin	[O]	CELLULAR PROCESSES AND SIGNALING	Posttranslational modification, protein turnover, chaperones						765
BMK_Unigene_24769	SPAC1782.06c	8e-138	192/261(73.56)	400	spo	KOG3083	Prohibitin	[O]	CELLULAR PROCESSES AND SIGNALING	Posttranslational modification, protein turnover, chaperones						766
BMK_Unigene_44389	YGR132c	2e-88	131/167(78.44)	268	sce	KOG3083	Prohibitin	[O]	CELLULAR PROCESSES AND SIGNALING	Posttranslational modification, protein turnover, chaperones						767
BMK_Unigene_26534	YGR231c	3e-117	191/245(77.96)	350	sce	KOG3090	Prohibitin-like protein	[O]	CELLULAR PROCESSES AND SIGNALING	Posttranslational modification, protein turnover, chaperones						768
BMK_Unigene_39693	YGR231c	4e-135	192/257(74.71)	395	sce	KOG3090	Prohibitin-like protein	[O]	CELLULAR PROCESSES AND SIGNALING	Posttranslational modification, protein turnover, chaperones						769
BMK_Unigene_08697	YGR231c	8e-117	191/245(77.96)	349	sce	KOG3090	Prohibitin-like protein	[O]	CELLULAR PROCESSES AND SIGNALING	Posttranslational modification, protein turnover, chaperones						770
BMK_Unigene_23458	YIL031w	2e-19	63/204(30.88)	96.7	sce	KOG0779	Protease, Ulp1 family	[O]	CELLULAR PROCESSES AND SIGNALING	Posttranslational modification, protein turnover, chaperones						771
BMK_Unigene_33641	SPAC17A5.07c	4e-30	59/119(49.58)	130	spo	KOG0779	Protease, Ulp1 family	[O]	CELLULAR PROCESSES AND SIGNALING	Posttranslational modification, protein turnover, chaperones						772
BMK_Unigene_36644	YPL020c	5e-20	70/248(28.23)	96.3	sce	KOG0778	Protease, Ulp1 family	[O]	CELLULAR PROCESSES AND SIGNALING	Posttranslational modification, protein turnover, chaperones						773
BMK_Unigene_02309	YPL020c	2e-20	72/249(28.92)	97.8	sce	KOG0778	Protease, Ulp1 family	[O]	CELLULAR PROCESSES AND SIGNALING	Posttranslational modification, protein turnover, chaperones						774
BMK_Unigene_05523	Hs11055994_2	3e-18	64/184(34.78)	89	hsa	KOG0778	Protease, Ulp1 family	[O]	CELLULAR PROCESSES AND SIGNALING	Posttranslational modification, protein turnover, chaperones						775
BMK_Unigene_06601	SPAC17A5.07c	3e-30	58/119(48.74)	130	spo	KOG0779	Protease, Ulp1 family	[O]	CELLULAR PROCESSES AND SIGNALING	Posttranslational modification, protein turnover, chaperones						776
BMK_Unigene_38695	YBR173c	1e-19	38/99(38.38)	83.6	sce	KOG3061	Proteasome maturation factor	[O]	CELLULAR PROCESSES AND SIGNALING	Posttranslational modification, protein turnover, chaperones						777
BMK_Unigene_47268	YBR173c	2e-15	37/102(36.27)	73.6	sce	KOG3061	Proteasome maturation factor	[O]	CELLULAR PROCESSES AND SIGNALING	Posttranslational modification, protein turnover, chaperones						778
BMK_Unigene_08425	YBR173c	8e-19	39/99(39.39)	83.2	sce	KOG3061	Proteasome maturation factor	[O]	CELLULAR PROCESSES AND SIGNALING	Posttranslational modification, protein turnover, chaperones						779
BMK_Unigene_20610	SPAC1F5.02	4e-127	201/465(43.23)	392	spo	KOG0190	Protein disulfide isomerase (prolyl 4-hydroxylase beta subunit)	[O]	CELLULAR PROCESSES AND SIGNALING	Posttranslational modification, protein turnover, chaperones						780
BMK_Unigene_33756	SPAC1F5.02	1e-120	196/448(43.75)	380	spo	KOG0190	Protein disulfide isomerase (prolyl 4-hydroxylase beta subunit)	[O]	CELLULAR PROCESSES AND SIGNALING	Posttranslational modification, protein turnover, chaperones						781
BMK_Unigene_36447	CE00073	2e-08	20/33(60.61)	53.1	cel	KOG0190	Protein disulfide isomerase (prolyl 4-hydroxylase beta subunit)	[O]	CELLULAR PROCESSES AND SIGNALING	Posttranslational modification, protein turnover, chaperones						782
BMK_Unigene_40013	At1g21750	4e-10	63/261(24.14)	65.5	ath	KOG0190	Protein disulfide isomerase (prolyl 4-hydroxylase beta subunit)	[O]	CELLULAR PROCESSES AND SIGNALING	Posttranslational modification, protein turnover, chaperones						783
BMK_Unigene_03303	YCL043c	2e-43	65/67(97.01)	149	sce	KOG0190	Protein disulfide isomerase (prolyl 4-hydroxylase beta subunit)	[O]	CELLULAR PROCESSES AND SIGNALING	Posttranslational modification, protein turnover, chaperones						784
BMK_Unigene_04015	SPAC1F5.02	5e-126	194/445(43.60)	389	spo	KOG0190	Protein disulfide isomerase (prolyl 4-hydroxylase beta subunit)	[O]	CELLULAR PROCESSES AND SIGNALING	Posttranslational modification, protein turnover, chaperones						785
BMK_Unigene_28480	SPAPB1A10.04c	4e-54	100/242(41.32)	192	spo	KOG0530	Protein farnesyltransferase, alpha subunit/protein geranylgeranyltransferase type I, alpha subunit	[O]	CELLULAR PROCESSES AND SIGNALING	Posttranslational modification, protein turnover, chaperones						786
BMK_Unigene_28772	Hs4503771	3e-28	48/114(42.11)	109	hsa	KOG0530	Protein farnesyltransferase, alpha subunit/protein geranylgeranyltransferase type I, alpha subunit	[O]	CELLULAR PROCESSES AND SIGNALING	Posttranslational modification, protein turnover, chaperones						787
BMK_Unigene_07489	SPAPB1A10.04c	6e-55	102/242(42.15)	192	spo	KOG0530	Protein farnesyltransferase, alpha subunit/protein geranylgeranyltransferase type I, alpha subunit	[O]	CELLULAR PROCESSES AND SIGNALING	Posttranslational modification, protein turnover, chaperones						788
BMK_Unigene_33605	CE22159	4e-32	62/208(29.81)	82.8	cel	KOG0367	Protein geranylgeranyltransferase Type I, beta subunit	[O]	CELLULAR PROCESSES AND SIGNALING	Posttranslational modification, protein turnover, chaperones						789
BMK_Unigene_47286	CE22159	5e-13	36/81(44.44)	65.5	cel	KOG0367	Protein geranylgeranyltransferase Type I, beta subunit	[O]	CELLULAR PROCESSES AND SIGNALING	Posttranslational modification, protein turnover, chaperones						790
BMK_Unigene_06086	CE22159	8e-31	63/208(30.29)	80.1	cel	KOG0367	Protein geranylgeranyltransferase Type I, beta subunit	[O]	CELLULAR PROCESSES AND SIGNALING	Posttranslational modification, protein turnover, chaperones						791
BMK_Unigene_21982	SPCC1620.05	2e-29	60/149(40.27)	113	spo	KOG0529	Protein geranylgeranyltransferase type II, alpha subunit	[O]	CELLULAR PROCESSES AND SIGNALING	Posttranslational modification, protein turnover, chaperones						792
BMK_Unigene_01592	SPCC1620.05	8e-38	94/273(34.43)	144	spo	KOG0529	Protein geranylgeranyltransferase type II, alpha subunit	[O]	CELLULAR PROCESSES AND SIGNALING	Posttranslational modification, protein turnover, chaperones						793
BMK_Unigene_10302	Hs21359854	9e-102	160/333(48.05)	312	hsa	KOG0366	Protein geranylgeranyltransferase type II, beta subunit	[O]	CELLULAR PROCESSES AND SIGNALING	Posttranslational modification, protein turnover, chaperones						794
BMK_Unigene_26342	Hs21359854	2e-95	161/333(48.35)	312	hsa	KOG0366	Protein geranylgeranyltransferase type II, beta subunit	[O]	CELLULAR PROCESSES AND SIGNALING	Posttranslational modification, protein turnover, chaperones						795
BMK_Unigene_36907	YPR176c	8e-17	34/67(50.75)	74.3	sce	KOG0366	Protein geranylgeranyltransferase type II, beta subunit	[O]	CELLULAR PROCESSES AND SIGNALING	Posttranslational modification, protein turnover, chaperones						796
BMK_Unigene_21145	Hs4757798	7e-13	34/84(40.48)	65.1	hsa	KOG2976	Protein involved in autophagy and nutrient starvation	[O]	CELLULAR PROCESSES AND SIGNALING	Posttranslational modification, protein turnover, chaperones						797
BMK_Unigene_42013	SPBC4B4.10c	2e-23	82/265(30.94)	102	spo	KOG2976	Protein involved in autophagy and nutrient starvation	[O]	CELLULAR PROCESSES AND SIGNALING	Posttranslational modification, protein turnover, chaperones						798
BMK_Unigene_05780	SPBC4B4.10c	2e-22	82/272(30.15)	100	spo	KOG2976	Protein involved in autophagy and nutrient starvation	[O]	CELLULAR PROCESSES AND SIGNALING	Posttranslational modification, protein turnover, chaperones						799
BMK_Unigene_07215	SPAC869.08	6e-59	109/242(45.04)	200	spo	KOG1661	Protein-L-isoaspartate(D-aspartate) O-methyltransferase	[O]	CELLULAR PROCESSES AND SIGNALING	Posttranslational modification, protein turnover, chaperones						800
BMK_Unigene_18845	YBR227c	6e-77	180/482(37.34)	264	sce	KOG0745	Putative ATP-dependent Clp-type protease (AAA+ ATPase superfamily)	[O]	CELLULAR PROCESSES AND SIGNALING	Posttranslational modification, protein turnover, chaperones						801
BMK_Unigene_22068	Hs7242140	6e-13	30/54(55.56)	65.9	hsa	KOG0745	Putative ATP-dependent Clp-type protease (AAA+ ATPase superfamily)	[O]	CELLULAR PROCESSES AND SIGNALING	Posttranslational modification, protein turnover, chaperones						802
BMK_Unigene_39127	YBR227c	1e-70	157/421(37.29)	249	sce	KOG0745	Putative ATP-dependent Clp-type protease (AAA+ ATPase superfamily)	[O]	CELLULAR PROCESSES AND SIGNALING	Posttranslational modification, protein turnover, chaperones						803
BMK_Unigene_16440	YLR244c	3e-65	98/98(100.00)	206	sce	KOG2738	Putative methionine aminopeptidase	[O]	CELLULAR PROCESSES AND SIGNALING	Posttranslational modification, protein turnover, chaperones						804
BMK_Unigene_33168	SPBC3E7.10	2e-159	230/382(60.21)	464	spo	KOG2738	Putative methionine aminopeptidase	[O]	CELLULAR PROCESSES AND SIGNALING	Posttranslational modification, protein turnover, chaperones						805
BMK_Unigene_44577	SPBC3E7.10	7e-70	108/174(62.07)	223	spo	KOG2738	Putative methionine aminopeptidase	[O]	CELLULAR PROCESSES AND SIGNALING	Posttranslational modification, protein turnover, chaperones						806
BMK_Unigene_45058	SPBC3E7.10	2e-13	29/60(48.33)	66.6	spo	KOG2738	Putative methionine aminopeptidase	[O]	CELLULAR PROCESSES AND SIGNALING	Posttranslational modification, protein turnover, chaperones						807
BMK_Unigene_47239	SPBC3E7.10	9e-62	94/142(66.20)	199	spo	KOG2738	Putative methionine aminopeptidase	[O]	CELLULAR PROCESSES AND SIGNALING	Posttranslational modification, protein turnover, chaperones						808
BMK_Unigene_08546	SPBC3E7.10	6e-155	228/370(61.62)	468	spo	KOG2738	Putative methionine aminopeptidase	[O]	CELLULAR PROCESSES AND SIGNALING	Posttranslational modification, protein turnover, chaperones						809
BMK_Unigene_00014	YER136w	9e-177	273/466(58.58)	535	sce	KOG1439	RAB proteins geranylgeranyltransferase component A (RAB escort protein)	[O]	CELLULAR PROCESSES AND SIGNALING	Posttranslational modification, protein turnover, chaperones						810
BMK_Unigene_22228	YOR370c	2e-10	24/55(43.64)	58.5	sce	KOG1439	RAB proteins geranylgeranyltransferase component A (RAB escort protein)	[O]	CELLULAR PROCESSES AND SIGNALING	Posttranslational modification, protein turnover, chaperones						811
BMK_Unigene_01659	YOR370c	2e-35	118/399(29.57)	143	sce	KOG1439	RAB proteins geranylgeranyltransferase component A (RAB escort protein)	[O]	CELLULAR PROCESSES AND SIGNALING	Posttranslational modification, protein turnover, chaperones						812
BMK_Unigene_43139	YER136w	0	262/468(55.98)	534	sce	KOG1439	RAB proteins geranylgeranyltransferase component A (RAB escort protein)	[O]	CELLULAR PROCESSES AND SIGNALING	Posttranslational modification, protein turnover, chaperones						813
BMK_Unigene_23982	7301456	4e-38	60/134(44.78)	104	dme	KOG4127	Renal dipeptidase	[O]	CELLULAR PROCESSES AND SIGNALING	Posttranslational modification, protein turnover, chaperones						814
BMK_Unigene_24033	SPCC965.12	3e-21	40/84(47.62)	89	spo	KOG4127	Renal dipeptidase	[O]	CELLULAR PROCESSES AND SIGNALING	Posttranslational modification, protein turnover, chaperones						815
BMK_Unigene_41582	7298435	4e-37	71/154(46.10)	132	dme	KOG4127	Renal dipeptidase	[O]	CELLULAR PROCESSES AND SIGNALING	Posttranslational modification, protein turnover, chaperones						816
BMK_Unigene_03669	SPAC3A11.10c	9e-85	168/428(39.25)	275	spo	KOG4127	Renal dipeptidase	[O]	CELLULAR PROCESSES AND SIGNALING	Posttranslational modification, protein turnover, chaperones						817
BMK_Unigene_31767	YOL133w	2e-46	70/70(100.00)	148	sce	KOG2930	SCF ubiquitin ligase, Rbx1 component	[O]	CELLULAR PROCESSES AND SIGNALING	Posttranslational modification, protein turnover, chaperones						818
BMK_Unigene_01269	Hs7657508	6e-56	84/87(96.55)	187	hsa	KOG2930	SCF ubiquitin ligase, Rbx1 component	[O]	CELLULAR PROCESSES AND SIGNALING	Posttranslational modification, protein turnover, chaperones						819
BMK_Unigene_43557	Hs7657508	9e-55	81/86(94.19)	177	hsa	KOG2930	SCF ubiquitin ligase, Rbx1 component	[O]	CELLULAR PROCESSES AND SIGNALING	Posttranslational modification, protein turnover, chaperones						820
BMK_Unigene_21356	SPBC409.05	4e-54	98/146(67.12)	182	spo	KOG1724	SCF ubiquitin ligase, Skp1 component	[O]	CELLULAR PROCESSES AND SIGNALING	Posttranslational modification, protein turnover, chaperones						821
BMK_Unigene_29864	At1g75950	9e-67	97/126(76.98)	204	ath	KOG1724	SCF ubiquitin ligase, Skp1 component	[O]	CELLULAR PROCESSES AND SIGNALING	Posttranslational modification, protein turnover, chaperones						822
BMK_Unigene_39949	SPBC409.05	4e-25	46/53(86.79)	99.8	spo	KOG1724	SCF ubiquitin ligase, Skp1 component	[O]	CELLULAR PROCESSES AND SIGNALING	Posttranslational modification, protein turnover, chaperones						823
BMK_Unigene_39951	SPBC409.05	3e-20	42/70(60.00)	82	spo	KOG1724	SCF ubiquitin ligase, Skp1 component	[O]	CELLULAR PROCESSES AND SIGNALING	Posttranslational modification, protein turnover, chaperones						824
BMK_Unigene_08171	SPBC409.05	2e-55	98/146(67.12)	183	spo	KOG1724	SCF ubiquitin ligase, Skp1 component	[O]	CELLULAR PROCESSES AND SIGNALING	Posttranslational modification, protein turnover, chaperones						825
BMK_Unigene_22297	SPBC2G2.03c	7e-09	45/79(56.96)	55.5	spo	KOG3457	Sec61 protein translocation complex, beta subunit	[O]	CELLULAR PROCESSES AND SIGNALING	Posttranslational modification, protein turnover, chaperones						826
BMK_Unigene_08167	SPBC2G2.03c	5e-09	45/79(56.96)	55.8	spo	KOG3457	Sec61 protein translocation complex, beta subunit	[O]	CELLULAR PROCESSES AND SIGNALING	Posttranslational modification, protein turnover, chaperones						827
BMK_Unigene_20873	SPBC18E5.02c	3e-29	57/142(40.14)	114	spo	KOG1358	Serine palmitoyltransferase	[O]	CELLULAR PROCESSES AND SIGNALING	Posttranslational modification, protein turnover, chaperones						828
BMK_Unigene_29291	SPBC18E5.02c	2e-149	232/508(45.67)	449	spo	KOG1358	Serine palmitoyltransferase	[O]	CELLULAR PROCESSES AND SIGNALING	Posttranslational modification, protein turnover, chaperones						829
BMK_Unigene_01205	YDR062w	4e-174	286/505(56.63)	540	sce	KOG1357	Serine palmitoyltransferase	[O]	CELLULAR PROCESSES AND SIGNALING	Posttranslational modification, protein turnover, chaperones						830
BMK_Unigene_38794	YDR062w	0	288/508(56.69)	589	sce	KOG1357	Serine palmitoyltransferase	[O]	CELLULAR PROCESSES AND SIGNALING	Posttranslational modification, protein turnover, chaperones						831
BMK_Unigene_44272	SPBC18E5.02c	7e-72	147/329(44.68)	237	spo	KOG1358	Serine palmitoyltransferase	[O]	CELLULAR PROCESSES AND SIGNALING	Posttranslational modification, protein turnover, chaperones						832
BMK_Unigene_06784	SPBC18E5.02c	1e-150	233/508(45.87)	451	spo	KOG1358	Serine palmitoyltransferase	[O]	CELLULAR PROCESSES AND SIGNALING	Posttranslational modification, protein turnover, chaperones						833
BMK_Unigene_10210	At1g01940	6e-62	94/164(57.32)	203	ath	KOG0884	Similar to cyclophilin-type peptidyl-prolyl cis-trans isomerase	[O]	CELLULAR PROCESSES AND SIGNALING	Posttranslational modification, protein turnover, chaperones						834
BMK_Unigene_41364	Hs19557636	3e-61	97/162(59.88)	199	hsa	KOG0884	Similar to cyclophilin-type peptidyl-prolyl cis-trans isomerase	[O]	CELLULAR PROCESSES AND SIGNALING	Posttranslational modification, protein turnover, chaperones						835
BMK_Unigene_42495	At1g01940	5e-50	91/151(60.26)	166	ath	KOG0884	Similar to cyclophilin-type peptidyl-prolyl cis-trans isomerase	[O]	CELLULAR PROCESSES AND SIGNALING	Posttranslational modification, protein turnover, chaperones						836
BMK_Unigene_41227	YPR180w	1e-65	128/344(37.21)	227	sce	KOG2014	SMT3/SUMO-activating complex, AOS1/RAD31 component	[O]	CELLULAR PROCESSES AND SIGNALING	Posttranslational modification, protein turnover, chaperones						837
BMK_Unigene_04255	YPR180w	7e-67	128/344(37.21)	226	sce	KOG2014	SMT3/SUMO-activating complex, AOS1/RAD31 component	[O]	CELLULAR PROCESSES AND SIGNALING	Posttranslational modification, protein turnover, chaperones						838
BMK_Unigene_20551	SPBC16H5.03c	4e-20	49/97(50.52)	90.5	spo	KOG2013	SMT3/SUMO-activating complex, catalytic component UBA2	[O]	CELLULAR PROCESSES AND SIGNALING	Posttranslational modification, protein turnover, chaperones						839
BMK_Unigene_23137	SPBC16H5.03c	3e-41	70/110(63.64)	146	spo	KOG2013	SMT3/SUMO-activating complex, catalytic component UBA2	[O]	CELLULAR PROCESSES AND SIGNALING	Posttranslational modification, protein turnover, chaperones						840
BMK_Unigene_37639	SPBC16H5.03c	3e-139	265/564(46.99)	438	spo	KOG2013	SMT3/SUMO-activating complex, catalytic component UBA2	[O]	CELLULAR PROCESSES AND SIGNALING	Posttranslational modification, protein turnover, chaperones						841
BMK_Unigene_43505	SPBC16H5.03c	4e-51	109/288(37.85)	187	spo	KOG2013	SMT3/SUMO-activating complex, catalytic component UBA2	[O]	CELLULAR PROCESSES AND SIGNALING	Posttranslational modification, protein turnover, chaperones						842
BMK_Unigene_04013	SPBC16H5.03c	3e-140	268/566(47.35)	442	spo	KOG2013	SMT3/SUMO-activating complex, catalytic component UBA2	[O]	CELLULAR PROCESSES AND SIGNALING	Posttranslational modification, protein turnover, chaperones						843
BMK_Unigene_21446	YNL238w	2e-27	48/138(34.78)	109	sce	KOG3525	Subtilisin-like proprotein convertase	[O]	CELLULAR PROCESSES AND SIGNALING	Posttranslational modification, protein turnover, chaperones						844
BMK_Unigene_28749	YNL238w	3e-173	266/499(53.31)	537	sce	KOG3525	Subtilisin-like proprotein convertase	[O]	CELLULAR PROCESSES AND SIGNALING	Posttranslational modification, protein turnover, chaperones						845
BMK_Unigene_34152	SPAC22E12.09c	4e-73	120/200(60.00)	240	spo	KOG3525	Subtilisin-like proprotein convertase	[O]	CELLULAR PROCESSES AND SIGNALING	Posttranslational modification, protein turnover, chaperones						846
BMK_Unigene_08433	YNL238w	4e-171	266/499(53.31)	530	sce	KOG3525	Subtilisin-like proprotein convertase	[O]	CELLULAR PROCESSES AND SIGNALING	Posttranslational modification, protein turnover, chaperones						847
BMK_Unigene_14737	SPAC1006.01	4e-59	144/385(37.40)	209	spo	KOG1153	Subtilisin-related protease/Vacuolar protease B	[O]	CELLULAR PROCESSES AND SIGNALING	Posttranslational modification, protein turnover, chaperones						848
BMK_Unigene_19729	YEL060c	3e-130	246/435(56.55)	427	sce	KOG1153	Subtilisin-related protease/Vacuolar protease B	[O]	CELLULAR PROCESSES AND SIGNALING	Posttranslational modification, protein turnover, chaperones						849
BMK_Unigene_00223	YOR003w	7e-22	57/128(44.53)	95.9	sce	KOG1153	Subtilisin-related protease/Vacuolar protease B	[O]	CELLULAR PROCESSES AND SIGNALING	Posttranslational modification, protein turnover, chaperones						850
BMK_Unigene_00387	SPAC4A8.04	3e-60	164/379(43.27)	220	spo	KOG1153	Subtilisin-related protease/Vacuolar protease B	[O]	CELLULAR PROCESSES AND SIGNALING	Posttranslational modification, protein turnover, chaperones						851
BMK_Unigene_00423	YOR003w	1e-11	81/282(28.72)	70.1	sce	KOG1153	Subtilisin-related protease/Vacuolar protease B	[O]	CELLULAR PROCESSES AND SIGNALING	Posttranslational modification, protein turnover, chaperones						852
BMK_Unigene_22140	SPAC1006.01	2e-59	145/385(37.66)	212	spo	KOG1153	Subtilisin-related protease/Vacuolar protease B	[O]	CELLULAR PROCESSES AND SIGNALING	Posttranslational modification, protein turnover, chaperones						853
BMK_Unigene_33670	YEL060c	4e-15	45/121(37.19)	76.3	sce	KOG1153	Subtilisin-related protease/Vacuolar protease B	[O]	CELLULAR PROCESSES AND SIGNALING	Posttranslational modification, protein turnover, chaperones						854
BMK_Unigene_33672	YEL060c	5e-67	120/161(74.53)	219	sce	KOG1153	Subtilisin-related protease/Vacuolar protease B	[O]	CELLULAR PROCESSES AND SIGNALING	Posttranslational modification, protein turnover, chaperones						855
BMK_Unigene_42213	SPAC4A8.04	1e-41	93/209(44.50)	151	spo	KOG1153	Subtilisin-related protease/Vacuolar protease B	[O]	CELLULAR PROCESSES AND SIGNALING	Posttranslational modification, protein turnover, chaperones						856
BMK_Unigene_07905	YEL060c	3e-132	246/435(56.55)	435	sce	KOG1153	Subtilisin-related protease/Vacuolar protease B	[O]	CELLULAR PROCESSES AND SIGNALING	Posttranslational modification, protein turnover, chaperones						857
BMK_Unigene_20632	YLR043c	4e-35	56/101(55.45)	126	sce	KOG0907	Thioredoxin	[O]	CELLULAR PROCESSES AND SIGNALING	Posttranslational modification, protein turnover, chaperones						858
BMK_Unigene_33384	YLR043c	2e-34	57/98(58.16)	125	sce	KOG0907	Thioredoxin	[O]	CELLULAR PROCESSES AND SIGNALING	Posttranslational modification, protein turnover, chaperones						859
BMK_Unigene_45914	YGR209c	1e-20	45/106(42.45)	84.3	sce	KOG0907	Thioredoxin	[O]	CELLULAR PROCESSES AND SIGNALING	Posttranslational modification, protein turnover, chaperones						860
BMK_Unigene_05747	YLR043c	2e-33	59/101(58.42)	124	sce	KOG0907	Thioredoxin	[O]	CELLULAR PROCESSES AND SIGNALING	Posttranslational modification, protein turnover, chaperones						861
BMK_Unigene_16909	YDR353w	1e-89	128/128(100.00)	268	sce	KOG0404	Thioredoxin reductase	[O]	CELLULAR PROCESSES AND SIGNALING	Posttranslational modification, protein turnover, chaperones						862
BMK_Unigene_17378	YDR353w	1e-30	55/55(100.00)	114	sce	KOG0404	Thioredoxin reductase	[O]	CELLULAR PROCESSES AND SIGNALING	Posttranslational modification, protein turnover, chaperones						863
BMK_Unigene_19730	YDR353w	8e-132	194/326(59.51)	390	sce	KOG0404	Thioredoxin reductase	[O]	CELLULAR PROCESSES AND SIGNALING	Posttranslational modification, protein turnover, chaperones						864
BMK_Unigene_26196	YHR106w	1e-144	208/308(67.53)	442	sce	KOG0404	Thioredoxin reductase	[O]	CELLULAR PROCESSES AND SIGNALING	Posttranslational modification, protein turnover, chaperones						865
BMK_Unigene_08377	YHR106w	7e-151	211/323(65.33)	444	sce	KOG0404	Thioredoxin reductase	[O]	CELLULAR PROCESSES AND SIGNALING	Posttranslational modification, protein turnover, chaperones						866
BMK_Unigene_18569	At2g47470	3e-09	44/154(28.57)	62	ath	KOG0191	Thioredoxin/protein disulfide isomerase	[O]	CELLULAR PROCESSES AND SIGNALING	Posttranslational modification, protein turnover, chaperones						867
BMK_Unigene_21447	YOR288c	4e-19	37/68(54.41)	83.2	sce	KOG0191	Thioredoxin/protein disulfide isomerase	[O]	CELLULAR PROCESSES AND SIGNALING	Posttranslational modification, protein turnover, chaperones						868
BMK_Unigene_01658	At2g47470	3e-81	149/339(43.95)	265	ath	KOG0191	Thioredoxin/protein disulfide isomerase	[O]	CELLULAR PROCESSES AND SIGNALING	Posttranslational modification, protein turnover, chaperones						869
BMK_Unigene_32746	SPBC3D6.13c	5e-78	188/661(28.44)	278	spo	KOG0191	Thioredoxin/protein disulfide isomerase	[O]	CELLULAR PROCESSES AND SIGNALING	Posttranslational modification, protein turnover, chaperones						870
BMK_Unigene_35170	At2g47470	2e-10	48/156(30.77)	65.9	ath	KOG0191	Thioredoxin/protein disulfide isomerase	[O]	CELLULAR PROCESSES AND SIGNALING	Posttranslational modification, protein turnover, chaperones						871
BMK_Unigene_39267	At2g47470	2e-73	139/327(42.51)	237	ath	KOG0191	Thioredoxin/protein disulfide isomerase	[O]	CELLULAR PROCESSES AND SIGNALING	Posttranslational modification, protein turnover, chaperones						872
BMK_Unigene_46131	SPAC13F5.05	2e-09	44/146(30.14)	56.6	spo	KOG0191	Thioredoxin/protein disulfide isomerase	[O]	CELLULAR PROCESSES AND SIGNALING	Posttranslational modification, protein turnover, chaperones						873
BMK_Unigene_46721	SPBC3D6.13c	5e-40	75/206(36.41)	147	spo	KOG0191	Thioredoxin/protein disulfide isomerase	[O]	CELLULAR PROCESSES AND SIGNALING	Posttranslational modification, protein turnover, chaperones						874
BMK_Unigene_08583	SPBC3D6.13c	9e-69	129/376(34.31)	250	spo	KOG0191	Thioredoxin/protein disulfide isomerase	[O]	CELLULAR PROCESSES AND SIGNALING	Posttranslational modification, protein turnover, chaperones						875
BMK_Unigene_20195	SPBP35G2.02	3e-27	53/136(38.97)	104	spo	KOG1730	Thioredoxin-like protein	[O]	CELLULAR PROCESSES AND SIGNALING	Posttranslational modification, protein turnover, chaperones						876
BMK_Unigene_24449	SPBC577.08c	2e-55	114/320(35.62)	194	spo	KOG0908	Thioredoxin-like protein	[O]	CELLULAR PROCESSES AND SIGNALING	Posttranslational modification, protein turnover, chaperones						877
BMK_Unigene_26220	SPBC577.08c	9e-21	39/78(50.00)	92.4	spo	KOG0908	Thioredoxin-like protein	[O]	CELLULAR PROCESSES AND SIGNALING	Posttranslational modification, protein turnover, chaperones						878
BMK_Unigene_39429	SPBC577.08c	2e-20	44/93(47.31)	90.5	spo	KOG0908	Thioredoxin-like protein	[O]	CELLULAR PROCESSES AND SIGNALING	Posttranslational modification, protein turnover, chaperones						879
BMK_Unigene_40783	SPBC577.08c	1e-24	84/302(27.81)	108	spo	KOG0908	Thioredoxin-like protein	[O]	CELLULAR PROCESSES AND SIGNALING	Posttranslational modification, protein turnover, chaperones						880
BMK_Unigene_44776	SPBC577.08c	7e-55	110/325(33.85)	187	spo	KOG0908	Thioredoxin-like protein	[O]	CELLULAR PROCESSES AND SIGNALING	Posttranslational modification, protein turnover, chaperones						881
BMK_Unigene_08562	SPBC577.08c	2e-57	115/319(36.05)	194	spo	KOG0908	Thioredoxin-like protein	[O]	CELLULAR PROCESSES AND SIGNALING	Posttranslational modification, protein turnover, chaperones						882
BMK_Unigene_09114	SPBC577.08c	6e-21	39/78(50.00)	92.4	spo	KOG0908	Thioredoxin-like protein	[O]	CELLULAR PROCESSES AND SIGNALING	Posttranslational modification, protein turnover, chaperones						883
BMK_Unigene_00914	YKL210w	0	620/1023(60.61)	1248	sce	KOG2012	Ubiquitin activating enzyme UBA1	[O]	CELLULAR PROCESSES AND SIGNALING	Posttranslational modification, protein turnover, chaperones						884
BMK_Unigene_40082	YKL210w	0	428/677(63.22)	848	sce	KOG2012	Ubiquitin activating enzyme UBA1	[O]	CELLULAR PROCESSES AND SIGNALING	Posttranslational modification, protein turnover, chaperones						885
BMK_Unigene_01033	YOR124c	2e-43	108/338(31.95)	176	sce	KOG1863	Ubiquitin carboxyl-terminal hydrolase	[O]	CELLULAR PROCESSES AND SIGNALING	Posttranslational modification, protein turnover, chaperones						886
BMK_Unigene_29936	SPBC713.02c	0	357/824(43.33)	641	spo	KOG1863	Ubiquitin carboxyl-terminal hydrolase	[O]	CELLULAR PROCESSES AND SIGNALING	Posttranslational modification, protein turnover, chaperones						887
BMK_Unigene_36529	SPBC713.02c	3e-70	170/579(29.36)	252	spo	KOG1863	Ubiquitin carboxyl-terminal hydrolase	[O]	CELLULAR PROCESSES AND SIGNALING	Posttranslational modification, protein turnover, chaperones						888
BMK_Unigene_36530	SPBC713.02c	1e-07	29/89(32.58)	52.8	spo	KOG1863	Ubiquitin carboxyl-terminal hydrolase	[O]	CELLULAR PROCESSES AND SIGNALING	Posttranslational modification, protein turnover, chaperones						889
BMK_Unigene_36531	SPBC713.02c	5e-171	261/466(56.01)	516	spo	KOG1863	Ubiquitin carboxyl-terminal hydrolase	[O]	CELLULAR PROCESSES AND SIGNALING	Posttranslational modification, protein turnover, chaperones						890
BMK_Unigene_40733	7302097	1e-50	138/483(28.57)	201	dme	KOG1866	Ubiquitin carboxyl-terminal hydrolase	[O]	CELLULAR PROCESSES AND SIGNALING	Posttranslational modification, protein turnover, chaperones						891
BMK_Unigene_02324	SPBC713.02c	0	353/824(42.84)	638	spo	KOG1863	Ubiquitin carboxyl-terminal hydrolase	[O]	CELLULAR PROCESSES AND SIGNALING	Posttranslational modification, protein turnover, chaperones						892
BMK_Unigene_47238	YOR124c	6e-20	45/100(45.00)	91.7	sce	KOG1863	Ubiquitin carboxyl-terminal hydrolase	[O]	CELLULAR PROCESSES AND SIGNALING	Posttranslational modification, protein turnover, chaperones						893
BMK_Unigene_03334	7302097	5e-51	139/483(28.78)	202	dme	KOG1866	Ubiquitin carboxyl-terminal hydrolase	[O]	CELLULAR PROCESSES AND SIGNALING	Posttranslational modification, protein turnover, chaperones						894
BMK_Unigene_05055	At5g57990	5e-11	37/129(28.68)	68.2	ath	KOG1865	Ubiquitin carboxyl-terminal hydrolase	[O]	CELLULAR PROCESSES AND SIGNALING	Posttranslational modification, protein turnover, chaperones						895
BMK_Unigene_18039	At1g45050	4e-16	31/33(93.94)	71.6	ath	KOG0427	Ubiquitin conjugating enzyme	[O]	CELLULAR PROCESSES AND SIGNALING	Posttranslational modification, protein turnover, chaperones						896
BMK_Unigene_45481	Hs8922822	1e-31	66/158(41.77)	119	hsa	KOG0427	Ubiquitin conjugating enzyme	[O]	CELLULAR PROCESSES AND SIGNALING	Posttranslational modification, protein turnover, chaperones						897
BMK_Unigene_20194	YDR069c	2e-23	52/136(38.24)	98.6	sce	KOG1868	Ubiquitin C-terminal hydrolase	[O]	CELLULAR PROCESSES AND SIGNALING	Posttranslational modification, protein turnover, chaperones						898
BMK_Unigene_00943	7300711	1e-20	97/401(24.19)	101	dme	KOG1868	Ubiquitin C-terminal hydrolase	[O]	CELLULAR PROCESSES AND SIGNALING	Posttranslational modification, protein turnover, chaperones						899
BMK_Unigene_21578	YER144c	2e-11	40/129(31.01)	64.3	sce	KOG1868	Ubiquitin C-terminal hydrolase	[O]	CELLULAR PROCESSES AND SIGNALING	Posttranslational modification, protein turnover, chaperones						900
BMK_Unigene_22381	SPCC1494.05c	3e-14	33/71(46.48)	69.7	spo	KOG1870	Ubiquitin C-terminal hydrolase	[O]	CELLULAR PROCESSES AND SIGNALING	Posttranslational modification, protein turnover, chaperones						901
BMK_Unigene_01275	SPBC409.06	3e-97	153/304(50.33)	301	spo	KOG2778	Ubiquitin C-terminal hydrolase	[O]	CELLULAR PROCESSES AND SIGNALING	Posttranslational modification, protein turnover, chaperones						902
BMK_Unigene_34883	At1g65650	4e-19	40/72(55.56)	81.3	ath	KOG2778	Ubiquitin C-terminal hydrolase	[O]	CELLULAR PROCESSES AND SIGNALING	Posttranslational modification, protein turnover, chaperones						903
BMK_Unigene_39056	SPCC1494.05c	7e-115	289/835(34.61)	393	spo	KOG1870	Ubiquitin C-terminal hydrolase	[O]	CELLULAR PROCESSES AND SIGNALING	Posttranslational modification, protein turnover, chaperones						904
BMK_Unigene_41663	At1g65650	8e-38	81/253(32.02)	147	ath	KOG2778	Ubiquitin C-terminal hydrolase	[O]	CELLULAR PROCESSES AND SIGNALING	Posttranslational modification, protein turnover, chaperones						905
BMK_Unigene_45107	YDR069c	2e-28	66/203(32.51)	115	sce	KOG1868	Ubiquitin C-terminal hydrolase	[O]	CELLULAR PROCESSES AND SIGNALING	Posttranslational modification, protein turnover, chaperones						906
BMK_Unigene_46629	Hs20472401	2e-06	23/46(50.00)	47.8	hsa	KOG1870	Ubiquitin C-terminal hydrolase	[O]	CELLULAR PROCESSES AND SIGNALING	Posttranslational modification, protein turnover, chaperones						907
BMK_Unigene_46703	SPBC409.06	4e-25	44/78(56.41)	98.6	spo	KOG2778	Ubiquitin C-terminal hydrolase	[O]	CELLULAR PROCESSES AND SIGNALING	Posttranslational modification, protein turnover, chaperones						908
BMK_Unigene_46704	SPBC409.06	4e-06	25/54(46.30)	45.8	spo	KOG2778	Ubiquitin C-terminal hydrolase	[O]	CELLULAR PROCESSES AND SIGNALING	Posttranslational modification, protein turnover, chaperones						909
BMK_Unigene_05462	SPCC1494.05c	2e-112	289/849(34.04)	385	spo	KOG1870	Ubiquitin C-terminal hydrolase	[O]	CELLULAR PROCESSES AND SIGNALING	Posttranslational modification, protein turnover, chaperones						910
BMK_Unigene_06431	At1g65650	3e-38	81/253(32.02)	149	ath	KOG2778	Ubiquitin C-terminal hydrolase	[O]	CELLULAR PROCESSES AND SIGNALING	Posttranslational modification, protein turnover, chaperones						911
BMK_Unigene_20567	YJR099w	6e-14	30/59(50.85)	66.2	sce	KOG1415	Ubiquitin C-terminal hydrolase UCHL1	[O]	CELLULAR PROCESSES AND SIGNALING	Posttranslational modification, protein turnover, chaperones						912
BMK_Unigene_23050	Hs5174741	4e-16	34/80(42.50)	72	hsa	KOG1415	Ubiquitin C-terminal hydrolase UCHL1	[O]	CELLULAR PROCESSES AND SIGNALING	Posttranslational modification, protein turnover, chaperones						913
BMK_Unigene_01509	Hs5174741	2e-50	90/235(38.30)	173	hsa	KOG1415	Ubiquitin C-terminal hydrolase UCHL1	[O]	CELLULAR PROCESSES AND SIGNALING	Posttranslational modification, protein turnover, chaperones						914
BMK_Unigene_41708	Hs5174741	7e-19	57/163(34.97)	86.3	hsa	KOG1415	Ubiquitin C-terminal hydrolase UCHL1	[O]	CELLULAR PROCESSES AND SIGNALING	Posttranslational modification, protein turnover, chaperones						915
BMK_Unigene_05140	Hs5174741	6e-35	85/244(34.84)	132	hsa	KOG1415	Ubiquitin C-terminal hydrolase UCHL1	[O]	CELLULAR PROCESSES AND SIGNALING	Posttranslational modification, protein turnover, chaperones						916
BMK_Unigene_23808	SPAC20H4.10	0	367/940(39.04)	619	spo	KOG2042	Ubiquitin fusion degradation protein-2	[O]	CELLULAR PROCESSES AND SIGNALING	Posttranslational modification, protein turnover, chaperones						917
BMK_Unigene_28594	SPAC20H4.10	6e-13	30/71(42.25)	65.5	spo	KOG2042	Ubiquitin fusion degradation protein-2	[O]	CELLULAR PROCESSES AND SIGNALING	Posttranslational modification, protein turnover, chaperones						918
BMK_Unigene_45105	SPAC20H4.10	2e-59	109/244(44.67)	205	spo	KOG2042	Ubiquitin fusion degradation protein-2	[O]	CELLULAR PROCESSES AND SIGNALING	Posttranslational modification, protein turnover, chaperones						919
BMK_Unigene_45428	YDL190c	1e-12	30/47(63.83)	67.8	sce	KOG2042	Ubiquitin fusion degradation protein-2	[O]	CELLULAR PROCESSES AND SIGNALING	Posttranslational modification, protein turnover, chaperones						920
BMK_Unigene_46471	SPAC20H4.10	4e-21	49/141(34.75)	93.2	spo	KOG2042	Ubiquitin fusion degradation protein-2	[O]	CELLULAR PROCESSES AND SIGNALING	Posttranslational modification, protein turnover, chaperones						921
BMK_Unigene_03818	SPAC20H4.10	0	375/965(38.86)	622	spo	KOG2042	Ubiquitin fusion degradation protein-2	[O]	CELLULAR PROCESSES AND SIGNALING	Posttranslational modification, protein turnover, chaperones						922
BMK_Unigene_28461	CE05667	2e-06	27/91(29.67)	46.6	cel	KOG1816	Ubiquitin fusion-degradation protein	[O]	CELLULAR PROCESSES AND SIGNALING	Posttranslational modification, protein turnover, chaperones						923
BMK_Unigene_01653	SPBC16A3.09c	4e-77	142/361(39.34)	256	spo	KOG1816	Ubiquitin fusion-degradation protein	[O]	CELLULAR PROCESSES AND SIGNALING	Posttranslational modification, protein turnover, chaperones						924
BMK_Unigene_45599	SPBC16A3.09c	2e-80	148/342(43.27)	256	spo	KOG1816	Ubiquitin fusion-degradation protein	[O]	CELLULAR PROCESSES AND SIGNALING	Posttranslational modification, protein turnover, chaperones						925
BMK_Unigene_37193	SPAC11G7.02	0	535/816(65.56)	1025	spo	KOG0940	Ubiquitin protein ligase RSP5/NEDD4	[O]	CELLULAR PROCESSES AND SIGNALING	Posttranslational modification, protein turnover, chaperones						926
BMK_Unigene_42989	SPAC11G7.02	0	519/809(64.15)	1009	spo	KOG0940	Ubiquitin protein ligase RSP5/NEDD4	[O]	CELLULAR PROCESSES AND SIGNALING	Posttranslational modification, protein turnover, chaperones						927
BMK_Unigene_08521	SPAC11G7.02	0	538/814(66.09)	1036	spo	KOG0940	Ubiquitin protein ligase RSP5/NEDD4	[O]	CELLULAR PROCESSES AND SIGNALING	Posttranslational modification, protein turnover, chaperones						928
BMK_Unigene_22931	Hs12751495	2e-25	50/87(57.47)	100	hsa	KOG0895	Ubiquitin-conjugating enzyme	[O]	CELLULAR PROCESSES AND SIGNALING	Posttranslational modification, protein turnover, chaperones						929
BMK_Unigene_39791	7299326_2	1e-30	113/429(26.34)	134	dme	KOG0895	Ubiquitin-conjugating enzyme	[O]	CELLULAR PROCESSES AND SIGNALING	Posttranslational modification, protein turnover, chaperones						930
BMK_Unigene_03899	7299326_2	1e-31	112/414(27.05)	137	dme	KOG0895	Ubiquitin-conjugating enzyme	[O]	CELLULAR PROCESSES AND SIGNALING	Posttranslational modification, protein turnover, chaperones						931
BMK_Unigene_05280	Hs12751495	3e-31	103/279(36.92)	125	hsa	KOG0895	Ubiquitin-conjugating enzyme	[O]	CELLULAR PROCESSES AND SIGNALING	Posttranslational modification, protein turnover, chaperones						932
BMK_Unigene_42848	YGL087c	1e-52	94/137(68.61)	171	sce	KOG0896	Ubiquitin-conjugating enzyme E2	[O]	CELLULAR PROCESSES AND SIGNALING	Posttranslational modification, protein turnover, chaperones						933
BMK_Unigene_04481	SPCC338.05c	4e-47	88/138(63.77)	166	spo	KOG0896	Ubiquitin-conjugating enzyme E2	[O]	CELLULAR PROCESSES AND SIGNALING	Posttranslational modification, protein turnover, chaperones						934
BMK_Unigene_45369	7303837	3e-12	48/163(29.45)	65.5	dme	KOG0429	Ubiquitin-conjugating enzyme-related protein Ft1, involved in programmed cell death	[O]	CELLULAR PROCESSES AND SIGNALING	Posttranslational modification, protein turnover, chaperones						935
BMK_Unigene_46911	CE22824	6e-09	29/81(35.80)	60.8	cel	KOG0429	Ubiquitin-conjugating enzyme-related protein Ft1, involved in programmed cell death	[O]	CELLULAR PROCESSES AND SIGNALING	Posttranslational modification, protein turnover, chaperones						936
BMK_Unigene_10151	YNR032c-a	4e-10	31/71(43.66)	59.7	sce	KOG3493	Ubiquitin-like protein	[O]	CELLULAR PROCESSES AND SIGNALING	Posttranslational modification, protein turnover, chaperones						937
BMK_Unigene_15895	At5g42300	3e-36	56/62(90.32)	121	ath	KOG3493	Ubiquitin-like protein	[O]	CELLULAR PROCESSES AND SIGNALING	Posttranslational modification, protein turnover, chaperones						938
BMK_Unigene_19540	YNR032c-a	2e-11	32/71(45.07)	60.1	sce	KOG3493	Ubiquitin-like protein	[O]	CELLULAR PROCESSES AND SIGNALING	Posttranslational modification, protein turnover, chaperones						939
BMK_Unigene_10000	Hs18596509	1e-21	41/76(53.95)	90.5	hsa	KOG1769	Ubiquitin-like proteins	[O]	CELLULAR PROCESSES AND SIGNALING	Posttranslational modification, protein turnover, chaperones						940
BMK_Unigene_14402	YDR510w	1e-25	47/86(54.65)	104	sce	KOG1769	Ubiquitin-like proteins	[O]	CELLULAR PROCESSES AND SIGNALING	Posttranslational modification, protein turnover, chaperones						941
BMK_Unigene_00267	Hs21361388	2e-20	42/77(54.55)	90.1	hsa	KOG1769	Ubiquitin-like proteins	[O]	CELLULAR PROCESSES AND SIGNALING	Posttranslational modification, protein turnover, chaperones						942
BMK_Unigene_21279	YDR510w	1e-20	36/66(54.55)	85.5	sce	KOG1769	Ubiquitin-like proteins	[O]	CELLULAR PROCESSES AND SIGNALING	Posttranslational modification, protein turnover, chaperones						943
BMK_Unigene_37214	YDR510w	4e-23	45/83(54.22)	98.6	sce	KOG1769	Ubiquitin-like proteins	[O]	CELLULAR PROCESSES AND SIGNALING	Posttranslational modification, protein turnover, chaperones						944
BMK_Unigene_07414	At4g26840	2e-14	33/73(45.21)	72.8	ath	KOG1769	Ubiquitin-like proteins	[O]	CELLULAR PROCESSES AND SIGNALING	Posttranslational modification, protein turnover, chaperones						945
BMK_Unigene_09711	SPCC1259.15c	2e-71	104/176(59.09)	224	spo	KOG0421	Ubiquitin-protein ligase	[O]	CELLULAR PROCESSES AND SIGNALING	Posttranslational modification, protein turnover, chaperones						946
BMK_Unigene_12467	7298802	6e-07	29/79(36.71)	51.2	dme	KOG0422	Ubiquitin-protein ligase	[O]	CELLULAR PROCESSES AND SIGNALING	Posttranslational modification, protein turnover, chaperones						947
BMK_Unigene_20819	At1g16890	4e-73	101/145(69.66)	224	ath	KOG0417	Ubiquitin-protein ligase	[O]	CELLULAR PROCESSES AND SIGNALING	Posttranslational modification, protein turnover, chaperones						948
BMK_Unigene_00355	SPBC119.02	1e-96	137/147(93.20)	295	spo	KOG0417	Ubiquitin-protein ligase	[O]	CELLULAR PROCESSES AND SIGNALING	Posttranslational modification, protein turnover, chaperones						949
BMK_Unigene_22277	YDR054c	3e-49	92/215(42.79)	174	sce	KOG0425	Ubiquitin-protein ligase	[O]	CELLULAR PROCESSES AND SIGNALING	Posttranslational modification, protein turnover, chaperones						950
BMK_Unigene_22787	SPBC1198.09	2e-17	33/70(47.14)	74.3	spo	KOG0417	Ubiquitin-protein ligase	[O]	CELLULAR PROCESSES AND SIGNALING	Posttranslational modification, protein turnover, chaperones						951
BMK_Unigene_25877	Hs13489085	1e-48	76/119(63.87)	160	hsa	KOG0425	Ubiquitin-protein ligase	[O]	CELLULAR PROCESSES AND SIGNALING	Posttranslational modification, protein turnover, chaperones						952
BMK_Unigene_26742	YER100w	2e-14	28/43(65.12)	67	sce	KOG0894	Ubiquitin-protein ligase	[O]	CELLULAR PROCESSES AND SIGNALING	Posttranslational modification, protein turnover, chaperones						953
BMK_Unigene_28791	SPAC30D11.13	5e-71	111/153(72.55)	219	spo	KOG0424	Ubiquitin-protein ligase	[O]	CELLULAR PROCESSES AND SIGNALING	Posttranslational modification, protein turnover, chaperones						954
BMK_Unigene_30552	SPBC211.07c	3e-89	128/169(75.74)	269	spo	KOG0416	Ubiquitin-protein ligase	[O]	CELLULAR PROCESSES AND SIGNALING	Posttranslational modification, protein turnover, chaperones						955
BMK_Unigene_31602	Hs4507791	8e-77	110/184(59.78)	241	hsa	KOG0420	Ubiquitin-protein ligase	[O]	CELLULAR PROCESSES AND SIGNALING	Posttranslational modification, protein turnover, chaperones						956
BMK_Unigene_01572	SPBP16F5.04	6e-72	112/166(67.47)	243	spo	KOG0426	Ubiquitin-protein ligase	[O]	CELLULAR PROCESSES AND SIGNALING	Posttranslational modification, protein turnover, chaperones						957
BMK_Unigene_33542	SPAC1250.03	5e-09	33/107(30.84)	57.4	spo	KOG0417	Ubiquitin-protein ligase	[O]	CELLULAR PROCESSES AND SIGNALING	Posttranslational modification, protein turnover, chaperones						958
BMK_Unigene_34359	SPBC1198.09	1e-22	47/144(32.64)	94.4	spo	KOG0417	Ubiquitin-protein ligase	[O]	CELLULAR PROCESSES AND SIGNALING	Posttranslational modification, protein turnover, chaperones						959
BMK_Unigene_35974	YDR054c	5e-49	104/207(50.24)	172	sce	KOG0425	Ubiquitin-protein ligase	[O]	CELLULAR PROCESSES AND SIGNALING	Posttranslational modification, protein turnover, chaperones						960
BMK_Unigene_37161	At3g08690	5e-26	59/151(39.07)	107	ath	KOG0417	Ubiquitin-protein ligase	[O]	CELLULAR PROCESSES AND SIGNALING	Posttranslational modification, protein turnover, chaperones						961
BMK_Unigene_37718	Hs4507791	2e-76	107/182(58.79)	238	hsa	KOG0420	Ubiquitin-protein ligase	[O]	CELLULAR PROCESSES AND SIGNALING	Posttranslational modification, protein turnover, chaperones						962
BMK_Unigene_38087	SPBC119.02	6e-06	20/22(90.91)	45.1	spo	KOG0417	Ubiquitin-protein ligase	[O]	CELLULAR PROCESSES AND SIGNALING	Posttranslational modification, protein turnover, chaperones						963
BMK_Unigene_38517	SPBP16F5.04	1e-52	74/114(64.91)	173	spo	KOG0426	Ubiquitin-protein ligase	[O]	CELLULAR PROCESSES AND SIGNALING	Posttranslational modification, protein turnover, chaperones						964
BMK_Unigene_40662	YER100w	5e-61	99/206(48.06)	201	sce	KOG0894	Ubiquitin-protein ligase	[O]	CELLULAR PROCESSES AND SIGNALING	Posttranslational modification, protein turnover, chaperones						965
BMK_Unigene_42534	SPBC119.02	1e-30	48/55(87.27)	109	spo	KOG0417	Ubiquitin-protein ligase	[O]	CELLULAR PROCESSES AND SIGNALING	Posttranslational modification, protein turnover, chaperones						966
BMK_Unigene_42767	SPBC211.07c	7e-66	94/107(87.85)	207	spo	KOG0416	Ubiquitin-protein ligase	[O]	CELLULAR PROCESSES AND SIGNALING	Posttranslational modification, protein turnover, chaperones						967
BMK_Unigene_43169	SPBC211.07c	9e-19	37/52(71.15)	83.6	spo	KOG0416	Ubiquitin-protein ligase	[O]	CELLULAR PROCESSES AND SIGNALING	Posttranslational modification, protein turnover, chaperones						968
BMK_Unigene_43656	SPAC18B11.07c	1e-89	121/150(80.67)	268	spo	KOG0419	Ubiquitin-protein ligase	[O]	CELLULAR PROCESSES AND SIGNALING	Posttranslational modification, protein turnover, chaperones						969
BMK_Unigene_43760	At3g08690	1e-31	60/149(40.27)	118	ath	KOG0417	Ubiquitin-protein ligase	[O]	CELLULAR PROCESSES AND SIGNALING	Posttranslational modification, protein turnover, chaperones						970
BMK_Unigene_43845	SPBC2D10.20	1e-43	85/157(54.14)	156	spo	KOG0418	Ubiquitin-protein ligase	[O]	CELLULAR PROCESSES AND SIGNALING	Posttranslational modification, protein turnover, chaperones						971
BMK_Unigene_44877	SPAC30D11.13	6e-66	110/155(70.97)	208	spo	KOG0424	Ubiquitin-protein ligase	[O]	CELLULAR PROCESSES AND SIGNALING	Posttranslational modification, protein turnover, chaperones						972
BMK_Unigene_04155	SPBC2D10.20	1e-48	91/161(56.52)	172	spo	KOG0418	Ubiquitin-protein ligase	[O]	CELLULAR PROCESSES AND SIGNALING	Posttranslational modification, protein turnover, chaperones						973
BMK_Unigene_04500	SPAC1250.03	5e-07	31/102(30.39)	50.8	spo	KOG0417	Ubiquitin-protein ligase	[O]	CELLULAR PROCESSES AND SIGNALING	Posttranslational modification, protein turnover, chaperones						974
BMK_Unigene_05559	SPBC211.07c	3e-86	128/149(85.91)	280	spo	KOG0416	Ubiquitin-protein ligase	[O]	CELLULAR PROCESSES AND SIGNALING	Posttranslational modification, protein turnover, chaperones						975
BMK_Unigene_08004	SPBC119.02	4e-97	137/147(93.20)	295	spo	KOG0417	Ubiquitin-protein ligase	[O]	CELLULAR PROCESSES AND SIGNALING	Posttranslational modification, protein turnover, chaperones						976
BMK_Unigene_08141	SPBP16F5.04	4e-70	106/150(70.67)	232	spo	KOG0426	Ubiquitin-protein ligase	[O]	CELLULAR PROCESSES AND SIGNALING	Posttranslational modification, protein turnover, chaperones						977
BMK_Unigene_08166	YDR054c	3e-49	93/215(43.26)	174	sce	KOG0425	Ubiquitin-protein ligase	[O]	CELLULAR PROCESSES AND SIGNALING	Posttranslational modification, protein turnover, chaperones						978
BMK_Unigene_08615	At1g78870	4e-77	109/145(75.17)	241	ath	KOG0417	Ubiquitin-protein ligase	[O]	CELLULAR PROCESSES AND SIGNALING	Posttranslational modification, protein turnover, chaperones						979
BMK_Unigene_08727	SPAC30D11.13	3e-68	111/153(72.55)	218	spo	KOG0424	Ubiquitin-protein ligase	[O]	CELLULAR PROCESSES AND SIGNALING	Posttranslational modification, protein turnover, chaperones						980
BMK_Unigene_08941	Hs4507791	3e-76	109/184(59.24)	239	hsa	KOG0420	Ubiquitin-protein ligase	[O]	CELLULAR PROCESSES AND SIGNALING	Posttranslational modification, protein turnover, chaperones						981
BMK_Unigene_09118	YER100w	6e-60	99/206(48.06)	200	sce	KOG0894	Ubiquitin-protein ligase	[O]	CELLULAR PROCESSES AND SIGNALING	Posttranslational modification, protein turnover, chaperones						982
BMK_Unigene_09227	SPBC1105.09	5e-45	82/148(55.41)	160	spo	KOG0425	Ubiquitin-protein ligase	[O]	CELLULAR PROCESSES AND SIGNALING	Posttranslational modification, protein turnover, chaperones						983
BMK_Unigene_10332	YDL122w	2e-26	96/326(29.45)	117	sce	KOG1867	Ubiquitin-specific protease	[O]	CELLULAR PROCESSES AND SIGNALING	Posttranslational modification, protein turnover, chaperones						984
BMK_Unigene_18175	SPAC6G9.08	1e-117	227/565(40.18)	377	spo	KOG1872	Ubiquitin-specific protease	[O]	CELLULAR PROCESSES AND SIGNALING	Posttranslational modification, protein turnover, chaperones						985
BMK_Unigene_21926	SPBP8B7.21	2e-18	56/139(40.29)	82.8	spo	KOG1871	Ubiquitin-specific protease	[O]	CELLULAR PROCESSES AND SIGNALING	Posttranslational modification, protein turnover, chaperones						986
BMK_Unigene_22895	At5g10790	2e-08	22/52(42.31)	53.9	ath	KOG1867	Ubiquitin-specific protease	[O]	CELLULAR PROCESSES AND SIGNALING	Posttranslational modification, protein turnover, chaperones						987
BMK_Unigene_22964	SPAC6G9.08	8e-117	229/565(40.53)	380	spo	KOG1872	Ubiquitin-specific protease	[O]	CELLULAR PROCESSES AND SIGNALING	Posttranslational modification, protein turnover, chaperones						988
BMK_Unigene_25693	YMR223w	7e-10	32/74(43.24)	56.2	sce	KOG1867	Ubiquitin-specific protease	[O]	CELLULAR PROCESSES AND SIGNALING	Posttranslational modification, protein turnover, chaperones						989
BMK_Unigene_33983	At2g22310	8e-09	19/31(61.29)	53.5	ath	KOG1864	Ubiquitin-specific protease	[O]	CELLULAR PROCESSES AND SIGNALING	Posttranslational modification, protein turnover, chaperones						990
BMK_Unigene_34009	SPBP8B7.21	4e-89	176/445(39.55)	301	spo	KOG1871	Ubiquitin-specific protease	[O]	CELLULAR PROCESSES AND SIGNALING	Posttranslational modification, protein turnover, chaperones						991
BMK_Unigene_36007	SPBC1703.12	3e-87	155/333(46.55)	288	spo	KOG1864	Ubiquitin-specific protease	[O]	CELLULAR PROCESSES AND SIGNALING	Posttranslational modification, protein turnover, chaperones						992
BMK_Unigene_36187	SPAC6G9.08	3e-46	103/297(34.68)	167	spo	KOG1872	Ubiquitin-specific protease	[O]	CELLULAR PROCESSES AND SIGNALING	Posttranslational modification, protein turnover, chaperones						993
BMK_Unigene_37720	SPBC1703.12	1e-113	188/442(42.53)	369	spo	KOG1864	Ubiquitin-specific protease	[O]	CELLULAR PROCESSES AND SIGNALING	Posttranslational modification, protein turnover, chaperones						994
BMK_Unigene_39491	YMR223w	1e-06	25/97(25.77)	48.9	sce	KOG1867	Ubiquitin-specific protease	[O]	CELLULAR PROCESSES AND SIGNALING	Posttranslational modification, protein turnover, chaperones						995
BMK_Unigene_41328	YDL122w	6e-25	92/326(28.22)	114	sce	KOG1867	Ubiquitin-specific protease	[O]	CELLULAR PROCESSES AND SIGNALING	Posttranslational modification, protein turnover, chaperones						996
BMK_Unigene_44379	YFR010w	3e-08	25/39(64.10)	52	sce	KOG1872	Ubiquitin-specific protease	[O]	CELLULAR PROCESSES AND SIGNALING	Posttranslational modification, protein turnover, chaperones						997
BMK_Unigene_47407	SPBP8B7.21	2e-35	70/131(53.44)	137	spo	KOG1871	Ubiquitin-specific protease	[O]	CELLULAR PROCESSES AND SIGNALING	Posttranslational modification, protein turnover, chaperones						998
BMK_Unigene_03787	SPAC13A11.04c	4e-66	151/488(30.94)	235	spo	KOG1867	Ubiquitin-specific protease	[O]	CELLULAR PROCESSES AND SIGNALING	Posttranslational modification, protein turnover, chaperones						999
BMK_Unigene_05733	YDL122w	2e-09	54/178(30.34)	63.5	sce	KOG1867	Ubiquitin-specific protease	[O]	CELLULAR PROCESSES AND SIGNALING	Posttranslational modification, protein turnover, chaperones						1000
BMK_Unigene_09051	SPBP8B7.21	3e-92	187/481(38.88)	310	spo	KOG1871	Ubiquitin-specific protease	[O]	CELLULAR PROCESSES AND SIGNALING	Posttranslational modification, protein turnover, chaperones						1001
BMK_Unigene_09321	SPBC1703.12	7e-114	188/442(42.53)	369	spo	KOG1864	Ubiquitin-specific protease	[O]	CELLULAR PROCESSES AND SIGNALING	Posttranslational modification, protein turnover, chaperones						1002
BMK_Unigene_11243	SPBC6B1.06c	0	336/794(42.32)	624	spo	KOG0944	Ubiquitin-specific protease UBP14	[O]	CELLULAR PROCESSES AND SIGNALING	Posttranslational modification, protein turnover, chaperones						1003
BMK_Unigene_19258	Hs4507855	1e-29	63/127(49.61)	115	hsa	KOG0944	Ubiquitin-specific protease UBP14	[O]	CELLULAR PROCESSES AND SIGNALING	Posttranslational modification, protein turnover, chaperones						1004
BMK_Unigene_25573	SPBC6B1.06c	0	335/794(42.19)	622	spo	KOG0944	Ubiquitin-specific protease UBP14	[O]	CELLULAR PROCESSES AND SIGNALING	Posttranslational modification, protein turnover, chaperones						1005
BMK_Unigene_44262	SPBC6B1.06c	3e-67	135/373(36.19)	232	spo	KOG0944	Ubiquitin-specific protease UBP14	[O]	CELLULAR PROCESSES AND SIGNALING	Posttranslational modification, protein turnover, chaperones						1006
BMK_Unigene_46732	SPBC6B1.06c	1e-80	135/299(45.15)	264	spo	KOG0944	Ubiquitin-specific protease UBP14	[O]	CELLULAR PROCESSES AND SIGNALING	Posttranslational modification, protein turnover, chaperones						1007
BMK_Unigene_12317	Hs5454154	1e-67	107/172(62.21)	214	hsa	KOG0879	U-snRNP-associated cyclophilin type peptidyl-prolyl cis-trans isomerase	[O]	CELLULAR PROCESSES AND SIGNALING	Posttranslational modification, protein turnover, chaperones						1008
BMK_Unigene_33790	Hs5454154	8e-67	111/185(60.00)	216	hsa	KOG0879	U-snRNP-associated cyclophilin type peptidyl-prolyl cis-trans isomerase	[O]	CELLULAR PROCESSES AND SIGNALING	Posttranslational modification, protein turnover, chaperones						1009
BMK_Unigene_15233	YGR285c	6e-38	68/70(97.14)	135	sce	KOG0724	Zuotin and related molecular chaperones (DnaJ superfamily), contains DNA-binding domains	[O]	CELLULAR PROCESSES AND SIGNALING	Posttranslational modification, protein turnover, chaperones						1010
BMK_Unigene_17365	YGR285c	6e-41	67/68(98.53)	142	sce	KOG0724	Zuotin and related molecular chaperones (DnaJ superfamily), contains DNA-binding domains	[O]	CELLULAR PROCESSES AND SIGNALING	Posttranslational modification, protein turnover, chaperones						1011
BMK_Unigene_28617	SPBC1778.01c	2e-82	180/355(50.70)	265	spo	KOG0724	Zuotin and related molecular chaperones (DnaJ superfamily), contains DNA-binding domains	[O]	CELLULAR PROCESSES AND SIGNALING	Posttranslational modification, protein turnover, chaperones						1012
BMK_Unigene_35947	SPAC2E1P5.03	7e-30	71/200(35.50)	120	spo	KOG0724	Zuotin and related molecular chaperones (DnaJ superfamily), contains DNA-binding domains	[O]	CELLULAR PROCESSES AND SIGNALING	Posttranslational modification, protein turnover, chaperones						1013
BMK_Unigene_41156	SPBC1778.01c	4e-81	127/205(61.95)	261	spo	KOG0724	Zuotin and related molecular chaperones (DnaJ superfamily), contains DNA-binding domains	[O]	CELLULAR PROCESSES AND SIGNALING	Posttranslational modification, protein turnover, chaperones						1014
BMK_Unigene_08506	SPAC2E1P5.03	1e-24	65/197(32.99)	106	spo	KOG0724	Zuotin and related molecular chaperones (DnaJ superfamily), contains DNA-binding domains	[O]	CELLULAR PROCESSES AND SIGNALING	Posttranslational modification, protein turnover, chaperones						1015
BMK_Unigene_08971	SPBC1778.01c	7e-83	180/351(51.28)	266	spo	KOG0724	Zuotin and related molecular chaperones (DnaJ superfamily), contains DNA-binding domains	[O]	CELLULAR PROCESSES AND SIGNALING	Posttranslational modification, protein turnover, chaperones						1016
BMK_Unigene_09460	SPAC22F8.11	9e-49	157/512(30.66)	185	spo	KOG0169	Phosphoinositide-specific phospholipase C	[T]	CELLULAR PROCESSES AND SIGNALING	Signal transduction mechanisms						1
BMK_Unigene_21407	Hs20485520	4e-34	70/175(40.00)	131	hsa	KOG0256	1-aminocyclopropane-1-carboxylate synthase, and related proteins	[T]	CELLULAR PROCESSES AND SIGNALING	Signal transduction mechanisms						2
BMK_Unigene_43221	Hs14211921	4e-50	118/378(31.22)	180	hsa	KOG0256	1-aminocyclopropane-1-carboxylate synthase, and related proteins	[T]	CELLULAR PROCESSES AND SIGNALING	Signal transduction mechanisms						3
BMK_Unigene_22642	Hs4505695	9e-28	54/98(55.10)	108	hsa	KOG0592	3-phosphoinositide-dependent protein kinase (PDK1)	[T]	CELLULAR PROCESSES AND SIGNALING	Signal transduction mechanisms						4
BMK_Unigene_26020	SPCC576.15c	3e-104	216/522(41.38)	347	spo	KOG0592	3-phosphoinositide-dependent protein kinase (PDK1)	[T]	CELLULAR PROCESSES AND SIGNALING	Signal transduction mechanisms						5
BMK_Unigene_32902	YDR490c	7e-43	72/74(97.30)	150	sce	KOG0592	3-phosphoinositide-dependent protein kinase (PDK1)	[T]	CELLULAR PROCESSES AND SIGNALING	Signal transduction mechanisms						6
BMK_Unigene_39593	SPCC576.15c	9e-19	45/72(62.50)	82.4	spo	KOG0592	3-phosphoinositide-dependent protein kinase (PDK1)	[T]	CELLULAR PROCESSES AND SIGNALING	Signal transduction mechanisms						7
BMK_Unigene_05025	SPCC576.15c	4e-101	205/471(43.52)	338	spo	KOG0592	3-phosphoinositide-dependent protein kinase (PDK1)	[T]	CELLULAR PROCESSES AND SIGNALING	Signal transduction mechanisms						8
BMK_Unigene_10414	Hs4557351	2e-34	112/328(34.15)	141	hsa	KOG4389	Acetylcholinesterase/Butyrylcholinesterase	[T]	CELLULAR PROCESSES AND SIGNALING	Signal transduction mechanisms						9
BMK_Unigene_13293	Hs4557351	3e-07	37/98(37.76)	49.3	hsa	KOG4389	Acetylcholinesterase/Butyrylcholinesterase	[T]	CELLULAR PROCESSES AND SIGNALING	Signal transduction mechanisms						10
BMK_Unigene_00030	Hs7710112	8e-21	107/350(30.57)	99.8	hsa	KOG4389	Acetylcholinesterase/Butyrylcholinesterase	[T]	CELLULAR PROCESSES AND SIGNALING	Signal transduction mechanisms						11
BMK_Unigene_20862	Hs4557351	2e-23	56/129(43.41)	98.6	hsa	KOG4389	Acetylcholinesterase/Butyrylcholinesterase	[T]	CELLULAR PROCESSES AND SIGNALING	Signal transduction mechanisms						12
BMK_Unigene_22996	Hs4557351	7e-40	113/330(34.24)	157	hsa	KOG4389	Acetylcholinesterase/Butyrylcholinesterase	[T]	CELLULAR PROCESSES AND SIGNALING	Signal transduction mechanisms						13
BMK_Unigene_23371	Hs4557351	1e-29	126/403(31.27)	127	hsa	KOG4389	Acetylcholinesterase/Butyrylcholinesterase	[T]	CELLULAR PROCESSES AND SIGNALING	Signal transduction mechanisms						14
BMK_Unigene_01662	Hs4557351	1e-56	167/529(31.57)	204	hsa	KOG4389	Acetylcholinesterase/Butyrylcholinesterase	[T]	CELLULAR PROCESSES AND SIGNALING	Signal transduction mechanisms						15
BMK_Unigene_37181	Hs4557351	2e-40	152/515(29.51)	162	hsa	KOG4389	Acetylcholinesterase/Butyrylcholinesterase	[T]	CELLULAR PROCESSES AND SIGNALING	Signal transduction mechanisms						16
BMK_Unigene_37834	Hs7710112	5e-28	129/481(26.82)	122	hsa	KOG4389	Acetylcholinesterase/Butyrylcholinesterase	[T]	CELLULAR PROCESSES AND SIGNALING	Signal transduction mechanisms						17
BMK_Unigene_38664	CE28131	7e-31	122/433(28.18)	130	cel	KOG4389	Acetylcholinesterase/Butyrylcholinesterase	[T]	CELLULAR PROCESSES AND SIGNALING	Signal transduction mechanisms						18
BMK_Unigene_42165	Hs4557239	8e-53	167/526(31.75)	196	hsa	KOG4389	Acetylcholinesterase/Butyrylcholinesterase	[T]	CELLULAR PROCESSES AND SIGNALING	Signal transduction mechanisms						19
BMK_Unigene_42330	Hs7710112	1e-47	161/530(30.38)	181	hsa	KOG4389	Acetylcholinesterase/Butyrylcholinesterase	[T]	CELLULAR PROCESSES AND SIGNALING	Signal transduction mechanisms						20
BMK_Unigene_43183	Hs4557351	6e-41	157/544(28.86)	159	hsa	KOG4389	Acetylcholinesterase/Butyrylcholinesterase	[T]	CELLULAR PROCESSES AND SIGNALING	Signal transduction mechanisms						21
BMK_Unigene_43759	Hs7710112	4e-36	154/549(28.05)	145	hsa	KOG4389	Acetylcholinesterase/Butyrylcholinesterase	[T]	CELLULAR PROCESSES AND SIGNALING	Signal transduction mechanisms						22
BMK_Unigene_44706	Hs4557351	1e-44	103/271(38.01)	127	hsa	KOG4389	Acetylcholinesterase/Butyrylcholinesterase	[T]	CELLULAR PROCESSES AND SIGNALING	Signal transduction mechanisms						23
BMK_Unigene_46197	Hs7710112	4e-26	94/248(37.90)	117	hsa	KOG4389	Acetylcholinesterase/Butyrylcholinesterase	[T]	CELLULAR PROCESSES AND SIGNALING	Signal transduction mechanisms						24
BMK_Unigene_04107	Hs4557351	6e-38	119/335(35.52)	150	hsa	KOG4389	Acetylcholinesterase/Butyrylcholinesterase	[T]	CELLULAR PROCESSES AND SIGNALING	Signal transduction mechanisms						25
BMK_Unigene_04351	Hs7710112	4e-47	165/531(31.07)	178	hsa	KOG4389	Acetylcholinesterase/Butyrylcholinesterase	[T]	CELLULAR PROCESSES AND SIGNALING	Signal transduction mechanisms						26
BMK_Unigene_05109	Hs7710112	6e-41	152/514(29.57)	161	hsa	KOG4389	Acetylcholinesterase/Butyrylcholinesterase	[T]	CELLULAR PROCESSES AND SIGNALING	Signal transduction mechanisms						27
BMK_Unigene_06232	Hs4557239	3e-24	107/382(28.01)	97.8	hsa	KOG4389	Acetylcholinesterase/Butyrylcholinesterase	[T]	CELLULAR PROCESSES AND SIGNALING	Signal transduction mechanisms						28
BMK_Unigene_06469	Hs4557351	5e-36	71/190(37.37)	112	hsa	KOG4389	Acetylcholinesterase/Butyrylcholinesterase	[T]	CELLULAR PROCESSES AND SIGNALING	Signal transduction mechanisms						29
BMK_Unigene_07457	Hs4557351	6e-35	115/371(31.00)	144	hsa	KOG4389	Acetylcholinesterase/Butyrylcholinesterase	[T]	CELLULAR PROCESSES AND SIGNALING	Signal transduction mechanisms						30
BMK_Unigene_09283	Hs4557351	1e-39	159/559(28.44)	157	hsa	KOG4389	Acetylcholinesterase/Butyrylcholinesterase	[T]	CELLULAR PROCESSES AND SIGNALING	Signal transduction mechanisms						31
BMK_Unigene_27035	YGL084c	3e-10	33/86(38.37)	57.8	sce	KOG3860	Acyltransferase required for palmitoylation of Hedgehog (Hh) family of secreted signaling proteins	[T]	CELLULAR PROCESSES AND SIGNALING	Signal transduction mechanisms						32
BMK_Unigene_29332	YGL084c	1e-115	246/582(42.27)	365	sce	KOG3860	Acyltransferase required for palmitoylation of Hedgehog (Hh) family of secreted signaling proteins	[T]	CELLULAR PROCESSES AND SIGNALING	Signal transduction mechanisms						33
BMK_Unigene_29645	SPAPB21F2.01	3e-23	44/101(43.56)	93.6	spo	KOG3860	Acyltransferase required for palmitoylation of Hedgehog (Hh) family of secreted signaling proteins	[T]	CELLULAR PROCESSES AND SIGNALING	Signal transduction mechanisms						34
BMK_Unigene_05340	YGL084c	4e-93	217/525(41.33)	305	sce	KOG3860	Acyltransferase required for palmitoylation of Hedgehog (Hh) family of secreted signaling proteins	[T]	CELLULAR PROCESSES AND SIGNALING	Signal transduction mechanisms						35
BMK_Unigene_24665	SPBC119.05c	1e-06	25/58(43.10)	52.4	spo	KOG3601	Adaptor protein GRB2, contains SH2 and SH3 domains	[T]	CELLULAR PROCESSES AND SIGNALING	Signal transduction mechanisms						36
BMK_Unigene_47116	YPR154w	4e-08	29/75(38.67)	54.7	sce	KOG3601	Adaptor protein GRB2, contains SH2 and SH3 domains	[T]	CELLULAR PROCESSES AND SIGNALING	Signal transduction mechanisms						37
BMK_Unigene_10065	YNL020c	3e-99	167/306(54.58)	334	sce	KOG1989	ARK protein kinase family	[T]	CELLULAR PROCESSES AND SIGNALING	Signal transduction mechanisms						38
BMK_Unigene_20652	SPBC6B1.02	3e-18	41/71(57.75)	83.6	spo	KOG1989	ARK protein kinase family	[T]	CELLULAR PROCESSES AND SIGNALING	Signal transduction mechanisms						39
BMK_Unigene_27963	YNL020c	3e-99	171/329(51.98)	335	sce	KOG1989	ARK protein kinase family	[T]	CELLULAR PROCESSES AND SIGNALING	Signal transduction mechanisms						40
BMK_Unigene_40296	SPBC6B1.02	6e-57	94/156(60.26)	194	spo	KOG1989	ARK protein kinase family	[T]	CELLULAR PROCESSES AND SIGNALING	Signal transduction mechanisms						41
BMK_Unigene_20639	7301093	5e-22	42/82(51.22)	90.5	dme	KOG2751	Beclin-like protein	[T]	CELLULAR PROCESSES AND SIGNALING	Signal transduction mechanisms						42
BMK_Unigene_09616	YAL046c	2e-16	33/71(46.48)	78.6	sce	KOG3348	BolA (bacterial stress-induced morphogen)-related protein	[T]	CELLULAR PROCESSES AND SIGNALING	Signal transduction mechanisms						43
BMK_Unigene_34168	7303423	4e-19	38/78(48.72)	84.7	dme	KOG3348	BolA (bacterial stress-induced morphogen)-related protein	[T]	CELLULAR PROCESSES AND SIGNALING	Signal transduction mechanisms						44
BMK_Unigene_34468	YAL046c	4e-06	18/36(50.00)	44.7	sce	KOG3348	BolA (bacterial stress-induced morphogen)-related protein	[T]	CELLULAR PROCESSES AND SIGNALING	Signal transduction mechanisms						45
BMK_Unigene_36884	SPAC8C9.11	9e-20	40/68(58.82)	83.2	spo	KOG3348	BolA (bacterial stress-induced morphogen)-related protein	[T]	CELLULAR PROCESSES AND SIGNALING	Signal transduction mechanisms						46
BMK_Unigene_39046	YAL046c	1e-17	34/71(47.89)	79.3	sce	KOG3348	BolA (bacterial stress-induced morphogen)-related protein	[T]	CELLULAR PROCESSES AND SIGNALING	Signal transduction mechanisms						47
BMK_Unigene_08751	7303423	3e-16	34/66(51.52)	76.3	dme	KOG3348	BolA (bacterial stress-induced morphogen)-related protein	[T]	CELLULAR PROCESSES AND SIGNALING	Signal transduction mechanisms						48
BMK_Unigene_26640	SPAC18B11.04	6e-93	140/173(80.92)	293	spo	KOG0044	Ca2+ sensor (EF-Hand superfamily)	[T]	CELLULAR PROCESSES AND SIGNALING	Signal transduction mechanisms						49
BMK_Unigene_36471	SPAC18B11.04	5e-15	34/44(77.27)	70.1	spo	KOG0044	Ca2+ sensor (EF-Hand superfamily)	[T]	CELLULAR PROCESSES AND SIGNALING	Signal transduction mechanisms						50
BMK_Unigene_36472	SPAC18B11.04	1e-79	113/134(84.33)	240	spo	KOG0044	Ca2+ sensor (EF-Hand superfamily)	[T]	CELLULAR PROCESSES AND SIGNALING	Signal transduction mechanisms						51
BMK_Unigene_08784	SPAC18B11.04	1e-95	140/173(80.92)	293	spo	KOG0044	Ca2+ sensor (EF-Hand superfamily)	[T]	CELLULAR PROCESSES AND SIGNALING	Signal transduction mechanisms						52
BMK_Unigene_23949	SPCC297.03	7e-31	66/119(55.46)	122	spo	KOG0585	Ca2+/calmodulin-dependent protein kinase kinase beta and related serine/threonine protein kinases	[T]	CELLULAR PROCESSES AND SIGNALING	Signal transduction mechanisms						53
BMK_Unigene_24670	SPCC297.03	2e-10	33/52(63.46)	60.5	spo	KOG0585	Ca2+/calmodulin-dependent protein kinase kinase beta and related serine/threonine protein kinases	[T]	CELLULAR PROCESSES AND SIGNALING	Signal transduction mechanisms						54
BMK_Unigene_25273	Hs17933758	3e-24	45/112(40.18)	100	hsa	KOG0585	Ca2+/calmodulin-dependent protein kinase kinase beta and related serine/threonine protein kinases	[T]	CELLULAR PROCESSES AND SIGNALING	Signal transduction mechanisms						55
BMK_Unigene_28608	7289880	2e-12	30/54(55.56)	63.2	dme	KOG0585	Ca2+/calmodulin-dependent protein kinase kinase beta and related serine/threonine protein kinases	[T]	CELLULAR PROCESSES AND SIGNALING	Signal transduction mechanisms						56
BMK_Unigene_34763	SPCC297.03	5e-59	119/266(44.74)	219	spo	KOG0585	Ca2+/calmodulin-dependent protein kinase kinase beta and related serine/threonine protein kinases	[T]	CELLULAR PROCESSES AND SIGNALING	Signal transduction mechanisms						57
BMK_Unigene_38288	Hs14150045	8e-66	118/238(49.58)	234	hsa	KOG0585	Ca2+/calmodulin-dependent protein kinase kinase beta and related serine/threonine protein kinases	[T]	CELLULAR PROCESSES AND SIGNALING	Signal transduction mechanisms						58
BMK_Unigene_05223	Hs17933758	6e-74	144/326(44.17)	259	hsa	KOG0585	Ca2+/calmodulin-dependent protein kinase kinase beta and related serine/threonine protein kinases	[T]	CELLULAR PROCESSES AND SIGNALING	Signal transduction mechanisms						59
BMK_Unigene_09128	SPCC297.03	4e-59	121/271(44.65)	221	spo	KOG0585	Ca2+/calmodulin-dependent protein kinase kinase beta and related serine/threonine protein kinases	[T]	CELLULAR PROCESSES AND SIGNALING	Signal transduction mechanisms						60
BMK_Unigene_00663	SPACUNK12.02c	1e-124	183/312(58.65)	397	spo	KOG0032	Ca2+/calmodulin-dependent protein kinase, EF-Hand protein superfamily	[T]	CELLULAR PROCESSES AND SIGNALING	Signal transduction mechanisms						61
BMK_Unigene_22354	At3g57530	4e-06	27/61(44.26)	46.2	ath	KOG0032	Ca2+/calmodulin-dependent protein kinase, EF-Hand protein superfamily	[T]	CELLULAR PROCESSES AND SIGNALING	Signal transduction mechanisms						62
BMK_Unigene_24787	YJL057c	6e-42	121/370(32.70)	165	sce	KOG0032	Ca2+/calmodulin-dependent protein kinase, EF-Hand protein superfamily	[T]	CELLULAR PROCESSES AND SIGNALING	Signal transduction mechanisms						63
BMK_Unigene_01403	CE18058_1	4e-07	33/101(32.67)	53.5	cel	KOG0032	Ca2+/calmodulin-dependent protein kinase, EF-Hand protein superfamily	[T]	CELLULAR PROCESSES AND SIGNALING	Signal transduction mechanisms						64
BMK_Unigene_33784	Hs14141724	4e-10	25/46(54.35)	60.1	hsa	KOG0033	Ca2+/calmodulin-dependent protein kinase, EF-Hand protein superfamily	[T]	CELLULAR PROCESSES AND SIGNALING	Signal transduction mechanisms						65
BMK_Unigene_39312	YOL016c	2e-28	74/220(33.64)	121	sce	KOG0032	Ca2+/calmodulin-dependent protein kinase, EF-Hand protein superfamily	[T]	CELLULAR PROCESSES AND SIGNALING	Signal transduction mechanisms						66
BMK_Unigene_39393	YOL016c	4e-39	72/158(45.57)	147	sce	KOG0032	Ca2+/calmodulin-dependent protein kinase, EF-Hand protein superfamily	[T]	CELLULAR PROCESSES AND SIGNALING	Signal transduction mechanisms						67
BMK_Unigene_40212	SPCC1322.08	6e-148	250/422(59.24)	475	spo	KOG0032	Ca2+/calmodulin-dependent protein kinase, EF-Hand protein superfamily	[T]	CELLULAR PROCESSES AND SIGNALING	Signal transduction mechanisms						68
BMK_Unigene_40635	SPCC1322.08	2e-143	258/442(58.37)	441	spo	KOG0032	Ca2+/calmodulin-dependent protein kinase, EF-Hand protein superfamily	[T]	CELLULAR PROCESSES AND SIGNALING	Signal transduction mechanisms						69
BMK_Unigene_02529	YJL057c	2e-42	122/370(32.97)	166	sce	KOG0032	Ca2+/calmodulin-dependent protein kinase, EF-Hand protein superfamily	[T]	CELLULAR PROCESSES AND SIGNALING	Signal transduction mechanisms						70
BMK_Unigene_45596	SPACUNK12.02c	1e-131	176/302(58.28)	389	spo	KOG0032	Ca2+/calmodulin-dependent protein kinase, EF-Hand protein superfamily	[T]	CELLULAR PROCESSES AND SIGNALING	Signal transduction mechanisms						71
BMK_Unigene_04573	SPAC14C4.03	7e-50	135/418(32.30)	184	spo	KOG0032	Ca2+/calmodulin-dependent protein kinase, EF-Hand protein superfamily	[T]	CELLULAR PROCESSES AND SIGNALING	Signal transduction mechanisms						72
BMK_Unigene_05106	SPCC1322.08	2e-153	243/407(59.71)	475	spo	KOG0032	Ca2+/calmodulin-dependent protein kinase, EF-Hand protein superfamily	[T]	CELLULAR PROCESSES AND SIGNALING	Signal transduction mechanisms						73
BMK_Unigene_08553	YOL016c	2e-113	175/340(51.47)	355	sce	KOG0032	Ca2+/calmodulin-dependent protein kinase, EF-Hand protein superfamily	[T]	CELLULAR PROCESSES AND SIGNALING	Signal transduction mechanisms						74
BMK_Unigene_22099	SPCC830.06	3e-78	110/174(63.22)	243	spo	KOG0034	Ca2+/calmodulin-dependent protein phosphatase (calcineurin subunit B), EF-Hand superfamily protein	[T]	CELLULAR PROCESSES AND SIGNALING	Signal transduction mechanisms						75
BMK_Unigene_43145	SPCC830.06	9e-81	113/174(64.94)	245	spo	KOG0034	Ca2+/calmodulin-dependent protein phosphatase (calcineurin subunit B), EF-Hand superfamily protein	[T]	CELLULAR PROCESSES AND SIGNALING	Signal transduction mechanisms						76
BMK_Unigene_08227	SPCC830.06	2e-79	111/174(63.79)	243	spo	KOG0034	Ca2+/calmodulin-dependent protein phosphatase (calcineurin subunit B), EF-Hand superfamily protein	[T]	CELLULAR PROCESSES AND SIGNALING	Signal transduction mechanisms						77
BMK_Unigene_01448	Hs7019485	1e-44	73/160(45.62)	165	hsa	KOG0037	Ca2+-binding protein, EF-Hand protein superfamily	[T]	CELLULAR PROCESSES AND SIGNALING	Signal transduction mechanisms						78
BMK_Unigene_35582	Hs7019485	3e-44	75/174(43.10)	159	hsa	KOG0037	Ca2+-binding protein, EF-Hand protein superfamily	[T]	CELLULAR PROCESSES AND SIGNALING	Signal transduction mechanisms						79
BMK_Unigene_00571	SPBC2F12.12c	3e-74	173/510(33.92)	261	spo	KOG2370	Cactin	[T]	CELLULAR PROCESSES AND SIGNALING	Signal transduction mechanisms						80
BMK_Unigene_21266	Hs4502549	2e-86	127/149(85.23)	263	hsa	KOG0027	Calmodulin and related proteins (EF-Hand superfamily)	[T]	CELLULAR PROCESSES AND SIGNALING	Signal transduction mechanisms						81
BMK_Unigene_23293	SPAP8A3.08	3e-52	82/136(60.29)	179	spo	KOG0027	Calmodulin and related proteins (EF-Hand superfamily)	[T]	CELLULAR PROCESSES AND SIGNALING	Signal transduction mechanisms						82
BMK_Unigene_27609	Hs4502549	1e-43	74/141(52.48)	152	hsa	KOG0027	Calmodulin and related proteins (EF-Hand superfamily)	[T]	CELLULAR PROCESSES AND SIGNALING	Signal transduction mechanisms						83
BMK_Unigene_32634	Hs4507617	3e-19	42/71(59.15)	84.7	hsa	KOG0027	Calmodulin and related proteins (EF-Hand superfamily)	[T]	CELLULAR PROCESSES AND SIGNALING	Signal transduction mechanisms						84
BMK_Unigene_40290	SPAP8A3.08	4e-54	80/134(59.70)	175	spo	KOG0027	Calmodulin and related proteins (EF-Hand superfamily)	[T]	CELLULAR PROCESSES AND SIGNALING	Signal transduction mechanisms						85
BMK_Unigene_42062	Hs4502549	3e-88	127/149(85.23)	265	hsa	KOG0027	Calmodulin and related proteins (EF-Hand superfamily)	[T]	CELLULAR PROCESSES AND SIGNALING	Signal transduction mechanisms						86
BMK_Unigene_05886	SPAC3A12.14	9e-18	40/74(54.05)	84	spo	KOG0027	Calmodulin and related proteins (EF-Hand superfamily)	[T]	CELLULAR PROCESSES AND SIGNALING	Signal transduction mechanisms						87
BMK_Unigene_08139	Hs4502549	5e-81	127/149(85.23)	265	hsa	KOG0027	Calmodulin and related proteins (EF-Hand superfamily)	[T]	CELLULAR PROCESSES AND SIGNALING	Signal transduction mechanisms						88
BMK_Unigene_08354	Hs4502549	1e-43	73/141(51.77)	152	hsa	KOG0027	Calmodulin and related proteins (EF-Hand superfamily)	[T]	CELLULAR PROCESSES AND SIGNALING	Signal transduction mechanisms						89
BMK_Unigene_08464	SPAP8A3.08	3e-52	83/134(61.94)	179	spo	KOG0027	Calmodulin and related proteins (EF-Hand superfamily)	[T]	CELLULAR PROCESSES AND SIGNALING	Signal transduction mechanisms						90
BMK_Unigene_10421	Hs4826948	7e-104	161/304(52.96)	323	hsa	KOG0616	cAMP-dependent protein kinase catalytic subunit (PKA)	[T]	CELLULAR PROCESSES AND SIGNALING	Signal transduction mechanisms						91
BMK_Unigene_21906	YPL203w	4e-165	234/321(72.90)	486	sce	KOG0616	cAMP-dependent protein kinase catalytic subunit (PKA)	[T]	CELLULAR PROCESSES AND SIGNALING	Signal transduction mechanisms						92
BMK_Unigene_27681	Hs10835065	4e-70	127/244(52.05)	234	hsa	KOG0616	cAMP-dependent protein kinase catalytic subunit (PKA)	[T]	CELLULAR PROCESSES AND SIGNALING	Signal transduction mechanisms						93
BMK_Unigene_32432	YPL203w	1e-160	233/337(69.14)	476	sce	KOG0616	cAMP-dependent protein kinase catalytic subunit (PKA)	[T]	CELLULAR PROCESSES AND SIGNALING	Signal transduction mechanisms						94
BMK_Unigene_46229	Hs4826948	3e-19	65/231(28.14)	94	hsa	KOG0616	cAMP-dependent protein kinase catalytic subunit (PKA)	[T]	CELLULAR PROCESSES AND SIGNALING	Signal transduction mechanisms						95
BMK_Unigene_46503	Hs4506057	1e-109	155/303(51.16)	333	hsa	KOG0616	cAMP-dependent protein kinase catalytic subunit (PKA)	[T]	CELLULAR PROCESSES AND SIGNALING	Signal transduction mechanisms						96
BMK_Unigene_05645	YPL203w	3e-152	233/337(69.14)	477	sce	KOG0616	cAMP-dependent protein kinase catalytic subunit (PKA)	[T]	CELLULAR PROCESSES AND SIGNALING	Signal transduction mechanisms						97
BMK_Unigene_07435	Hs4826948	3e-18	59/204(28.92)	90.1	hsa	KOG0616	cAMP-dependent protein kinase catalytic subunit (PKA)	[T]	CELLULAR PROCESSES AND SIGNALING	Signal transduction mechanisms						98
BMK_Unigene_37999	YIL033c	5e-89	142/296(47.97)	284	sce	KOG1113	cAMP-dependent protein kinase types I and II, regulatory subunit	[T]	CELLULAR PROCESSES AND SIGNALING	Signal transduction mechanisms						99
BMK_Unigene_39009	SPAC8C9.03	8e-84	149/295(50.51)	280	spo	KOG1113	cAMP-dependent protein kinase types I and II, regulatory subunit	[T]	CELLULAR PROCESSES AND SIGNALING	Signal transduction mechanisms						100
BMK_Unigene_29756	CE23992	2e-09	28/67(41.79)	55.5	cel	KOG2378	cAMP-regulated guanine nucleotide exchange factor	[T]	CELLULAR PROCESSES AND SIGNALING	Signal transduction mechanisms						101
BMK_Unigene_39417	Hs6912456	3e-23	61/211(28.91)	108	hsa	KOG2378	cAMP-regulated guanine nucleotide exchange factor	[T]	CELLULAR PROCESSES AND SIGNALING	Signal transduction mechanisms						102
BMK_Unigene_05799	Hs6912456	2e-23	66/231(28.57)	109	hsa	KOG2378	cAMP-regulated guanine nucleotide exchange factor	[T]	CELLULAR PROCESSES AND SIGNALING	Signal transduction mechanisms						103
BMK_Unigene_27442	SPBC1347.06c	1e-180	241/307(78.50)	531	spo	KOG1165	Casein kinase (serine/threonine/tyrosine protein kinase)	[T]	CELLULAR PROCESSES AND SIGNALING	Signal transduction mechanisms						104
BMK_Unigene_01481	SPBC1347.06c	1e-176	241/307(78.50)	531	spo	KOG1165	Casein kinase (serine/threonine/tyrosine protein kinase)	[T]	CELLULAR PROCESSES AND SIGNALING	Signal transduction mechanisms						105
BMK_Unigene_35676	SPBC1347.06c	2e-121	165/228(72.37)	360	spo	KOG1165	Casein kinase (serine/threonine/tyrosine protein kinase)	[T]	CELLULAR PROCESSES AND SIGNALING	Signal transduction mechanisms						106
BMK_Unigene_37621	SPBC3H7.15	4e-42	68/74(91.89)	144	spo	KOG1164	Casein kinase (serine/threonine/tyrosine protein kinase)	[T]	CELLULAR PROCESSES AND SIGNALING	Signal transduction mechanisms						107
BMK_Unigene_37682	SPBC3H7.15	0	252/293(86.01)	556	spo	KOG1164	Casein kinase (serine/threonine/tyrosine protein kinase)	[T]	CELLULAR PROCESSES AND SIGNALING	Signal transduction mechanisms						108
BMK_Unigene_42833	SPBC3H7.15	9e-18	35/41(85.37)	79	spo	KOG1164	Casein kinase (serine/threonine/tyrosine protein kinase)	[T]	CELLULAR PROCESSES AND SIGNALING	Signal transduction mechanisms						109
BMK_Unigene_44103	SPBC1347.06c	1e-44	71/82(86.59)	156	spo	KOG1165	Casein kinase (serine/threonine/tyrosine protein kinase)	[T]	CELLULAR PROCESSES AND SIGNALING	Signal transduction mechanisms						110
BMK_Unigene_04627	SPBC3H7.15	0	252/293(86.01)	556	spo	KOG1164	Casein kinase (serine/threonine/tyrosine protein kinase)	[T]	CELLULAR PROCESSES AND SIGNALING	Signal transduction mechanisms						111
BMK_Unigene_23838	At5g58980	4e-14	43/79(54.43)	69.3	ath	KOG2232	Ceramidases	[T]	CELLULAR PROCESSES AND SIGNALING	Signal transduction mechanisms						112
BMK_Unigene_40081	At1g07380	3e-14	36/75(48.00)	69.3	ath	KOG2232	Ceramidases	[T]	CELLULAR PROCESSES AND SIGNALING	Signal transduction mechanisms						113
BMK_Unigene_45296	Hs9845267	3e-29	37/100(37.00)	72	hsa	KOG2232	Ceramidases	[T]	CELLULAR PROCESSES AND SIGNALING	Signal transduction mechanisms						114
BMK_Unigene_20735	Hs4757980	8e-20	40/92(43.48)	85.5	hsa	KOG1453	Chimaerin and related Rho GTPase activating proteins	[T]	CELLULAR PROCESSES AND SIGNALING	Signal transduction mechanisms						115
BMK_Unigene_38641	SPBC28E12.03_2	5e-33	69/177(38.98)	140	spo	KOG1453	Chimaerin and related Rho GTPase activating proteins	[T]	CELLULAR PROCESSES AND SIGNALING	Signal transduction mechanisms						116
BMK_Unigene_04176	SPBC28E12.03_2	3e-34	70/177(39.55)	144	spo	KOG1453	Chimaerin and related Rho GTPase activating proteins	[T]	CELLULAR PROCESSES AND SIGNALING	Signal transduction mechanisms						117
BMK_Unigene_33735	YOR281c	2e-39	92/223(41.26)	152	sce	KOG3170	Conserved phosducin-like protein	[T]	CELLULAR PROCESSES AND SIGNALING	Signal transduction mechanisms						118
BMK_Unigene_44390	YOR281c	7e-15	33/90(36.67)	72.4	sce	KOG3170	Conserved phosducin-like protein	[T]	CELLULAR PROCESSES AND SIGNALING	Signal transduction mechanisms						119
BMK_Unigene_44566	YOR281c	6e-20	63/115(54.78)	86.7	sce	KOG3170	Conserved phosducin-like protein	[T]	CELLULAR PROCESSES AND SIGNALING	Signal transduction mechanisms						120
BMK_Unigene_03814	YOR281c	2e-39	92/223(41.26)	152	sce	KOG3170	Conserved phosducin-like protein	[T]	CELLULAR PROCESSES AND SIGNALING	Signal transduction mechanisms						121
BMK_Unigene_29751	Hs4505677	6e-10	33/82(40.24)	57	hsa	KOG3688	Cyclic GMP phosphodiesterase	[T]	CELLULAR PROCESSES AND SIGNALING	Signal transduction mechanisms						122
BMK_Unigene_24967	YOR360c	2e-21	44/92(47.83)	90.5	sce	KOG3689	Cyclic nucleotide phosphodiesterase	[T]	CELLULAR PROCESSES AND SIGNALING	Signal transduction mechanisms						123
BMK_Unigene_01920	YOR360c	4e-30	102/353(28.90)	129	sce	KOG3689	Cyclic nucleotide phosphodiesterase	[T]	CELLULAR PROCESSES AND SIGNALING	Signal transduction mechanisms						124
BMK_Unigene_19936	Hs5031609	2e-20	46/127(36.22)	89.7	hsa	KOG0787	Dehydrogenase kinase	[T]	CELLULAR PROCESSES AND SIGNALING	Signal transduction mechanisms						125
BMK_Unigene_21448	Hs5031609	3e-17	35/92(38.04)	78.2	hsa	KOG0787	Dehydrogenase kinase	[T]	CELLULAR PROCESSES AND SIGNALING	Signal transduction mechanisms						126
BMK_Unigene_32933	SPAC644.11c	5e-135	218/440(49.55)	413	spo	KOG0787	Dehydrogenase kinase	[T]	CELLULAR PROCESSES AND SIGNALING	Signal transduction mechanisms						127
BMK_Unigene_38601	Hs11432626	6e-45	132/380(34.74)	168	hsa	KOG0787	Dehydrogenase kinase	[T]	CELLULAR PROCESSES AND SIGNALING	Signal transduction mechanisms						128
BMK_Unigene_43923	SPAC644.11c	9e-133	214/439(48.75)	403	spo	KOG0787	Dehydrogenase kinase	[T]	CELLULAR PROCESSES AND SIGNALING	Signal transduction mechanisms						129
BMK_Unigene_08195	Hs11432626	5e-43	132/380(34.74)	166	hsa	KOG0787	Dehydrogenase kinase	[T]	CELLULAR PROCESSES AND SIGNALING	Signal transduction mechanisms						130
BMK_Unigene_08776	SPAC644.11c	5e-131	212/431(49.19)	403	spo	KOG0787	Dehydrogenase kinase	[T]	CELLULAR PROCESSES AND SIGNALING	Signal transduction mechanisms						131
BMK_Unigene_31294	SPAC13G6.14	2e-21	80/196(40.82)	94.7	spo	KOG2839	Diadenosine and diphosphoinositol polyphosphate phosphohydrolase	[T]	CELLULAR PROCESSES AND SIGNALING	Signal transduction mechanisms						132
BMK_Unigene_44084	SPAC13G6.14	2e-34	78/184(42.39)	129	spo	KOG2839	Diadenosine and diphosphoinositol polyphosphate phosphohydrolase	[T]	CELLULAR PROCESSES AND SIGNALING	Signal transduction mechanisms						133
BMK_Unigene_47329	YCR017c_1	2e-85	148/327(45.26)	273	sce	KOG3979	FGF receptor activating protein 1	[T]	CELLULAR PROCESSES AND SIGNALING	Signal transduction mechanisms						134
BMK_Unigene_20569	SPBC3H7.13	2e-28	57/120(47.50)	110	spo	KOG3872	FOG: FHA domain	[T]	CELLULAR PROCESSES AND SIGNALING	Signal transduction mechanisms						135
BMK_Unigene_31197	YHR115c	2e-62	117/255(45.88)	218	sce	KOG3872	FOG: FHA domain	[T]	CELLULAR PROCESSES AND SIGNALING	Signal transduction mechanisms						136
BMK_Unigene_01210	SPBC3H7.13	2e-28	63/125(50.40)	120	spo	KOG3872	FOG: FHA domain	[T]	CELLULAR PROCESSES AND SIGNALING	Signal transduction mechanisms						137
BMK_Unigene_37163	SPAC17G8.10c	5e-07	39/105(37.14)	54.3	spo	KOG3872	FOG: FHA domain	[T]	CELLULAR PROCESSES AND SIGNALING	Signal transduction mechanisms						138
BMK_Unigene_46567	7289492_1	3e-10	37/100(37.00)	59.3	dme	KOG3872	FOG: FHA domain	[T]	CELLULAR PROCESSES AND SIGNALING	Signal transduction mechanisms						139
BMK_Unigene_05262	SPAC17G8.10c	4e-07	38/105(36.19)	54.7	spo	KOG3872	FOG: FHA domain	[T]	CELLULAR PROCESSES AND SIGNALING	Signal transduction mechanisms						140
BMK_Unigene_08606	YHR115c	4e-61	117/255(45.88)	218	sce	KOG3872	FOG: FHA domain	[T]	CELLULAR PROCESSES AND SIGNALING	Signal transduction mechanisms						141
BMK_Unigene_11087	YMR116c	0	319/319(100.00)	654	sce	KOG0279	G protein beta subunit-like protein	[T]	CELLULAR PROCESSES AND SIGNALING	Signal transduction mechanisms						142
BMK_Unigene_21117	Hs5174447	1e-161	219/312(70.19)	476	hsa	KOG0279	G protein beta subunit-like protein	[T]	CELLULAR PROCESSES AND SIGNALING	Signal transduction mechanisms						143
BMK_Unigene_33479	Hs5174447	7e-31	51/75(68.00)	114	hsa	KOG0279	G protein beta subunit-like protein	[T]	CELLULAR PROCESSES AND SIGNALING	Signal transduction mechanisms						144
BMK_Unigene_33480	Hs5174447	5e-78	110/141(78.01)	238	hsa	KOG0279	G protein beta subunit-like protein	[T]	CELLULAR PROCESSES AND SIGNALING	Signal transduction mechanisms						145
BMK_Unigene_42066	SPAC6B12.15	2e-16	34/51(66.67)	75.9	spo	KOG0279	G protein beta subunit-like protein	[T]	CELLULAR PROCESSES AND SIGNALING	Signal transduction mechanisms						146
BMK_Unigene_08111	Hs5174447	4e-161	218/312(69.87)	476	hsa	KOG0279	G protein beta subunit-like protein	[T]	CELLULAR PROCESSES AND SIGNALING	Signal transduction mechanisms						147
BMK_Unigene_09880	YKL165c	0	393/961(40.89)	721	sce	KOG2124	Glycosylphosphatidylinositol anchor synthesis protein	[T]	CELLULAR PROCESSES AND SIGNALING	Signal transduction mechanisms						148
BMK_Unigene_00679	YKL165c	0	373/923(40.41)	672	sce	KOG2124	Glycosylphosphatidylinositol anchor synthesis protein	[T]	CELLULAR PROCESSES AND SIGNALING	Signal transduction mechanisms						149
BMK_Unigene_26307	YLL031c	2e-13	32/81(39.51)	68.2	sce	KOG2126	Glycosylphosphatidylinositol anchor synthesis protein	[T]	CELLULAR PROCESSES AND SIGNALING	Signal transduction mechanisms						150
BMK_Unigene_33469	SPBC27B12.06	1e-91	185/370(50.00)	320	spo	KOG2126	Glycosylphosphatidylinositol anchor synthesis protein	[T]	CELLULAR PROCESSES AND SIGNALING	Signal transduction mechanisms						151
BMK_Unigene_34091	SPBC27B12.06	6e-06	28/58(48.28)	45.4	spo	KOG2126	Glycosylphosphatidylinositol anchor synthesis protein	[T]	CELLULAR PROCESSES AND SIGNALING	Signal transduction mechanisms						152
BMK_Unigene_37576	YJL062w	4e-110	290/873(33.22)	374	sce	KOG2125	Glycosylphosphatidylinositol anchor synthesis protein	[T]	CELLULAR PROCESSES AND SIGNALING	Signal transduction mechanisms						153
BMK_Unigene_45000	SPBC27B12.06	1e-26	70/113(61.95)	107	spo	KOG2126	Glycosylphosphatidylinositol anchor synthesis protein	[T]	CELLULAR PROCESSES AND SIGNALING	Signal transduction mechanisms						154
BMK_Unigene_05985	SPAC13G6.03	4e-80	120/392(30.61)	167	spo	KOG2125	Glycosylphosphatidylinositol anchor synthesis protein	[T]	CELLULAR PROCESSES AND SIGNALING	Signal transduction mechanisms						155
BMK_Unigene_07724	SPBC27B12.06	1e-95	195/399(48.87)	336	spo	KOG2126	Glycosylphosphatidylinositol anchor synthesis protein	[T]	CELLULAR PROCESSES AND SIGNALING	Signal transduction mechanisms						156
BMK_Unigene_39797	At4g38690	1e-06	47/176(26.70)	52.4	ath	KOG4306	Glycosylphosphatidylinositol-specific phospholipase C	[T]	CELLULAR PROCESSES AND SIGNALING	Signal transduction mechanisms						157
BMK_Unigene_39322	7292595	3e-14	54/129(41.86)	75.1	dme	KOG1630	Growth hormone-induced protein and related proteins	[T]	CELLULAR PROCESSES AND SIGNALING	Signal transduction mechanisms						158
BMK_Unigene_10423	Hs5729999	2e-87	142/286(49.65)	276	hsa	KOG3886	GTP-binding protein	[T]	CELLULAR PROCESSES AND SIGNALING	Signal transduction mechanisms						159
BMK_Unigene_24380	SPBC337.13c	9e-48	69/106(65.09)	160	spo	KOG3886	GTP-binding protein	[T]	CELLULAR PROCESSES AND SIGNALING	Signal transduction mechanisms						160
BMK_Unigene_41353	Hs5729999	4e-87	144/298(48.32)	276	hsa	KOG3886	GTP-binding protein	[T]	CELLULAR PROCESSES AND SIGNALING	Signal transduction mechanisms						161
BMK_Unigene_00689	YAL036c	0	276/369(74.80)	541	sce	KOG1487	GTP-binding protein DRG1 (ODN superfamily)	[T]	CELLULAR PROCESSES AND SIGNALING	Signal transduction mechanisms						162
BMK_Unigene_44478	YAL036c	0	267/369(72.36)	526	sce	KOG1487	GTP-binding protein DRG1 (ODN superfamily)	[T]	CELLULAR PROCESSES AND SIGNALING	Signal transduction mechanisms						163
BMK_Unigene_21612	YGR173w	1e-42	66/112(58.93)	148	sce	KOG1486	GTP-binding protein DRG2 (ODN superfamily)	[T]	CELLULAR PROCESSES AND SIGNALING	Signal transduction mechanisms						164
BMK_Unigene_21828	SPBC354.01	2e-96	164/247(66.40)	293	spo	KOG1486	GTP-binding protein DRG2 (ODN superfamily)	[T]	CELLULAR PROCESSES AND SIGNALING	Signal transduction mechanisms						165
BMK_Unigene_37670	YGR173w	3e-157	241/384(62.76)	469	sce	KOG1486	GTP-binding protein DRG2 (ODN superfamily)	[T]	CELLULAR PROCESSES AND SIGNALING	Signal transduction mechanisms						166
BMK_Unigene_06151	YGR173w	2e-152	239/384(62.24)	466	sce	KOG1486	GTP-binding protein DRG2 (ODN superfamily)	[T]	CELLULAR PROCESSES AND SIGNALING	Signal transduction mechanisms						167
BMK_Unigene_00685	YGR101w	4e-11	72/249(28.92)	66.6	sce	KOG2980	Integral membrane protease of the rhomboid family involved in different forms of regulated intramembrane proteolysis	[T]	CELLULAR PROCESSES AND SIGNALING	Signal transduction mechanisms						168
BMK_Unigene_38770	YGR101w	1e-09	45/144(31.25)	62	sce	KOG2980	Integral membrane protease of the rhomboid family involved in different forms of regulated intramembrane proteolysis	[T]	CELLULAR PROCESSES AND SIGNALING	Signal transduction mechanisms						169
BMK_Unigene_46366	YGR101w	2e-07	42/137(30.66)	53.9	sce	KOG2980	Integral membrane protease of the rhomboid family involved in different forms of regulated intramembrane proteolysis	[T]	CELLULAR PROCESSES AND SIGNALING	Signal transduction mechanisms						170
BMK_Unigene_15565	SPAC16E8.09	3e-70	162/496(32.66)	257	spo	KOG3519	Invasion-inducing protein TIAM1/CDC24 and related RhoGEF GTPases	[T]	CELLULAR PROCESSES AND SIGNALING	Signal transduction mechanisms						171
BMK_Unigene_18673	YAL041w	2e-45	74/74(100.00)	157	sce	KOG3519	Invasion-inducing protein TIAM1/CDC24 and related RhoGEF GTPases	[T]	CELLULAR PROCESSES AND SIGNALING	Signal transduction mechanisms						172
BMK_Unigene_30461	SPAC16E8.09	3e-67	158/496(31.85)	248	spo	KOG3519	Invasion-inducing protein TIAM1/CDC24 and related RhoGEF GTPases	[T]	CELLULAR PROCESSES AND SIGNALING	Signal transduction mechanisms						173
BMK_Unigene_01178	SPAC24H6.09	1e-16	60/243(24.69)	89	spo	KOG3519	Invasion-inducing protein TIAM1/CDC24 and related RhoGEF GTPases	[T]	CELLULAR PROCESSES AND SIGNALING	Signal transduction mechanisms						174
BMK_Unigene_34478	Hs19882229_1	1e-13	33/85(38.82)	68.6	hsa	KOG3519	Invasion-inducing protein TIAM1/CDC24 and related RhoGEF GTPases	[T]	CELLULAR PROCESSES AND SIGNALING	Signal transduction mechanisms						175
BMK_Unigene_02868	Hs19882229_1	4e-06	37/128(28.91)	51.6	hsa	KOG3519	Invasion-inducing protein TIAM1/CDC24 and related RhoGEF GTPases	[T]	CELLULAR PROCESSES AND SIGNALING	Signal transduction mechanisms						176
BMK_Unigene_00503	SPAC1D4.11c	2e-126	204/378(53.97)	406	spo	KOG0671	LAMMER dual specificity kinases	[T]	CELLULAR PROCESSES AND SIGNALING	Signal transduction mechanisms						177
BMK_Unigene_36026	SPAC1D4.11c	9e-29	49/77(63.64)	110	spo	KOG0671	LAMMER dual specificity kinases	[T]	CELLULAR PROCESSES AND SIGNALING	Signal transduction mechanisms						178
BMK_Unigene_36027	SPAC1D4.11c	1e-14	38/87(43.68)	75.1	spo	KOG0671	LAMMER dual specificity kinases	[T]	CELLULAR PROCESSES AND SIGNALING	Signal transduction mechanisms						179
BMK_Unigene_46106	SPAC1D4.11c	2e-64	121/303(39.93)	218	spo	KOG0671	LAMMER dual specificity kinases	[T]	CELLULAR PROCESSES AND SIGNALING	Signal transduction mechanisms						180
BMK_Unigene_04156	At4g24740	5e-14	75/312(24.04)	75.9	ath	KOG0671	LAMMER dual specificity kinases	[T]	CELLULAR PROCESSES AND SIGNALING	Signal transduction mechanisms						181
BMK_Unigene_07037	YLL019c	3e-09	78/310(25.16)	62.4	sce	KOG0671	LAMMER dual specificity kinases	[T]	CELLULAR PROCESSES AND SIGNALING	Signal transduction mechanisms						182
BMK_Unigene_15145	YJR044c	3e-19	49/118(41.53)	85.9	sce	KOG2174	Leptin receptor gene-related protein	[T]	CELLULAR PROCESSES AND SIGNALING	Signal transduction mechanisms						183
BMK_Unigene_27226	YJR044c	1e-21	52/115(45.22)	91.3	sce	KOG2174	Leptin receptor gene-related protein	[T]	CELLULAR PROCESSES AND SIGNALING	Signal transduction mechanisms						184
BMK_Unigene_47271	YJR044c	5e-09	46/110(41.82)	53.1	sce	KOG2174	Leptin receptor gene-related protein	[T]	CELLULAR PROCESSES AND SIGNALING	Signal transduction mechanisms						185
BMK_Unigene_20667	YJL106w	3e-34	48/81(59.26)	126	sce	KOG0661	MAPK related serine/threonine protein kinase	[T]	CELLULAR PROCESSES AND SIGNALING	Signal transduction mechanisms						186
BMK_Unigene_23209	SPAC3C7.06c	4e-75	145/333(43.54)	268	spo	KOG0661	MAPK related serine/threonine protein kinase	[T]	CELLULAR PROCESSES AND SIGNALING	Signal transduction mechanisms						187
BMK_Unigene_06698	SPAC3C7.06c	1e-74	144/333(43.24)	268	spo	KOG0661	MAPK related serine/threonine protein kinase	[T]	CELLULAR PROCESSES AND SIGNALING	Signal transduction mechanisms						188
BMK_Unigene_21227	SPAC9G1.02	5e-11	37/112(33.04)	61.6	spo	KOG4645	MAPKKK (MAP kinase kinase kinase) SSK2 and related serine/threonine protein kinases	[T]	CELLULAR PROCESSES AND SIGNALING	Signal transduction mechanisms						189
BMK_Unigene_37262	SPAC9G1.02	0	483/1190(40.59)	891	spo	KOG4645	MAPKKK (MAP kinase kinase kinase) SSK2 and related serine/threonine protein kinases	[T]	CELLULAR PROCESSES AND SIGNALING	Signal transduction mechanisms						190
BMK_Unigene_02263	SPAC9G1.02	0	484/1196(40.47)	891	spo	KOG4645	MAPKKK (MAP kinase kinase kinase) SSK2 and related serine/threonine protein kinases	[T]	CELLULAR PROCESSES AND SIGNALING	Signal transduction mechanisms						191
BMK_Unigene_09886	SPAC1F3.02c	5e-121	193/361(53.46)	415	spo	KOG0198	MEKK and related serine/threonine protein kinases	[T]	CELLULAR PROCESSES AND SIGNALING	Signal transduction mechanisms						192
BMK_Unigene_12009	At3g06030	1e-08	53/215(24.65)	56.2	ath	KOG0198	MEKK and related serine/threonine protein kinases	[T]	CELLULAR PROCESSES AND SIGNALING	Signal transduction mechanisms						193
BMK_Unigene_27061	SPAC1F3.02c	2e-12	34/68(50.00)	64.3	spo	KOG0198	MEKK and related serine/threonine protein kinases	[T]	CELLULAR PROCESSES AND SIGNALING	Signal transduction mechanisms						194
BMK_Unigene_29138	SPBC21.06c	9e-12	34/97(35.05)	63.5	spo	KOG0198	MEKK and related serine/threonine protein kinases	[T]	CELLULAR PROCESSES AND SIGNALING	Signal transduction mechanisms						195
BMK_Unigene_01944	SPBC21.06c	7e-111	194/365(53.15)	385	spo	KOG0198	MEKK and related serine/threonine protein kinases	[T]	CELLULAR PROCESSES AND SIGNALING	Signal transduction mechanisms						196
BMK_Unigene_35149	SPBC1D7.05c	2e-101	163/286(56.99)	325	spo	KOG0198	MEKK and related serine/threonine protein kinases	[T]	CELLULAR PROCESSES AND SIGNALING	Signal transduction mechanisms						197
BMK_Unigene_36185	SPBC1D7.05c	2e-28	50/95(52.63)	109	spo	KOG0198	MEKK and related serine/threonine protein kinases	[T]	CELLULAR PROCESSES AND SIGNALING	Signal transduction mechanisms						198
BMK_Unigene_36186	SPBC1D7.05c	1e-55	92/143(64.34)	182	spo	KOG0198	MEKK and related serine/threonine protein kinases	[T]	CELLULAR PROCESSES AND SIGNALING	Signal transduction mechanisms						199
BMK_Unigene_41372	SPAC1F3.02c	2e-121	193/361(53.46)	416	spo	KOG0198	MEKK and related serine/threonine protein kinases	[T]	CELLULAR PROCESSES AND SIGNALING	Signal transduction mechanisms						200
BMK_Unigene_08809	SPBC1D7.05c	2e-101	163/286(56.99)	325	spo	KOG0198	MEKK and related serine/threonine protein kinases	[T]	CELLULAR PROCESSES AND SIGNALING	Signal transduction mechanisms						201
BMK_Unigene_25883	SPBC119.08	1e-47	94/157(59.87)	173	spo	KOG0660	Mitogen-activated protein kinase	[T]	CELLULAR PROCESSES AND SIGNALING	Signal transduction mechanisms						202
BMK_Unigene_25884	SPBC119.08	1e-120	170/213(79.81)	362	spo	KOG0660	Mitogen-activated protein kinase	[T]	CELLULAR PROCESSES AND SIGNALING	Signal transduction mechanisms						203
BMK_Unigene_34542	SPAC31G5.09c	3e-58	84/117(71.79)	188	spo	KOG0660	Mitogen-activated protein kinase	[T]	CELLULAR PROCESSES AND SIGNALING	Signal transduction mechanisms						204
BMK_Unigene_34911	SPAC31G5.09c	2e-48	73/100(73.00)	162	spo	KOG0660	Mitogen-activated protein kinase	[T]	CELLULAR PROCESSES AND SIGNALING	Signal transduction mechanisms						205
BMK_Unigene_37254	SPAC24B11.06c	0	291/345(84.35)	610	spo	KOG0660	Mitogen-activated protein kinase	[T]	CELLULAR PROCESSES AND SIGNALING	Signal transduction mechanisms						206
BMK_Unigene_40281	SPAC24B11.06c	4e-125	171/189(90.48)	367	spo	KOG0660	Mitogen-activated protein kinase	[T]	CELLULAR PROCESSES AND SIGNALING	Signal transduction mechanisms						207
BMK_Unigene_42974	SPBC119.08	1e-180	255/351(72.65)	519	spo	KOG0660	Mitogen-activated protein kinase	[T]	CELLULAR PROCESSES AND SIGNALING	Signal transduction mechanisms						208
BMK_Unigene_44513	SPAC24B11.06c	5e-92	129/161(80.12)	281	spo	KOG0660	Mitogen-activated protein kinase	[T]	CELLULAR PROCESSES AND SIGNALING	Signal transduction mechanisms						209
BMK_Unigene_05021	SPAC24B11.06c	0	291/345(84.35)	610	spo	KOG0660	Mitogen-activated protein kinase	[T]	CELLULAR PROCESSES AND SIGNALING	Signal transduction mechanisms						210
BMK_Unigene_05792	SPBC119.08	6e-121	170/213(79.81)	360	spo	KOG0660	Mitogen-activated protein kinase	[T]	CELLULAR PROCESSES AND SIGNALING	Signal transduction mechanisms						211
BMK_Unigene_08087	SPAC31G5.09c	3e-168	240/352(68.18)	494	spo	KOG0660	Mitogen-activated protein kinase	[T]	CELLULAR PROCESSES AND SIGNALING	Signal transduction mechanisms						212
BMK_Unigene_15646	Hs4506889	5e-07	26/81(32.10)	49.7	hsa	KOG1006	Mitogen-activated protein kinase (MAPK) kinase MKK4	[T]	CELLULAR PROCESSES AND SIGNALING	Signal transduction mechanisms						213
BMK_Unigene_20941	YDL159w	7e-10	25/58(43.10)	56.2	sce	KOG0581	Mitogen-activated protein kinase kinase (MAP2K)	[T]	CELLULAR PROCESSES AND SIGNALING	Signal transduction mechanisms						214
BMK_Unigene_27368	SPAC1D4.13	9e-89	151/286(52.80)	291	spo	KOG0581	Mitogen-activated protein kinase kinase (MAP2K)	[T]	CELLULAR PROCESSES AND SIGNALING	Signal transduction mechanisms						215
BMK_Unigene_01343	YOR231w	2e-102	167/308(54.22)	343	sce	KOG0581	Mitogen-activated protein kinase kinase (MAP2K)	[T]	CELLULAR PROCESSES AND SIGNALING	Signal transduction mechanisms						216
BMK_Unigene_32996	SPBC409.07c	9e-131	227/505(44.95)	415	spo	KOG0581	Mitogen-activated protein kinase kinase (MAP2K)	[T]	CELLULAR PROCESSES AND SIGNALING	Signal transduction mechanisms						217
BMK_Unigene_35797	SPBC409.07c	5e-20	46/125(36.80)	92.4	spo	KOG0581	Mitogen-activated protein kinase kinase (MAP2K)	[T]	CELLULAR PROCESSES AND SIGNALING	Signal transduction mechanisms						218
BMK_Unigene_35798	YJL128c	3e-103	157/235(66.81)	325	sce	KOG0581	Mitogen-activated protein kinase kinase (MAP2K)	[T]	CELLULAR PROCESSES AND SIGNALING	Signal transduction mechanisms						219
BMK_Unigene_43407	YPL140c	2e-95	164/309(53.07)	308	sce	KOG0581	Mitogen-activated protein kinase kinase (MAP2K)	[T]	CELLULAR PROCESSES AND SIGNALING	Signal transduction mechanisms						220
BMK_Unigene_47167	Hs5579478	2e-46	75/136(55.15)	164	hsa	KOG0581	Mitogen-activated protein kinase kinase (MAP2K)	[T]	CELLULAR PROCESSES AND SIGNALING	Signal transduction mechanisms						221
BMK_Unigene_05074	SPAC1D4.13	5e-88	151/286(52.80)	291	spo	KOG0581	Mitogen-activated protein kinase kinase (MAP2K)	[T]	CELLULAR PROCESSES AND SIGNALING	Signal transduction mechanisms						222
BMK_Unigene_08213	SPBC409.07c	2e-132	226/501(45.11)	415	spo	KOG0581	Mitogen-activated protein kinase kinase (MAP2K)	[T]	CELLULAR PROCESSES AND SIGNALING	Signal transduction mechanisms						223
BMK_Unigene_26315	SPCC576.04	6e-48	106/279(37.99)	169	spo	KOG2322	N-methyl-D-aspartate receptor glutamate-binding subunit	[T]	CELLULAR PROCESSES AND SIGNALING	Signal transduction mechanisms						224
BMK_Unigene_34780	SPCC576.04	3e-39	97/266(36.47)	144	spo	KOG2322	N-methyl-D-aspartate receptor glutamate-binding subunit	[T]	CELLULAR PROCESSES AND SIGNALING	Signal transduction mechanisms						225
BMK_Unigene_08486	SPCC576.04	5e-50	108/279(38.71)	174	spo	KOG2322	N-methyl-D-aspartate receptor glutamate-binding subunit	[T]	CELLULAR PROCESSES AND SIGNALING	Signal transduction mechanisms						226
BMK_Unigene_21135	Hs5729953	4e-20	41/83(49.40)	84	hsa	KOG2265	Nuclear distribution protein NUDC	[T]	CELLULAR PROCESSES AND SIGNALING	Signal transduction mechanisms						227
BMK_Unigene_34451	Hs5729953	6e-06	20/30(66.67)	45.1	hsa	KOG2265	Nuclear distribution protein NUDC	[T]	CELLULAR PROCESSES AND SIGNALING	Signal transduction mechanisms						228
BMK_Unigene_16887	SPBC646.08c	8e-121	199/464(42.89)	375	spo	KOG2210	Oxysterol-binding protein	[T]	CELLULAR PROCESSES AND SIGNALING	Signal transduction mechanisms						229
BMK_Unigene_20122	YPL145c	6e-116	184/356(51.69)	354	sce	KOG2210	Oxysterol-binding protein	[T]	CELLULAR PROCESSES AND SIGNALING	Signal transduction mechanisms						230
BMK_Unigene_00620	SPCC23B6.01c	6e-134	197/364(54.12)	411	spo	KOG2210	Oxysterol-binding protein	[T]	CELLULAR PROCESSES AND SIGNALING	Signal transduction mechanisms						231
BMK_Unigene_21950	YOR237w	1e-16	40/108(37.04)	77	sce	KOG2210	Oxysterol-binding protein	[T]	CELLULAR PROCESSES AND SIGNALING	Signal transduction mechanisms						232
BMK_Unigene_01907	SPBC1271.12	7e-89	155/345(44.93)	288	spo	KOG2210	Oxysterol-binding protein	[T]	CELLULAR PROCESSES AND SIGNALING	Signal transduction mechanisms						233
BMK_Unigene_33487	SPBC646.08c	4e-120	195/464(42.03)	379	spo	KOG2210	Oxysterol-binding protein	[T]	CELLULAR PROCESSES AND SIGNALING	Signal transduction mechanisms						234
BMK_Unigene_35372	SPBC646.08c	4e-42	69/109(63.30)	151	spo	KOG2210	Oxysterol-binding protein	[T]	CELLULAR PROCESSES AND SIGNALING	Signal transduction mechanisms						235
BMK_Unigene_35563	SPBC646.08c	4e-21	61/165(36.97)	95.5	spo	KOG2210	Oxysterol-binding protein	[T]	CELLULAR PROCESSES AND SIGNALING	Signal transduction mechanisms						236
BMK_Unigene_41300	SPCC23B6.01c	6e-122	177/325(54.46)	364	spo	KOG2210	Oxysterol-binding protein	[T]	CELLULAR PROCESSES AND SIGNALING	Signal transduction mechanisms						237
BMK_Unigene_14876	YNL298w	4e-113	194/322(60.25)	380	sce	KOG0578	p21-activated serine/threonine protein kinase	[T]	CELLULAR PROCESSES AND SIGNALING	Signal transduction mechanisms						238
BMK_Unigene_14981	YHL007c	4e-133	204/283(72.08)	436	sce	KOG0578	p21-activated serine/threonine protein kinase	[T]	CELLULAR PROCESSES AND SIGNALING	Signal transduction mechanisms						239
BMK_Unigene_19023	YHL007c	5e-93	134/178(75.28)	305	sce	KOG0578	p21-activated serine/threonine protein kinase	[T]	CELLULAR PROCESSES AND SIGNALING	Signal transduction mechanisms						240
BMK_Unigene_19225	Hs22045241	1e-07	21/40(52.50)	48.5	hsa	KOG0578	p21-activated serine/threonine protein kinase	[T]	CELLULAR PROCESSES AND SIGNALING	Signal transduction mechanisms						241
BMK_Unigene_23155	SPBC1604.14c	1e-19	42/98(42.86)	86.3	spo	KOG0578	p21-activated serine/threonine protein kinase	[T]	CELLULAR PROCESSES AND SIGNALING	Signal transduction mechanisms						242
BMK_Unigene_29045	YNL298w	1e-12	38/65(58.46)	64.7	sce	KOG0578	p21-activated serine/threonine protein kinase	[T]	CELLULAR PROCESSES AND SIGNALING	Signal transduction mechanisms						243
BMK_Unigene_30373	YNL298w	2e-47	76/107(71.03)	164	sce	KOG0578	p21-activated serine/threonine protein kinase	[T]	CELLULAR PROCESSES AND SIGNALING	Signal transduction mechanisms						244
BMK_Unigene_30780	Hs7382496	4e-10	26/56(46.43)	57	hsa	KOG0578	p21-activated serine/threonine protein kinase	[T]	CELLULAR PROCESSES AND SIGNALING	Signal transduction mechanisms						245
BMK_Unigene_39818	YHL007c	4e-133	205/283(72.44)	438	sce	KOG0578	p21-activated serine/threonine protein kinase	[T]	CELLULAR PROCESSES AND SIGNALING	Signal transduction mechanisms						246
BMK_Unigene_44899	CE27670	4e-10	35/78(44.87)	62.8	cel	KOG0578	p21-activated serine/threonine protein kinase	[T]	CELLULAR PROCESSES AND SIGNALING	Signal transduction mechanisms						247
BMK_Unigene_13468	SPBC725.10	4e-21	61/149(40.94)	92.4	spo	KOG3797	Peripheral-type benzodiazepine receptor and related proteins	[T]	CELLULAR PROCESSES AND SIGNALING	Signal transduction mechanisms						248
BMK_Unigene_36896	SPBC725.10	4e-12	41/106(38.68)	67	spo	KOG3797	Peripheral-type benzodiazepine receptor and related proteins	[T]	CELLULAR PROCESSES AND SIGNALING	Signal transduction mechanisms						249
BMK_Unigene_43096	SPBC725.10	1e-28	67/156(42.95)	109	spo	KOG3797	Peripheral-type benzodiazepine receptor and related proteins	[T]	CELLULAR PROCESSES AND SIGNALING	Signal transduction mechanisms						250
BMK_Unigene_19969	YLR305c	1e-08	25/78(32.05)	54.3	sce	KOG0902	Phosphatidylinositol 4-kinase	[T]	CELLULAR PROCESSES AND SIGNALING	Signal transduction mechanisms						251
BMK_Unigene_00981	YLR305c	0	702/1991(35.26)	1022	sce	KOG0902	Phosphatidylinositol 4-kinase	[T]	CELLULAR PROCESSES AND SIGNALING	Signal transduction mechanisms						252
BMK_Unigene_26195	SPBC577.06c	2e-16	42/120(35.00)	79	spo	KOG0902	Phosphatidylinositol 4-kinase	[T]	CELLULAR PROCESSES AND SIGNALING	Signal transduction mechanisms						253
BMK_Unigene_28938	SPBC577.06c	4e-27	61/88(69.32)	107	spo	KOG0902	Phosphatidylinositol 4-kinase	[T]	CELLULAR PROCESSES AND SIGNALING	Signal transduction mechanisms						254
BMK_Unigene_30234	YJL100w	6e-13	33/60(55.00)	67	sce	KOG2381	Phosphatidylinositol 4-kinase	[T]	CELLULAR PROCESSES AND SIGNALING	Signal transduction mechanisms						255
BMK_Unigene_30604	Hs8922869	4e-19	37/64(57.81)	82.4	hsa	KOG2381	Phosphatidylinositol 4-kinase	[T]	CELLULAR PROCESSES AND SIGNALING	Signal transduction mechanisms						256
BMK_Unigene_01167	YJL100w	5e-97	199/500(39.80)	322	sce	KOG2381	Phosphatidylinositol 4-kinase	[T]	CELLULAR PROCESSES AND SIGNALING	Signal transduction mechanisms						257
BMK_Unigene_22221	SPAC19G12.14	1e-40	60/91(65.93)	144	spo	KOG0229	Phosphatidylinositol-4-phosphate 5-kinase	[T]	CELLULAR PROCESSES AND SIGNALING	Signal transduction mechanisms						258
BMK_Unigene_31711	SPAC19G12.14	0	272/454(59.91)	561	spo	KOG0229	Phosphatidylinositol-4-phosphate 5-kinase	[T]	CELLULAR PROCESSES AND SIGNALING	Signal transduction mechanisms						259
BMK_Unigene_45521	SPAC19G12.14	7e-39	79/121(65.29)	144	spo	KOG0229	Phosphatidylinositol-4-phosphate 5-kinase	[T]	CELLULAR PROCESSES AND SIGNALING	Signal transduction mechanisms						260
BMK_Unigene_08906	SPAC19G12.14	0	271/454(59.69)	560	spo	KOG0229	Phosphatidylinositol-4-phosphate 5-kinase	[T]	CELLULAR PROCESSES AND SIGNALING	Signal transduction mechanisms						261
BMK_Unigene_00970	SPBC6B1.11c	1e-148	241/559(43.11)	482	spo	KOG0230	Phosphatidylinositol-4-phosphate 5-kinase and related FYVE finger-containing proteins	[T]	CELLULAR PROCESSES AND SIGNALING	Signal transduction mechanisms						262
BMK_Unigene_23461	SPBC6B1.11c	4e-42	81/203(39.90)	152	spo	KOG0230	Phosphatidylinositol-4-phosphate 5-kinase and related FYVE finger-containing proteins	[T]	CELLULAR PROCESSES AND SIGNALING	Signal transduction mechanisms						263
BMK_Unigene_40465	YFR019w	3e-10	25/79(31.65)	58.5	sce	KOG0230	Phosphatidylinositol-4-phosphate 5-kinase and related FYVE finger-containing proteins	[T]	CELLULAR PROCESSES AND SIGNALING	Signal transduction mechanisms						264
BMK_Unigene_13107	SPAC22F8.11	3e-38	109/309(35.28)	157	spo	KOG0169	Phosphoinositide-specific phospholipase C	[T]	CELLULAR PROCESSES AND SIGNALING	Signal transduction mechanisms						265
BMK_Unigene_00055	SPAC22F8.11	8e-85	168/462(36.36)	300	spo	KOG0169	Phosphoinositide-specific phospholipase C	[T]	CELLULAR PROCESSES AND SIGNALING	Signal transduction mechanisms						266
BMK_Unigene_22279	Hs14916457	2e-15	40/86(46.51)	72.8	hsa	KOG0169	Phosphoinositide-specific phospholipase C	[T]	CELLULAR PROCESSES AND SIGNALING	Signal transduction mechanisms						267
BMK_Unigene_29315	SPAC22F8.11	5e-20	39/84(46.43)	86.7	spo	KOG0169	Phosphoinositide-specific phospholipase C	[T]	CELLULAR PROCESSES AND SIGNALING	Signal transduction mechanisms						268
BMK_Unigene_37745	SPAC22F8.11	5e-38	110/312(35.26)	156	spo	KOG0169	Phosphoinositide-specific phospholipase C	[T]	CELLULAR PROCESSES AND SIGNALING	Signal transduction mechanisms						269
BMK_Unigene_38055	SPAC22F8.11	1e-49	160/512(31.25)	189	spo	KOG0169	Phosphoinositide-specific phospholipase C	[T]	CELLULAR PROCESSES AND SIGNALING	Signal transduction mechanisms						270
BMK_Unigene_22029	Hs7706704	4e-08	33/108(30.56)	53.1	hsa	KOG2417	Predicted G-protein coupled receptor	[T]	CELLULAR PROCESSES AND SIGNALING	Signal transduction mechanisms						271
BMK_Unigene_40951	Hs7706704	2e-38	120/439(27.33)	149	hsa	KOG2417	Predicted G-protein coupled receptor	[T]	CELLULAR PROCESSES AND SIGNALING	Signal transduction mechanisms						272
BMK_Unigene_07024	Hs7706704	1e-29	120/438(27.40)	127	hsa	KOG2417	Predicted G-protein coupled receptor	[T]	CELLULAR PROCESSES AND SIGNALING	Signal transduction mechanisms						273
BMK_Unigene_09836	SPBC21D10.05c_1	2e-40	61/112(54.46)	150	spo	KOG0703	Predicted GTPase-activating protein	[T]	CELLULAR PROCESSES AND SIGNALING	Signal transduction mechanisms						274
BMK_Unigene_25597	SPAC824.09c	4e-55	84/128(65.62)	199	spo	KOG0703	Predicted GTPase-activating protein	[T]	CELLULAR PROCESSES AND SIGNALING	Signal transduction mechanisms						275
BMK_Unigene_26658	SPAC22E12.17c	1e-47	83/172(48.26)	177	spo	KOG0706	Predicted GTPase-activating protein	[T]	CELLULAR PROCESSES AND SIGNALING	Signal transduction mechanisms						276
BMK_Unigene_37402	YER122c	9e-13	44/119(36.97)	70.1	sce	KOG0706	Predicted GTPase-activating protein	[T]	CELLULAR PROCESSES AND SIGNALING	Signal transduction mechanisms						277
BMK_Unigene_43700	SPAC22E12.17c	1e-48	85/163(52.15)	168	spo	KOG0706	Predicted GTPase-activating protein	[T]	CELLULAR PROCESSES AND SIGNALING	Signal transduction mechanisms						278
BMK_Unigene_45704	SPAC824.09c	2e-59	83/123(67.48)	194	spo	KOG0703	Predicted GTPase-activating protein	[T]	CELLULAR PROCESSES AND SIGNALING	Signal transduction mechanisms						279
BMK_Unigene_08351	SPAC22E12.17c	4e-47	82/172(47.67)	176	spo	KOG0706	Predicted GTPase-activating protein	[T]	CELLULAR PROCESSES AND SIGNALING	Signal transduction mechanisms						280
BMK_Unigene_09663	SPCC285.11	6e-38	104/340(30.59)	147	spo	KOG1363	Predicted regulator of the ubiquitin pathway (contains UAS and UBX domains)	[T]	CELLULAR PROCESSES AND SIGNALING	Signal transduction mechanisms						281
BMK_Unigene_38480	SPCC285.11	2e-39	108/340(31.76)	152	spo	KOG1363	Predicted regulator of the ubiquitin pathway (contains UAS and UBX domains)	[T]	CELLULAR PROCESSES AND SIGNALING	Signal transduction mechanisms						282
BMK_Unigene_46438	SPCC285.11	2e-37	108/348(31.03)	144	spo	KOG1363	Predicted regulator of the ubiquitin pathway (contains UAS and UBX domains)	[T]	CELLULAR PROCESSES AND SIGNALING	Signal transduction mechanisms						283
BMK_Unigene_19693	YBR260c	2e-29	66/202(32.67)	117	sce	KOG1450	Predicted Rho GTPase-activating protein	[T]	CELLULAR PROCESSES AND SIGNALING	Signal transduction mechanisms						284
BMK_Unigene_01516	SPBC23G7.08c	7e-41	79/197(40.10)	166	spo	KOG1450	Predicted Rho GTPase-activating protein	[T]	CELLULAR PROCESSES AND SIGNALING	Signal transduction mechanisms						285
BMK_Unigene_45011	SPBC23G7.08c	5e-43	85/216(39.35)	158	spo	KOG1450	Predicted Rho GTPase-activating protein	[T]	CELLULAR PROCESSES AND SIGNALING	Signal transduction mechanisms						286
BMK_Unigene_06458	SPBC23G7.08c	5e-41	79/197(40.10)	164	spo	KOG1450	Predicted Rho GTPase-activating protein	[T]	CELLULAR PROCESSES AND SIGNALING	Signal transduction mechanisms						287
BMK_Unigene_27680	Hs7110635	3e-33	90/308(29.22)	135	hsa	KOG2641	Predicted seven transmembrane receptor - rhodopsin family	[T]	CELLULAR PROCESSES AND SIGNALING	Signal transduction mechanisms						288
BMK_Unigene_34250	SPAC30D11.06c	5e-104	175/403(43.42)	334	spo	KOG2641	Predicted seven transmembrane receptor - rhodopsin family	[T]	CELLULAR PROCESSES AND SIGNALING	Signal transduction mechanisms						289
BMK_Unigene_46637	SPAC30D11.06c	3e-54	89/189(47.09)	184	spo	KOG2641	Predicted seven transmembrane receptor - rhodopsin family	[T]	CELLULAR PROCESSES AND SIGNALING	Signal transduction mechanisms						290
BMK_Unigene_46866	SPAC30D11.06c	1e-38	68/158(43.04)	139	spo	KOG2641	Predicted seven transmembrane receptor - rhodopsin family	[T]	CELLULAR PROCESSES AND SIGNALING	Signal transduction mechanisms						291
BMK_Unigene_05861	SPAC30D11.06c	2e-101	175/401(43.64)	328	spo	KOG2641	Predicted seven transmembrane receptor - rhodopsin family	[T]	CELLULAR PROCESSES AND SIGNALING	Signal transduction mechanisms						292
BMK_Unigene_09375	Hs8922707	1e-33	92/306(30.07)	138	hsa	KOG2641	Predicted seven transmembrane receptor - rhodopsin family	[T]	CELLULAR PROCESSES AND SIGNALING	Signal transduction mechanisms						293
BMK_Unigene_07286	SPAC24C9.11	2e-120	219/557(39.32)	388	spo	KOG2141	Protein involved in high osmolarity signaling pathway	[T]	CELLULAR PROCESSES AND SIGNALING	Signal transduction mechanisms						294
BMK_Unigene_09789	SPBP23A10.10	2e-80	228/807(28.25)	286	spo	KOG2137	Protein kinase	[T]	CELLULAR PROCESSES AND SIGNALING	Signal transduction mechanisms						295
BMK_Unigene_26746	YGL083w	1e-17	41/106(38.68)	80.9	sce	KOG2137	Protein kinase	[T]	CELLULAR PROCESSES AND SIGNALING	Signal transduction mechanisms						296
BMK_Unigene_27046	SPBP23A10.10	7e-84	200/672(29.76)	296	spo	KOG2137	Protein kinase	[T]	CELLULAR PROCESSES AND SIGNALING	Signal transduction mechanisms						297
BMK_Unigene_01192	SPCC825.02	2e-43	154/547(28.15)	169	spo	KOG2397	Protein kinase C substrate, 80 KD protein, heavy chain	[T]	CELLULAR PROCESSES AND SIGNALING	Signal transduction mechanisms						298
BMK_Unigene_33888	SPCC825.02	2e-51	150/536(27.99)	188	spo	KOG2397	Protein kinase C substrate, 80 KD protein, heavy chain	[T]	CELLULAR PROCESSES AND SIGNALING	Signal transduction mechanisms						299
BMK_Unigene_00034	YBR097w	3e-150	313/942(33.23)	509	sce	KOG1240	Protein kinase containing WD40 repeats	[T]	CELLULAR PROCESSES AND SIGNALING	Signal transduction mechanisms						300
BMK_Unigene_32887	YBR097w	2e-06	21/75(28.00)	46.6	sce	KOG1240	Protein kinase containing WD40 repeats	[T]	CELLULAR PROCESSES AND SIGNALING	Signal transduction mechanisms						301
BMK_Unigene_20470	SPAC4A8.12c	4e-25	57/127(44.88)	101	spo	KOG0531	Protein phosphatase 1, regulatory subunit, and related proteins	[T]	CELLULAR PROCESSES AND SIGNALING	Signal transduction mechanisms						302
BMK_Unigene_00053	SPCC1739.11c	6e-54	165/482(34.23)	209	spo	KOG0531	Protein phosphatase 1, regulatory subunit, and related proteins	[T]	CELLULAR PROCESSES AND SIGNALING	Signal transduction mechanisms						303
BMK_Unigene_25964	YKL193c	5e-29	67/135(49.63)	112	sce	KOG0531	Protein phosphatase 1, regulatory subunit, and related proteins	[T]	CELLULAR PROCESSES AND SIGNALING	Signal transduction mechanisms						304
BMK_Unigene_01266	SPAC4A8.12c	3e-74	151/285(52.98)	245	spo	KOG0531	Protein phosphatase 1, regulatory subunit, and related proteins	[T]	CELLULAR PROCESSES AND SIGNALING	Signal transduction mechanisms						305
BMK_Unigene_00022	SPAP8A3.09c	0	351/601(58.40)	685	spo	KOG0211	Protein phosphatase 2A regulatory subunit A and related proteins	[T]	CELLULAR PROCESSES AND SIGNALING	Signal transduction mechanisms						306
BMK_Unigene_36548	SPAP8A3.09c	0	361/614(58.79)	689	spo	KOG0211	Protein phosphatase 2A regulatory subunit A and related proteins	[T]	CELLULAR PROCESSES AND SIGNALING	Signal transduction mechanisms						307
BMK_Unigene_01315	SPCC63.05	2e-27	103/323(31.89)	117	spo	KOG2830	Protein phosphatase 2A-associated protein	[T]	CELLULAR PROCESSES AND SIGNALING	Signal transduction mechanisms						308
BMK_Unigene_27293	YOR090c	9e-112	205/482(42.53)	355	sce	KOG0700	Protein phosphatase 2C/pyruvate dehydrogenase (lipoamide) phosphatase	[T]	CELLULAR PROCESSES AND SIGNALING	Signal transduction mechanisms						309
BMK_Unigene_35409	YOR090c	4e-26	58/127(45.67)	110	sce	KOG0700	Protein phosphatase 2C/pyruvate dehydrogenase (lipoamide) phosphatase	[T]	CELLULAR PROCESSES AND SIGNALING	Signal transduction mechanisms						310
BMK_Unigene_36051	SPAC10F6.17c	6e-63	140/368(38.04)	212	spo	KOG0700	Protein phosphatase 2C/pyruvate dehydrogenase (lipoamide) phosphatase	[T]	CELLULAR PROCESSES AND SIGNALING	Signal transduction mechanisms						311
BMK_Unigene_41293	SPAC10F6.17c	6e-77	142/361(39.34)	254	spo	KOG0700	Protein phosphatase 2C/pyruvate dehydrogenase (lipoamide) phosphatase	[T]	CELLULAR PROCESSES AND SIGNALING	Signal transduction mechanisms						312
BMK_Unigene_46024	YOR090c	3e-15	37/69(53.62)	75.1	sce	KOG0700	Protein phosphatase 2C/pyruvate dehydrogenase (lipoamide) phosphatase	[T]	CELLULAR PROCESSES AND SIGNALING	Signal transduction mechanisms						313
BMK_Unigene_06960	SPAC10F6.17c	2e-76	141/364(38.74)	253	spo	KOG0700	Protein phosphatase 2C/pyruvate dehydrogenase (lipoamide) phosphatase	[T]	CELLULAR PROCESSES AND SIGNALING	Signal transduction mechanisms						314
BMK_Unigene_08848	YOR090c	6e-107	210/486(43.21)	355	sce	KOG0700	Protein phosphatase 2C/pyruvate dehydrogenase (lipoamide) phosphatase	[T]	CELLULAR PROCESSES AND SIGNALING	Signal transduction mechanisms						315
BMK_Unigene_34945	CE03609	6e-13	51/193(26.42)	70.9	cel	KOG0194	Protein tyrosine kinase	[T]	CELLULAR PROCESSES AND SIGNALING	Signal transduction mechanisms						316
BMK_Unigene_37416	CE29341	7e-12	56/185(30.27)	69.7	cel	KOG1095	Protein tyrosine kinase	[T]	CELLULAR PROCESSES AND SIGNALING	Signal transduction mechanisms						317
BMK_Unigene_42904	CE05098	1e-06	40/158(25.32)	52.4	cel	KOG0194	Protein tyrosine kinase	[T]	CELLULAR PROCESSES AND SIGNALING	Signal transduction mechanisms						318
BMK_Unigene_17237	SPAC26F1.10c	4e-44	151/569(26.54)	171	spo	KOG0789	Protein tyrosine phosphatase	[T]	CELLULAR PROCESSES AND SIGNALING	Signal transduction mechanisms						319
BMK_Unigene_27041	YPR073c	1e-23	44/111(39.64)	93.2	sce	KOG3217	Protein tyrosine phosphatase	[T]	CELLULAR PROCESSES AND SIGNALING	Signal transduction mechanisms						320
BMK_Unigene_30105	SPAC26F1.10c	3e-43	149/569(26.19)	169	spo	KOG0789	Protein tyrosine phosphatase	[T]	CELLULAR PROCESSES AND SIGNALING	Signal transduction mechanisms						321
BMK_Unigene_37034	Hs6005988	6e-35	71/156(45.51)	129	hsa	KOG3217	Protein tyrosine phosphatase	[T]	CELLULAR PROCESSES AND SIGNALING	Signal transduction mechanisms						322
BMK_Unigene_37356	SPAC19D5.01	4e-29	99/336(29.46)	125	spo	KOG0789	Protein tyrosine phosphatase	[T]	CELLULAR PROCESSES AND SIGNALING	Signal transduction mechanisms						323
BMK_Unigene_37958	SPAC19D5.01	1e-36	105/324(32.41)	144	spo	KOG0789	Protein tyrosine phosphatase	[T]	CELLULAR PROCESSES AND SIGNALING	Signal transduction mechanisms						324
BMK_Unigene_40150	Hs18375655	3e-28	82/267(30.71)	122	hsa	KOG0789	Protein tyrosine phosphatase	[T]	CELLULAR PROCESSES AND SIGNALING	Signal transduction mechanisms						325
BMK_Unigene_03122	SPAC19D5.01	4e-27	102/360(28.33)	120	spo	KOG0789	Protein tyrosine phosphatase	[T]	CELLULAR PROCESSES AND SIGNALING	Signal transduction mechanisms						326
BMK_Unigene_03881	YPR073c	5e-34	63/164(38.41)	127	sce	KOG3217	Protein tyrosine phosphatase	[T]	CELLULAR PROCESSES AND SIGNALING	Signal transduction mechanisms						327
BMK_Unigene_01646	YPR018w	2e-06	48/160(30.00)	54.3	sce	KOG4363	Putative growth response protein	[T]	CELLULAR PROCESSES AND SIGNALING	Signal transduction mechanisms						328
BMK_Unigene_01023	SPBC17G9.08c	2e-61	132/366(36.07)	230	spo	KOG0521	Putative GTPase activating proteins (GAPs)	[T]	CELLULAR PROCESSES AND SIGNALING	Signal transduction mechanisms						329
BMK_Unigene_40523	SPAC26A3.09	9e-17	36/67(53.73)	76.6	spo	KOG4269	Rac GTPase-activating protein BCR/ABR	[T]	CELLULAR PROCESSES AND SIGNALING	Signal transduction mechanisms						330
BMK_Unigene_40525	YPL115c	8e-14	46/117(39.32)	70.9	sce	KOG4269	Rac GTPase-activating protein BCR/ABR	[T]	CELLULAR PROCESSES AND SIGNALING	Signal transduction mechanisms						331
BMK_Unigene_34239	SPCC1840.01c	1e-19	56/149(37.58)	86.3	spo	KOG3329	RAN guanine nucleotide release factor	[T]	CELLULAR PROCESSES AND SIGNALING	Signal transduction mechanisms						332
BMK_Unigene_00913	SPAC4F8.13c	0	419/1212(34.57)	639	spo	KOG2128	Ras GTPase-activating protein family - IQGAP	[T]	CELLULAR PROCESSES AND SIGNALING	Signal transduction mechanisms						333
BMK_Unigene_20983	SPBC646.12c	3e-40	69/180(38.33)	147	spo	KOG2128	Ras GTPase-activating protein family - IQGAP	[T]	CELLULAR PROCESSES AND SIGNALING	Signal transduction mechanisms						334
BMK_Unigene_22926	SPBC646.12c	7e-16	36/54(66.67)	74.7	spo	KOG2128	Ras GTPase-activating protein family - IQGAP	[T]	CELLULAR PROCESSES AND SIGNALING	Signal transduction mechanisms						335
BMK_Unigene_23940	SPBC646.12c	4e-28	53/74(71.62)	108	spo	KOG2128	Ras GTPase-activating protein family - IQGAP	[T]	CELLULAR PROCESSES AND SIGNALING	Signal transduction mechanisms						336
BMK_Unigene_26662	SPBC646.12c	1e-35	56/121(46.28)	132	spo	KOG2128	Ras GTPase-activating protein family - IQGAP	[T]	CELLULAR PROCESSES AND SIGNALING	Signal transduction mechanisms						337
BMK_Unigene_01866	SPAC4F8.13c	9e-39	83/192(43.23)	158	spo	KOG2128	Ras GTPase-activating protein family - IQGAP	[T]	CELLULAR PROCESSES AND SIGNALING	Signal transduction mechanisms						338
BMK_Unigene_40502	SPBC646.12c	0	320/738(43.36)	576	spo	KOG2128	Ras GTPase-activating protein family - IQGAP	[T]	CELLULAR PROCESSES AND SIGNALING	Signal transduction mechanisms						339
BMK_Unigene_08642	SPBC646.12c	0	320/738(43.36)	590	spo	KOG2128	Ras GTPase-activating protein family - IQGAP	[T]	CELLULAR PROCESSES AND SIGNALING	Signal transduction mechanisms						340
BMK_Unigene_01034	YLR310c	1e-79	168/469(35.82)	293	sce	KOG3417	Ras1 guanine nucleotide exchange factor	[T]	CELLULAR PROCESSES AND SIGNALING	Signal transduction mechanisms						341
BMK_Unigene_25037	YAL024c	2e-47	89/253(35.18)	188	sce	KOG3417	Ras1 guanine nucleotide exchange factor	[T]	CELLULAR PROCESSES AND SIGNALING	Signal transduction mechanisms						342
BMK_Unigene_25150	YLR310c	5e-23	45/109(41.28)	97.8	sce	KOG3417	Ras1 guanine nucleotide exchange factor	[T]	CELLULAR PROCESSES AND SIGNALING	Signal transduction mechanisms						343
BMK_Unigene_26241	YAL024c	1e-12	52/152(34.21)	74.3	sce	KOG3417	Ras1 guanine nucleotide exchange factor	[T]	CELLULAR PROCESSES AND SIGNALING	Signal transduction mechanisms						344
BMK_Unigene_01718	YLR310c	2e-41	134/457(29.32)	169	sce	KOG3417	Ras1 guanine nucleotide exchange factor	[T]	CELLULAR PROCESSES AND SIGNALING	Signal transduction mechanisms						345
BMK_Unigene_45404	SPCC1442.01	6e-43	77/184(41.85)	159	spo	KOG3417	Ras1 guanine nucleotide exchange factor	[T]	CELLULAR PROCESSES AND SIGNALING	Signal transduction mechanisms						346
BMK_Unigene_07592	YAL024c	1e-08	51/152(33.55)	61.6	sce	KOG3417	Ras1 guanine nucleotide exchange factor	[T]	CELLULAR PROCESSES AND SIGNALING	Signal transduction mechanisms						347
BMK_Unigene_26449	SPBP8B7.11	1e-39	70/125(56.00)	155	spo	KOG0116	RasGAP SH3 binding protein rasputin, contains NTF2 and RRM domains	[T]	CELLULAR PROCESSES AND SIGNALING	Signal transduction mechanisms						348
BMK_Unigene_43962	SPBP8B7.11	1e-38	66/123(53.66)	150	spo	KOG0116	RasGAP SH3 binding protein rasputin, contains NTF2 and RRM domains	[T]	CELLULAR PROCESSES AND SIGNALING	Signal transduction mechanisms						349
BMK_Unigene_08674	SPBP8B7.11	3e-40	71/125(56.80)	157	spo	KOG0116	RasGAP SH3 binding protein rasputin, contains NTF2 and RRM domains	[T]	CELLULAR PROCESSES AND SIGNALING	Signal transduction mechanisms						350
BMK_Unigene_20957	SPAC6F12.06	2e-44	85/181(46.96)	164	spo	KOG3205	Rho GDP-dissociation inhibitor	[T]	CELLULAR PROCESSES AND SIGNALING	Signal transduction mechanisms						351
BMK_Unigene_21795	SPAC6F12.06	3e-53	87/180(48.33)	177	spo	KOG3205	Rho GDP-dissociation inhibitor	[T]	CELLULAR PROCESSES AND SIGNALING	Signal transduction mechanisms						352
BMK_Unigene_08348	SPAC6F12.06	4e-48	88/181(48.62)	166	spo	KOG3205	Rho GDP-dissociation inhibitor	[T]	CELLULAR PROCESSES AND SIGNALING	Signal transduction mechanisms						353
BMK_Unigene_12496	7302328	4e-07	38/111(34.23)	55.8	dme	KOG4500	Rho/Rac GTPase guanine nucleotide exchange factor smgGDS/Vimar	[T]	CELLULAR PROCESSES AND SIGNALING	Signal transduction mechanisms						354
BMK_Unigene_09555	SPCC645.06c	9e-127	325/1109(29.31)	428	spo	KOG4305	RhoGEF GTPase	[T]	CELLULAR PROCESSES AND SIGNALING	Signal transduction mechanisms						355
BMK_Unigene_19210	YLR371w	5e-10	29/59(49.15)	60.8	sce	KOG4305	RhoGEF GTPase	[T]	CELLULAR PROCESSES AND SIGNALING	Signal transduction mechanisms						356
BMK_Unigene_00935	SPCC645.07	0	477/939(50.80)	897	spo	KOG4305	RhoGEF GTPase	[T]	CELLULAR PROCESSES AND SIGNALING	Signal transduction mechanisms						357
BMK_Unigene_22972	SPCC645.06c	1e-122	318/1079(29.47)	424	spo	KOG4305	RhoGEF GTPase	[T]	CELLULAR PROCESSES AND SIGNALING	Signal transduction mechanisms						358
BMK_Unigene_24599	YLR371w	2e-16	39/72(54.17)	77.4	sce	KOG4305	RhoGEF GTPase	[T]	CELLULAR PROCESSES AND SIGNALING	Signal transduction mechanisms						359
BMK_Unigene_31504	SPCC645.06c	2e-11	28/67(41.79)	61.2	spo	KOG4305	RhoGEF GTPase	[T]	CELLULAR PROCESSES AND SIGNALING	Signal transduction mechanisms						360
BMK_Unigene_36664	SPCC645.07	6e-124	195/305(63.93)	390	spo	KOG4305	RhoGEF GTPase	[T]	CELLULAR PROCESSES AND SIGNALING	Signal transduction mechanisms						361
BMK_Unigene_36665	SPCC645.07	7e-31	78/208(37.50)	122	spo	KOG4305	RhoGEF GTPase	[T]	CELLULAR PROCESSES AND SIGNALING	Signal transduction mechanisms						362
BMK_Unigene_44153	SPCC645.07	5e-43	72/131(54.96)	155	spo	KOG4305	RhoGEF GTPase	[T]	CELLULAR PROCESSES AND SIGNALING	Signal transduction mechanisms						363
BMK_Unigene_35568	At1g12750	2e-23	67/195(34.36)	104	ath	KOG2289	Rhomboid family proteins	[T]	CELLULAR PROCESSES AND SIGNALING	Signal transduction mechanisms						364
BMK_Unigene_46613	CE29062	1e-08	24/57(42.11)	52.8	cel	KOG2290	Rhomboid family proteins	[T]	CELLULAR PROCESSES AND SIGNALING	Signal transduction mechanisms						365
BMK_Unigene_09431	At1g12750	5e-24	69/196(35.20)	106	ath	KOG2289	Rhomboid family proteins	[T]	CELLULAR PROCESSES AND SIGNALING	Signal transduction mechanisms						366
BMK_Unigene_34010	7301133	3e-09	42/123(34.15)	57	dme	KOG4369	RTK signaling protein MASK/UNC-44	[T]	CELLULAR PROCESSES AND SIGNALING	Signal transduction mechanisms						367
BMK_Unigene_36024	SPBP4H10.05c	2e-28	58/104(55.77)	116	spo	KOG0788	S-adenosylmethionine decarboxylase	[T]	CELLULAR PROCESSES AND SIGNALING	Signal transduction mechanisms						368
BMK_Unigene_37942	SPBP4H10.05c	4e-38	109/349(31.23)	145	spo	KOG0788	S-adenosylmethionine decarboxylase	[T]	CELLULAR PROCESSES AND SIGNALING	Signal transduction mechanisms						369
BMK_Unigene_39735	SPBP4H10.05c	3e-44	111/255(43.53)	168	spo	KOG0788	S-adenosylmethionine decarboxylase	[T]	CELLULAR PROCESSES AND SIGNALING	Signal transduction mechanisms						370
BMK_Unigene_09190	SPBP4H10.05c	1e-68	178/492(36.18)	238	spo	KOG0788	S-adenosylmethionine decarboxylase	[T]	CELLULAR PROCESSES AND SIGNALING	Signal transduction mechanisms						371
BMK_Unigene_09610	SPAC1834.08	5e-60	173/542(31.92)	230	spo	KOG0519	Sensory transduction histidine kinase	[T]	CELLULAR PROCESSES AND SIGNALING	Signal transduction mechanisms						372
BMK_Unigene_09815	At2g17820	7e-14	77/303(25.41)	79.3	ath	KOG0519	Sensory transduction histidine kinase	[T]	CELLULAR PROCESSES AND SIGNALING	Signal transduction mechanisms						373
BMK_Unigene_18909	SPAC1834.08	8e-35	59/135(43.70)	131	spo	KOG0519	Sensory transduction histidine kinase	[T]	CELLULAR PROCESSES AND SIGNALING	Signal transduction mechanisms						374
BMK_Unigene_19216	SPAC8C9.14_2	5e-34	63/102(61.76)	129	spo	KOG0519	Sensory transduction histidine kinase	[T]	CELLULAR PROCESSES AND SIGNALING	Signal transduction mechanisms						375
BMK_Unigene_19628	SPAC1834.08	8e-21	45/122(36.89)	95.1	spo	KOG0519	Sensory transduction histidine kinase	[T]	CELLULAR PROCESSES AND SIGNALING	Signal transduction mechanisms						376
BMK_Unigene_19833	YLR006c	5e-10	44/153(28.76)	63.2	sce	KOG0519	Sensory transduction histidine kinase	[T]	CELLULAR PROCESSES AND SIGNALING	Signal transduction mechanisms						377
BMK_Unigene_20374	At2g01830	5e-10	24/72(33.33)	62	ath	KOG0519	Sensory transduction histidine kinase	[T]	CELLULAR PROCESSES AND SIGNALING	Signal transduction mechanisms						378
BMK_Unigene_20810	YIL147c	2e-31	75/168(44.64)	125	sce	KOG0519	Sensory transduction histidine kinase	[T]	CELLULAR PROCESSES AND SIGNALING	Signal transduction mechanisms						379
BMK_Unigene_21023	SPAC1834.08	2e-15	56/171(32.75)	80.5	spo	KOG0519	Sensory transduction histidine kinase	[T]	CELLULAR PROCESSES AND SIGNALING	Signal transduction mechanisms						380
BMK_Unigene_21307	YLR006c	2e-12	31/81(38.27)	65.5	sce	KOG0519	Sensory transduction histidine kinase	[T]	CELLULAR PROCESSES AND SIGNALING	Signal transduction mechanisms						381
BMK_Unigene_22043	At2g01830	1e-11	34/104(32.69)	64.3	ath	KOG0519	Sensory transduction histidine kinase	[T]	CELLULAR PROCESSES AND SIGNALING	Signal transduction mechanisms						382
BMK_Unigene_23628	At2g17820	1e-09	29/62(46.77)	58.5	ath	KOG0519	Sensory transduction histidine kinase	[T]	CELLULAR PROCESSES AND SIGNALING	Signal transduction mechanisms						383
BMK_Unigene_23781	SPAC1834.08	9e-10	29/71(40.85)	58.2	spo	KOG0519	Sensory transduction histidine kinase	[T]	CELLULAR PROCESSES AND SIGNALING	Signal transduction mechanisms						384
BMK_Unigene_25213	SPAC1834.08	1e-07	24/66(36.36)	53.1	spo	KOG0519	Sensory transduction histidine kinase	[T]	CELLULAR PROCESSES AND SIGNALING	Signal transduction mechanisms						385
BMK_Unigene_25665	At1g27320	3e-11	56/179(31.28)	69.7	ath	KOG0519	Sensory transduction histidine kinase	[T]	CELLULAR PROCESSES AND SIGNALING	Signal transduction mechanisms						386
BMK_Unigene_26104	YIL147c	8e-06	20/51(39.22)	44.7	sce	KOG0519	Sensory transduction histidine kinase	[T]	CELLULAR PROCESSES AND SIGNALING	Signal transduction mechanisms						387
BMK_Unigene_26922	At5g35750	8e-12	33/69(47.83)	63.2	ath	KOG0519	Sensory transduction histidine kinase	[T]	CELLULAR PROCESSES AND SIGNALING	Signal transduction mechanisms						388
BMK_Unigene_28219	SPBC887.10	6e-61	105/177(59.32)	218	spo	KOG0519	Sensory transduction histidine kinase	[T]	CELLULAR PROCESSES AND SIGNALING	Signal transduction mechanisms						389
BMK_Unigene_28811	SPAC27E2.09	8e-14	30/65(46.15)	68.9	spo	KOG0519	Sensory transduction histidine kinase	[T]	CELLULAR PROCESSES AND SIGNALING	Signal transduction mechanisms						390
BMK_Unigene_30547	At2g17820	9e-11	33/93(35.48)	59.7	ath	KOG0519	Sensory transduction histidine kinase	[T]	CELLULAR PROCESSES AND SIGNALING	Signal transduction mechanisms						391
BMK_Unigene_31127	At2g01830	7e-43	120/347(34.58)	171	ath	KOG0519	Sensory transduction histidine kinase	[T]	CELLULAR PROCESSES AND SIGNALING	Signal transduction mechanisms						392
BMK_Unigene_02005	SPAC1834.08	6e-16	79/276(28.62)	86.3	spo	KOG0519	Sensory transduction histidine kinase	[T]	CELLULAR PROCESSES AND SIGNALING	Signal transduction mechanisms						393
BMK_Unigene_36331	At2g01830	2e-17	77/278(27.70)	89.7	ath	KOG0519	Sensory transduction histidine kinase	[T]	CELLULAR PROCESSES AND SIGNALING	Signal transduction mechanisms						394
BMK_Unigene_36663	YLR006c	6e-09	32/93(34.41)	60.8	sce	KOG0519	Sensory transduction histidine kinase	[T]	CELLULAR PROCESSES AND SIGNALING	Signal transduction mechanisms						395
BMK_Unigene_37449	At2g17820	1e-14	73/281(25.98)	82	ath	KOG0519	Sensory transduction histidine kinase	[T]	CELLULAR PROCESSES AND SIGNALING	Signal transduction mechanisms						396
BMK_Unigene_37875	At1g27320	3e-07	26/65(40.00)	48.9	ath	KOG0519	Sensory transduction histidine kinase	[T]	CELLULAR PROCESSES AND SIGNALING	Signal transduction mechanisms						397
BMK_Unigene_38306	At2g01830	3e-07	26/72(36.11)	57.4	ath	KOG0519	Sensory transduction histidine kinase	[T]	CELLULAR PROCESSES AND SIGNALING	Signal transduction mechanisms						398
BMK_Unigene_38750	SPAC1834.08	1e-59	169/542(31.18)	229	spo	KOG0519	Sensory transduction histidine kinase	[T]	CELLULAR PROCESSES AND SIGNALING	Signal transduction mechanisms						399
BMK_Unigene_39091	SPAC1834.08	1e-37	90/303(29.70)	150	spo	KOG0519	Sensory transduction histidine kinase	[T]	CELLULAR PROCESSES AND SIGNALING	Signal transduction mechanisms						400
BMK_Unigene_40534	YLR006c	2e-13	47/182(25.82)	77.8	sce	KOG0519	Sensory transduction histidine kinase	[T]	CELLULAR PROCESSES AND SIGNALING	Signal transduction mechanisms						401
BMK_Unigene_40899	SPAC1834.08	2e-72	146/313(46.65)	271	spo	KOG0519	Sensory transduction histidine kinase	[T]	CELLULAR PROCESSES AND SIGNALING	Signal transduction mechanisms						402
BMK_Unigene_40942	At5g35750	6e-62	201/618(32.52)	234	ath	KOG0519	Sensory transduction histidine kinase	[T]	CELLULAR PROCESSES AND SIGNALING	Signal transduction mechanisms						403
BMK_Unigene_41009	SPAC1834.08	8e-54	166/531(31.26)	209	spo	KOG0519	Sensory transduction histidine kinase	[T]	CELLULAR PROCESSES AND SIGNALING	Signal transduction mechanisms						404
BMK_Unigene_41187	At5g35750	1e-21	141/540(26.11)	104	ath	KOG0519	Sensory transduction histidine kinase	[T]	CELLULAR PROCESSES AND SIGNALING	Signal transduction mechanisms						405
BMK_Unigene_45124	At2g01830	1e-06	26/71(36.62)	51.2	ath	KOG0519	Sensory transduction histidine kinase	[T]	CELLULAR PROCESSES AND SIGNALING	Signal transduction mechanisms						406
BMK_Unigene_45417	At1g66340	4e-19	65/233(27.90)	88.6	ath	KOG0519	Sensory transduction histidine kinase	[T]	CELLULAR PROCESSES AND SIGNALING	Signal transduction mechanisms						407
BMK_Unigene_46316	SPAC1834.08	9e-73	128/262(48.85)	247	spo	KOG0519	Sensory transduction histidine kinase	[T]	CELLULAR PROCESSES AND SIGNALING	Signal transduction mechanisms						408
BMK_Unigene_47182	At1g66340	8e-06	33/108(30.56)	48.5	ath	KOG0519	Sensory transduction histidine kinase	[T]	CELLULAR PROCESSES AND SIGNALING	Signal transduction mechanisms						409
BMK_Unigene_47205	At2g01830	6e-23	55/139(39.57)	101	ath	KOG0519	Sensory transduction histidine kinase	[T]	CELLULAR PROCESSES AND SIGNALING	Signal transduction mechanisms						410
BMK_Unigene_47358	SPBC887.10	2e-61	101/195(51.79)	205	spo	KOG0519	Sensory transduction histidine kinase	[T]	CELLULAR PROCESSES AND SIGNALING	Signal transduction mechanisms						411
BMK_Unigene_03591	SPAC1834.08	1e-52	159/507(31.36)	207	spo	KOG0519	Sensory transduction histidine kinase	[T]	CELLULAR PROCESSES AND SIGNALING	Signal transduction mechanisms						412
BMK_Unigene_04046	At5g35750	1e-61	201/618(32.52)	234	ath	KOG0519	Sensory transduction histidine kinase	[T]	CELLULAR PROCESSES AND SIGNALING	Signal transduction mechanisms						413
BMK_Unigene_04080	SPAC1834.08	1e-73	147/313(46.96)	275	spo	KOG0519	Sensory transduction histidine kinase	[T]	CELLULAR PROCESSES AND SIGNALING	Signal transduction mechanisms						414
BMK_Unigene_04206	At2g17820	1e-18	85/301(28.24)	95.1	ath	KOG0519	Sensory transduction histidine kinase	[T]	CELLULAR PROCESSES AND SIGNALING	Signal transduction mechanisms						415
BMK_Unigene_04812	SPAC27E2.09	8e-19	63/254(24.80)	95.9	spo	KOG0519	Sensory transduction histidine kinase	[T]	CELLULAR PROCESSES AND SIGNALING	Signal transduction mechanisms						416
BMK_Unigene_06642	At2g01830	5e-44	119/346(34.39)	174	ath	KOG0519	Sensory transduction histidine kinase	[T]	CELLULAR PROCESSES AND SIGNALING	Signal transduction mechanisms						417
BMK_Unigene_07309	At1g66340	3e-19	120/471(25.48)	95.9	ath	KOG0519	Sensory transduction histidine kinase	[T]	CELLULAR PROCESSES AND SIGNALING	Signal transduction mechanisms						418
BMK_Unigene_07474	YIL147c	2e-42	104/237(43.88)	171	sce	KOG0519	Sensory transduction histidine kinase	[T]	CELLULAR PROCESSES AND SIGNALING	Signal transduction mechanisms						419
BMK_Unigene_07819	At2g01830	5e-15	64/211(30.33)	82	ath	KOG0519	Sensory transduction histidine kinase	[T]	CELLULAR PROCESSES AND SIGNALING	Signal transduction mechanisms						420
BMK_Unigene_08461	At1g27320	5e-11	55/173(31.79)	69.3	ath	KOG0519	Sensory transduction histidine kinase	[T]	CELLULAR PROCESSES AND SIGNALING	Signal transduction mechanisms						421
BMK_Unigene_09435	SPBC887.10	1e-59	105/177(59.32)	218	spo	KOG0519	Sensory transduction histidine kinase	[T]	CELLULAR PROCESSES AND SIGNALING	Signal transduction mechanisms						422
BMK_Unigene_26183	YER004w	7e-28	90/219(41.10)	115	sce	KOG4039	Serine/threonine kinase TIP30/CC3	[T]	CELLULAR PROCESSES AND SIGNALING	Signal transduction mechanisms						423
BMK_Unigene_44915	Hs20127503	3e-17	64/186(34.41)	80.1	hsa	KOG4039	Serine/threonine kinase TIP30/CC3	[T]	CELLULAR PROCESSES AND SIGNALING	Signal transduction mechanisms						424
BMK_Unigene_03934	YER004w	5e-24	89/220(40.45)	103	sce	KOG4039	Serine/threonine kinase TIP30/CC3	[T]	CELLULAR PROCESSES AND SIGNALING	Signal transduction mechanisms						425
BMK_Unigene_24514	YJL005w_2	3e-10	23/38(60.53)	58.2	sce	KOG0618	Serine/threonine phosphatase 2C containing leucine-rich repeats, similar to SCN circadian oscillatory protein (SCOP)	[T]	CELLULAR PROCESSES AND SIGNALING	Signal transduction mechanisms						426
BMK_Unigene_30849	YJL005w_2	5e-25	47/114(41.23)	102	sce	KOG0618	Serine/threonine phosphatase 2C containing leucine-rich repeats, similar to SCN circadian oscillatory protein (SCOP)	[T]	CELLULAR PROCESSES AND SIGNALING	Signal transduction mechanisms						427
BMK_Unigene_34807	SPBC19C7.03_2	5e-47	87/180(48.33)	168	spo	KOG0618	Serine/threonine phosphatase 2C containing leucine-rich repeats, similar to SCN circadian oscillatory protein (SCOP)	[T]	CELLULAR PROCESSES AND SIGNALING	Signal transduction mechanisms						428
BMK_Unigene_36623	YJL005w_2	0	443/1329(33.33)	667	sce	KOG0618	Serine/threonine phosphatase 2C containing leucine-rich repeats, similar to SCN circadian oscillatory protein (SCOP)	[T]	CELLULAR PROCESSES AND SIGNALING	Signal transduction mechanisms						429
BMK_Unigene_04001	YJL005w_2	0	444/1329(33.41)	667	sce	KOG0618	Serine/threonine phosphatase 2C containing leucine-rich repeats, similar to SCN circadian oscillatory protein (SCOP)	[T]	CELLULAR PROCESSES AND SIGNALING	Signal transduction mechanisms						430
BMK_Unigene_09583	SPBC4F6.06	1e-154	236/402(58.71)	490	spo	KOG0583	Serine/threonine protein kinase	[T]	CELLULAR PROCESSES AND SIGNALING	Signal transduction mechanisms						431
BMK_Unigene_10283	YPL150w	2e-93	164/338(48.52)	325	sce	KOG0583	Serine/threonine protein kinase	[T]	CELLULAR PROCESSES AND SIGNALING	Signal transduction mechanisms						432
BMK_Unigene_10531	7300224	2e-129	182/278(65.47)	409	dme	KOG0201	Serine/threonine protein kinase	[T]	CELLULAR PROCESSES AND SIGNALING	Signal transduction mechanisms						433
BMK_Unigene_20590	SPBC19C2.05	3e-23	48/84(57.14)	97.4	spo	KOG0583	Serine/threonine protein kinase	[T]	CELLULAR PROCESSES AND SIGNALING	Signal transduction mechanisms						434
BMK_Unigene_00864	YDR477w	4e-157	274/553(49.55)	487	sce	KOG0583	Serine/threonine protein kinase	[T]	CELLULAR PROCESSES AND SIGNALING	Signal transduction mechanisms						435
BMK_Unigene_00868	SPBC16E9.13	2e-74	135/327(41.28)	259	spo	KOG0583	Serine/threonine protein kinase	[T]	CELLULAR PROCESSES AND SIGNALING	Signal transduction mechanisms						436
BMK_Unigene_21879	SPBC19C2.05	2e-28	53/104(50.96)	108	spo	KOG0583	Serine/threonine protein kinase	[T]	CELLULAR PROCESSES AND SIGNALING	Signal transduction mechanisms						437
BMK_Unigene_22533	SPBC16E9.13	4e-77	152/339(44.84)	265	spo	KOG0583	Serine/threonine protein kinase	[T]	CELLULAR PROCESSES AND SIGNALING	Signal transduction mechanisms						438
BMK_Unigene_22822	At1g69790	1e-09	36/106(33.96)	56.6	ath	KOG1187	Serine/threonine protein kinase	[T]	CELLULAR PROCESSES AND SIGNALING	Signal transduction mechanisms						439
BMK_Unigene_23382	SPBC17F3.02	2e-53	150/429(34.97)	201	spo	KOG0201	Serine/threonine protein kinase	[T]	CELLULAR PROCESSES AND SIGNALING	Signal transduction mechanisms						440
BMK_Unigene_24998	SPBC4F6.06	1e-47	74/100(74.00)	166	spo	KOG0583	Serine/threonine protein kinase	[T]	CELLULAR PROCESSES AND SIGNALING	Signal transduction mechanisms						441
BMK_Unigene_27006	SPBC17F3.02	1e-23	48/117(41.03)	98.2	spo	KOG0201	Serine/threonine protein kinase	[T]	CELLULAR PROCESSES AND SIGNALING	Signal transduction mechanisms						442
BMK_Unigene_27237	At2g17530	2e-103	180/453(39.74)	328	ath	KOG1290	Serine/threonine protein kinase	[T]	CELLULAR PROCESSES AND SIGNALING	Signal transduction mechanisms						443
BMK_Unigene_01184	At5g01810	3e-07	34/83(40.96)	55.8	ath	KOG0583	Serine/threonine protein kinase	[T]	CELLULAR PROCESSES AND SIGNALING	Signal transduction mechanisms						444
BMK_Unigene_02174	YDR477w	4e-55	112/113(99.12)	185	sce	KOG0583	Serine/threonine protein kinase	[T]	CELLULAR PROCESSES AND SIGNALING	Signal transduction mechanisms						445
BMK_Unigene_32107	7293139	6e-20	41/97(42.27)	86.7	dme	KOG1290	Serine/threonine protein kinase	[T]	CELLULAR PROCESSES AND SIGNALING	Signal transduction mechanisms						446
BMK_Unigene_32986	HsM5454174	2e-08	27/57(47.37)	51.6	hsa	KOG0201	Serine/threonine protein kinase	[T]	CELLULAR PROCESSES AND SIGNALING	Signal transduction mechanisms						447
BMK_Unigene_34165	SPBC4F6.06	4e-15	39/112(34.82)	73.2	spo	KOG0583	Serine/threonine protein kinase	[T]	CELLULAR PROCESSES AND SIGNALING	Signal transduction mechanisms						448
BMK_Unigene_37746	Hs7657629	4e-128	218/492(44.31)	397	hsa	KOG1290	Serine/threonine protein kinase	[T]	CELLULAR PROCESSES AND SIGNALING	Signal transduction mechanisms						449
BMK_Unigene_38050	SPBC19C2.05	2e-86	146/298(48.99)	291	spo	KOG0583	Serine/threonine protein kinase	[T]	CELLULAR PROCESSES AND SIGNALING	Signal transduction mechanisms						450
BMK_Unigene_38307	SPBC530.14c	5e-12	53/164(32.32)	70.1	spo	KOG1290	Serine/threonine protein kinase	[T]	CELLULAR PROCESSES AND SIGNALING	Signal transduction mechanisms						451
BMK_Unigene_38569	SPBC4F6.06	2e-155	236/402(58.71)	492	spo	KOG0583	Serine/threonine protein kinase	[T]	CELLULAR PROCESSES AND SIGNALING	Signal transduction mechanisms						452
BMK_Unigene_40388	YOR233w	5e-105	171/307(55.70)	361	sce	KOG0583	Serine/threonine protein kinase	[T]	CELLULAR PROCESSES AND SIGNALING	Signal transduction mechanisms						453
BMK_Unigene_40728	7300224	4e-116	177/267(66.29)	372	dme	KOG0201	Serine/threonine protein kinase	[T]	CELLULAR PROCESSES AND SIGNALING	Signal transduction mechanisms						454
BMK_Unigene_41255	YPL150w	4e-94	165/338(48.82)	327	sce	KOG0583	Serine/threonine protein kinase	[T]	CELLULAR PROCESSES AND SIGNALING	Signal transduction mechanisms						455
BMK_Unigene_42086	7300224	2e-129	181/277(65.34)	409	dme	KOG0201	Serine/threonine protein kinase	[T]	CELLULAR PROCESSES AND SIGNALING	Signal transduction mechanisms						456
BMK_Unigene_44835	SPBC12D12.04c	5e-87	123/177(69.49)	286	spo	KOG0694	Serine/threonine protein kinase	[T]	CELLULAR PROCESSES AND SIGNALING	Signal transduction mechanisms						457
BMK_Unigene_44994	SPBC12D12.04c	8e-39	60/73(82.19)	139	spo	KOG0694	Serine/threonine protein kinase	[T]	CELLULAR PROCESSES AND SIGNALING	Signal transduction mechanisms						458
BMK_Unigene_45157	YPL150w	1e-67	119/213(55.87)	226	sce	KOG0583	Serine/threonine protein kinase	[T]	CELLULAR PROCESSES AND SIGNALING	Signal transduction mechanisms						459
BMK_Unigene_46621	SPBC12D12.04c	1e-64	93/146(63.70)	218	spo	KOG0694	Serine/threonine protein kinase	[T]	CELLULAR PROCESSES AND SIGNALING	Signal transduction mechanisms						460
BMK_Unigene_47258	YLR096w	1e-13	35/82(42.68)	72	sce	KOG0583	Serine/threonine protein kinase	[T]	CELLULAR PROCESSES AND SIGNALING	Signal transduction mechanisms						461
BMK_Unigene_47265	SPBC12D12.04c	2e-61	126/293(43.00)	213	spo	KOG0694	Serine/threonine protein kinase	[T]	CELLULAR PROCESSES AND SIGNALING	Signal transduction mechanisms						462
BMK_Unigene_05123	At5g22840	1e-116	195/461(42.30)	369	ath	KOG1290	Serine/threonine protein kinase	[T]	CELLULAR PROCESSES AND SIGNALING	Signal transduction mechanisms						463
BMK_Unigene_05142	SPBC17F3.02	3e-53	151/429(35.20)	202	spo	KOG0201	Serine/threonine protein kinase	[T]	CELLULAR PROCESSES AND SIGNALING	Signal transduction mechanisms						464
BMK_Unigene_05321	SPBC16E9.13	4e-10	44/143(30.77)	63.9	spo	KOG0583	Serine/threonine protein kinase	[T]	CELLULAR PROCESSES AND SIGNALING	Signal transduction mechanisms						465
BMK_Unigene_05450	7300224	2e-114	176/267(65.92)	370	dme	KOG0201	Serine/threonine protein kinase	[T]	CELLULAR PROCESSES AND SIGNALING	Signal transduction mechanisms						466
BMK_Unigene_05492	YOR233w	2e-106	171/307(55.70)	361	sce	KOG0583	Serine/threonine protein kinase	[T]	CELLULAR PROCESSES AND SIGNALING	Signal transduction mechanisms						467
BMK_Unigene_07977	SPBC19C2.05	2e-87	145/302(48.01)	294	spo	KOG0583	Serine/threonine protein kinase	[T]	CELLULAR PROCESSES AND SIGNALING	Signal transduction mechanisms						468
BMK_Unigene_00932	YHR079c	1e-109	200/433(46.19)	380	sce	KOG1027	Serine/threonine protein kinase and endoribonuclease ERN1/IRE1, sensor of the unfolded protein response pathway	[T]	CELLULAR PROCESSES AND SIGNALING	Signal transduction mechanisms						469
BMK_Unigene_21852	SPAC167.01	2e-23	58/121(47.93)	98.2	spo	KOG1027	Serine/threonine protein kinase and endoribonuclease ERN1/IRE1, sensor of the unfolded protein response pathway	[T]	CELLULAR PROCESSES AND SIGNALING	Signal transduction mechanisms						470
BMK_Unigene_46243	SPAC167.01	7e-43	115/290(39.66)	160	spo	KOG1027	Serine/threonine protein kinase and endoribonuclease ERN1/IRE1, sensor of the unfolded protein response pathway	[T]	CELLULAR PROCESSES AND SIGNALING	Signal transduction mechanisms						471
BMK_Unigene_39069	CE23702	5e-08	39/145(26.90)	56.6	cel	KOG4721	Serine/threonine protein kinase, contains leucine zipper domain	[T]	CELLULAR PROCESSES AND SIGNALING	Signal transduction mechanisms						472
BMK_Unigene_09807	SPAC4A8.03c	3e-39	103/302(34.11)	152	spo	KOG0698	Serine/threonine protein phosphatase	[T]	CELLULAR PROCESSES AND SIGNALING	Signal transduction mechanisms						473
BMK_Unigene_09820	YHR076w	6e-22	103/336(30.65)	99.8	sce	KOG1379	Serine/threonine protein phosphatase	[T]	CELLULAR PROCESSES AND SIGNALING	Signal transduction mechanisms						474
BMK_Unigene_10106	At4g33500_1	8e-13	68/277(24.55)	73.6	ath	KOG1379	Serine/threonine protein phosphatase	[T]	CELLULAR PROCESSES AND SIGNALING	Signal transduction mechanisms						475
BMK_Unigene_14397	YBL056w	1e-68	103/103(100.00)	218	sce	KOG0698	Serine/threonine protein phosphatase	[T]	CELLULAR PROCESSES AND SIGNALING	Signal transduction mechanisms						476
BMK_Unigene_15084	YDL006w	4e-67	141/362(38.95)	229	sce	KOG0698	Serine/threonine protein phosphatase	[T]	CELLULAR PROCESSES AND SIGNALING	Signal transduction mechanisms						477
BMK_Unigene_00822	SPCC1223.11	2e-142	209/335(62.39)	427	spo	KOG0698	Serine/threonine protein phosphatase	[T]	CELLULAR PROCESSES AND SIGNALING	Signal transduction mechanisms						478
BMK_Unigene_24275	SPAC4A8.03c	2e-37	95/275(34.55)	149	spo	KOG0698	Serine/threonine protein phosphatase	[T]	CELLULAR PROCESSES AND SIGNALING	Signal transduction mechanisms						479
BMK_Unigene_37357	YHR076w	5e-22	106/336(31.55)	101	sce	KOG1379	Serine/threonine protein phosphatase	[T]	CELLULAR PROCESSES AND SIGNALING	Signal transduction mechanisms						480
BMK_Unigene_38113	SPAC2G11.07c	1e-76	121/203(59.61)	242	spo	KOG0698	Serine/threonine protein phosphatase	[T]	CELLULAR PROCESSES AND SIGNALING	Signal transduction mechanisms						481
BMK_Unigene_38114	SPCC1223.11	2e-34	54/74(72.97)	124	spo	KOG0698	Serine/threonine protein phosphatase	[T]	CELLULAR PROCESSES AND SIGNALING	Signal transduction mechanisms						482
BMK_Unigene_38122	YDL006w	7e-72	142/360(39.44)	243	sce	KOG0698	Serine/threonine protein phosphatase	[T]	CELLULAR PROCESSES AND SIGNALING	Signal transduction mechanisms						483
BMK_Unigene_39118	YDL006w	2e-27	67/198(33.84)	112	sce	KOG0698	Serine/threonine protein phosphatase	[T]	CELLULAR PROCESSES AND SIGNALING	Signal transduction mechanisms						484
BMK_Unigene_40362	SPCC1223.11	2e-21	37/61(60.66)	93.2	spo	KOG0698	Serine/threonine protein phosphatase	[T]	CELLULAR PROCESSES AND SIGNALING	Signal transduction mechanisms						485
BMK_Unigene_43361	SPCC4F11.02	8e-51	80/124(64.52)	176	spo	KOG0698	Serine/threonine protein phosphatase	[T]	CELLULAR PROCESSES AND SIGNALING	Signal transduction mechanisms						486
BMK_Unigene_44277	7290815	2e-35	79/198(39.90)	134	dme	KOG1379	Serine/threonine protein phosphatase	[T]	CELLULAR PROCESSES AND SIGNALING	Signal transduction mechanisms						487
BMK_Unigene_27009	Hs4506017	0	257/309(83.17)	554	hsa	KOG0371	Serine/threonine protein phosphatase 2A, catalytic subunit	[T]	CELLULAR PROCESSES AND SIGNALING	Signal transduction mechanisms						488
BMK_Unigene_01286	YNL217w	1e-18	76/272(27.94)	89.4	sce	KOG0371	Serine/threonine protein phosphatase 2A, catalytic subunit	[T]	CELLULAR PROCESSES AND SIGNALING	Signal transduction mechanisms						489
BMK_Unigene_37880	Hs4758952	0	246/282(87.23)	531	hsa	KOG0371	Serine/threonine protein phosphatase 2A, catalytic subunit	[T]	CELLULAR PROCESSES AND SIGNALING	Signal transduction mechanisms						490
BMK_Unigene_37881	SPBC16H5.07c	6e-06	19/24(79.17)	46.6	spo	KOG0371	Serine/threonine protein phosphatase 2A, catalytic subunit	[T]	CELLULAR PROCESSES AND SIGNALING	Signal transduction mechanisms						491
BMK_Unigene_08344	Hs4506017	0	257/309(83.17)	553	hsa	KOG0371	Serine/threonine protein phosphatase 2A, catalytic subunit	[T]	CELLULAR PROCESSES AND SIGNALING	Signal transduction mechanisms						492
BMK_Unigene_18957	Hs5453954	0	279/438(63.70)	607	hsa	KOG2085	Serine/threonine protein phosphatase 2A, regulatory subunit	[T]	CELLULAR PROCESSES AND SIGNALING	Signal transduction mechanisms						493
BMK_Unigene_25782	SPAC227.07c	0	324/485(66.80)	632	spo	KOG1354	Serine/threonine protein phosphatase 2A, regulatory subunit	[T]	CELLULAR PROCESSES AND SIGNALING	Signal transduction mechanisms						494
BMK_Unigene_30013	Hs5453954	0	284/436(65.14)	620	hsa	KOG2085	Serine/threonine protein phosphatase 2A, regulatory subunit	[T]	CELLULAR PROCESSES AND SIGNALING	Signal transduction mechanisms						495
BMK_Unigene_35473	SPAC227.07c	4e-26	57/113(50.44)	103	spo	KOG1354	Serine/threonine protein phosphatase 2A, regulatory subunit	[T]	CELLULAR PROCESSES AND SIGNALING	Signal transduction mechanisms						496
BMK_Unigene_35474	YGL190c	5e-08	22/27(81.48)	52	sce	KOG1354	Serine/threonine protein phosphatase 2A, regulatory subunit	[T]	CELLULAR PROCESSES AND SIGNALING	Signal transduction mechanisms						497
BMK_Unigene_36196	SPAC227.07c	1e-104	170/246(69.11)	317	spo	KOG1354	Serine/threonine protein phosphatase 2A, regulatory subunit	[T]	CELLULAR PROCESSES AND SIGNALING	Signal transduction mechanisms						498
BMK_Unigene_05286	Hs5453954	0	284/436(65.14)	619	hsa	KOG2085	Serine/threonine protein phosphatase 2A, regulatory subunit	[T]	CELLULAR PROCESSES AND SIGNALING	Signal transduction mechanisms						499
BMK_Unigene_08617	SPAC227.07c	0	322/476(67.65)	630	spo	KOG1354	Serine/threonine protein phosphatase 2A, regulatory subunit	[T]	CELLULAR PROCESSES AND SIGNALING	Signal transduction mechanisms						500
BMK_Unigene_19725	SPBC29B5.02c	1e-53	100/277(36.10)	188	spo	KOG2262	Sexual differentiation process protein ISP4	[T]	CELLULAR PROCESSES AND SIGNALING	Signal transduction mechanisms						501
BMK_Unigene_00393	SPBC29B5.02c	3e-67	110/238(46.22)	225	spo	KOG2262	Sexual differentiation process protein ISP4	[T]	CELLULAR PROCESSES AND SIGNALING	Signal transduction mechanisms						502
BMK_Unigene_00394	SPBC29B5.02c	3e-133	203/423(47.99)	409	spo	KOG2262	Sexual differentiation process protein ISP4	[T]	CELLULAR PROCESSES AND SIGNALING	Signal transduction mechanisms						503
BMK_Unigene_25892	YJL212c	4e-11	34/85(40.00)	60.8	sce	KOG2262	Sexual differentiation process protein ISP4	[T]	CELLULAR PROCESSES AND SIGNALING	Signal transduction mechanisms						504
BMK_Unigene_36924	At4g26590	2e-100	95/271(35.06)	154	ath	KOG2262	Sexual differentiation process protein ISP4	[T]	CELLULAR PROCESSES AND SIGNALING	Signal transduction mechanisms						505
BMK_Unigene_37887	At5g64410	9e-50	191/707(27.02)	191	ath	KOG2262	Sexual differentiation process protein ISP4	[T]	CELLULAR PROCESSES AND SIGNALING	Signal transduction mechanisms						506
BMK_Unigene_39848	SPAC29B12.10c	0	314/787(39.90)	603	spo	KOG2262	Sexual differentiation process protein ISP4	[T]	CELLULAR PROCESSES AND SIGNALING	Signal transduction mechanisms						507
BMK_Unigene_43448	SPBC29B5.02c	1e-74	125/244(51.23)	263	spo	KOG2262	Sexual differentiation process protein ISP4	[T]	CELLULAR PROCESSES AND SIGNALING	Signal transduction mechanisms						508
BMK_Unigene_44998	SPBC29B5.02c	2e-38	76/143(53.15)	141	spo	KOG2262	Sexual differentiation process protein ISP4	[T]	CELLULAR PROCESSES AND SIGNALING	Signal transduction mechanisms						509
BMK_Unigene_03546	SPAC29B12.10c	2e-09	26/48(54.17)	55.1	spo	KOG2262	Sexual differentiation process protein ISP4	[T]	CELLULAR PROCESSES AND SIGNALING	Signal transduction mechanisms						510
BMK_Unigene_05125	At4g27730	2e-53	188/730(25.75)	201	ath	KOG2262	Sexual differentiation process protein ISP4	[T]	CELLULAR PROCESSES AND SIGNALING	Signal transduction mechanisms						511
BMK_Unigene_07770	SPBC29B5.02c	0	279/580(48.10)	586	spo	KOG2262	Sexual differentiation process protein ISP4	[T]	CELLULAR PROCESSES AND SIGNALING	Signal transduction mechanisms						512
BMK_Unigene_07810	SPAC29B12.10c	3e-70	130/293(44.37)	256	spo	KOG2262	Sexual differentiation process protein ISP4	[T]	CELLULAR PROCESSES AND SIGNALING	Signal transduction mechanisms						513
BMK_Unigene_13018	YMR202w	2e-59	88/88(100.00)	186	sce	KOG4143	Sigma receptor and C-8 sterol isomerase	[T]	CELLULAR PROCESSES AND SIGNALING	Signal transduction mechanisms						514
BMK_Unigene_32000	SPAC20G8.07c	2e-22	41/86(47.67)	89.7	spo	KOG4143	Sigma receptor and C-8 sterol isomerase	[T]	CELLULAR PROCESSES AND SIGNALING	Signal transduction mechanisms						515
BMK_Unigene_32001	YMR202w	3e-25	50/91(54.95)	97.8	sce	KOG4143	Sigma receptor and C-8 sterol isomerase	[T]	CELLULAR PROCESSES AND SIGNALING	Signal transduction mechanisms						516
BMK_Unigene_40698	YMR202w	3e-60	99/192(51.56)	196	sce	KOG4143	Sigma receptor and C-8 sterol isomerase	[T]	CELLULAR PROCESSES AND SIGNALING	Signal transduction mechanisms						517
BMK_Unigene_06502	YMR202w	3e-59	99/192(51.56)	197	sce	KOG4143	Sigma receptor and C-8 sterol isomerase	[T]	CELLULAR PROCESSES AND SIGNALING	Signal transduction mechanisms						518
BMK_Unigene_00783	SPBC1734.08	3e-79	152/373(40.75)	265	spo	KOG2199	Signal transducing adaptor protein STAM/STAM2	[T]	CELLULAR PROCESSES AND SIGNALING	Signal transduction mechanisms						519
BMK_Unigene_36294	SPBC1734.08	9e-46	100/251(39.84)	160	spo	KOG2199	Signal transducing adaptor protein STAM/STAM2	[T]	CELLULAR PROCESSES AND SIGNALING	Signal transduction mechanisms						520
BMK_Unigene_19865	SPAC1805.01c	1e-09	49/186(26.34)	59.3	spo	KOG1152	Signal transduction serine/threonine kinase with PAS/PAC sensor domain	[T]	CELLULAR PROCESSES AND SIGNALING	Signal transduction mechanisms						521
BMK_Unigene_21321	SPAC1805.01c	6e-19	36/74(48.65)	82.8	spo	KOG1152	Signal transduction serine/threonine kinase with PAS/PAC sensor domain	[T]	CELLULAR PROCESSES AND SIGNALING	Signal transduction mechanisms						522
BMK_Unigene_23368	YAL017w	1e-08	23/46(50.00)	55.1	sce	KOG1152	Signal transduction serine/threonine kinase with PAS/PAC sensor domain	[T]	CELLULAR PROCESSES AND SIGNALING	Signal transduction mechanisms						523
BMK_Unigene_34849	YAL017w	2e-35	55/70(78.57)	130	sce	KOG1152	Signal transduction serine/threonine kinase with PAS/PAC sensor domain	[T]	CELLULAR PROCESSES AND SIGNALING	Signal transduction mechanisms						524
BMK_Unigene_40500	YAL017w	3e-81	147/263(55.89)	295	sce	KOG1152	Signal transduction serine/threonine kinase with PAS/PAC sensor domain	[T]	CELLULAR PROCESSES AND SIGNALING	Signal transduction mechanisms						525
BMK_Unigene_22995	Hs4503355	3e-103	331/1323(25.02)	371	hsa	KOG1998	Signaling protein DOCK180	[T]	CELLULAR PROCESSES AND SIGNALING	Signal transduction mechanisms						526
BMK_Unigene_07169	Hs4503355	4e-97	311/1270(24.49)	352	hsa	KOG1998	Signaling protein DOCK180	[T]	CELLULAR PROCESSES AND SIGNALING	Signal transduction mechanisms						527
BMK_Unigene_10129	SPAC19B12.10	1e-67	114/200(57.00)	233	spo	KOG2880	SMAD6 interacting protein AMSH, contains JAB/MPN/Mov34 domain	[T]	CELLULAR PROCESSES AND SIGNALING	Signal transduction mechanisms						528
BMK_Unigene_24768	SPAC19B12.10	2e-47	90/153(58.82)	163	spo	KOG2880	SMAD6 interacting protein AMSH, contains JAB/MPN/Mov34 domain	[T]	CELLULAR PROCESSES AND SIGNALING	Signal transduction mechanisms						529
BMK_Unigene_40707	SPAC19B12.10	3e-67	113/190(59.47)	234	spo	KOG2880	SMAD6 interacting protein AMSH, contains JAB/MPN/Mov34 domain	[T]	CELLULAR PROCESSES AND SIGNALING	Signal transduction mechanisms						530
BMK_Unigene_00901	Hs22058715	3e-19	58/202(28.71)	92	hsa	KOG1981	SOK1 kinase belonging to the STE20/SPS1/GC kinase family	[T]	CELLULAR PROCESSES AND SIGNALING	Signal transduction mechanisms						531
BMK_Unigene_28626	YDR006c	7e-55	109/317(34.38)	208	sce	KOG1981	SOK1 kinase belonging to the STE20/SPS1/GC kinase family	[T]	CELLULAR PROCESSES AND SIGNALING	Signal transduction mechanisms						532
BMK_Unigene_33940	YDR006c	3e-13	29/56(51.79)	66.2	sce	KOG1981	SOK1 kinase belonging to the STE20/SPS1/GC kinase family	[T]	CELLULAR PROCESSES AND SIGNALING	Signal transduction mechanisms						533
BMK_Unigene_02300	YDR006c	7e-53	107/306(34.97)	204	sce	KOG1981	SOK1 kinase belonging to the STE20/SPS1/GC kinase family	[T]	CELLULAR PROCESSES AND SIGNALING	Signal transduction mechanisms						534
BMK_Unigene_26913	Hs4557787	4e-14	30/68(44.12)	68.6	hsa	KOG4225	Sorbin and SH3 domain-containing protein	[T]	CELLULAR PROCESSES AND SIGNALING	Signal transduction mechanisms						535
BMK_Unigene_33532	Hs4557787	1e-34	78/218(35.78)	143	hsa	KOG4225	Sorbin and SH3 domain-containing protein	[T]	CELLULAR PROCESSES AND SIGNALING	Signal transduction mechanisms						536
BMK_Unigene_02438	Hs4557787	6e-35	77/218(35.32)	143	hsa	KOG4225	Sorbin and SH3 domain-containing protein	[T]	CELLULAR PROCESSES AND SIGNALING	Signal transduction mechanisms						537
BMK_Unigene_18579	SPBC685.10c	6e-57	105/229(45.85)	195	spo	KOG3873	Sphingomyelinase family protein	[T]	CELLULAR PROCESSES AND SIGNALING	Signal transduction mechanisms						538
BMK_Unigene_26131	YER019w	3e-19	48/124(38.71)	85.1	sce	KOG3873	Sphingomyelinase family protein	[T]	CELLULAR PROCESSES AND SIGNALING	Signal transduction mechanisms						539
BMK_Unigene_29836	SPBC685.10c	3e-06	28/101(27.72)	47	spo	KOG3873	Sphingomyelinase family protein	[T]	CELLULAR PROCESSES AND SIGNALING	Signal transduction mechanisms						540
BMK_Unigene_41446	SPBC685.10c	5e-72	160/416(38.46)	241	spo	KOG3873	Sphingomyelinase family protein	[T]	CELLULAR PROCESSES AND SIGNALING	Signal transduction mechanisms						541
BMK_Unigene_47154	SPBC685.10c	3e-13	40/91(43.96)	67	spo	KOG3873	Sphingomyelinase family protein	[T]	CELLULAR PROCESSES AND SIGNALING	Signal transduction mechanisms						542
BMK_Unigene_13948	SPAPYUG7.02c	1e-57	147/455(32.31)	216	spo	KOG3739	Stress-activated MAP kinase-interacting protein, Sin1p	[T]	CELLULAR PROCESSES AND SIGNALING	Signal transduction mechanisms						543
BMK_Unigene_29655	SPAPYUG7.02c	9e-57	146/455(32.09)	213	spo	KOG3739	Stress-activated MAP kinase-interacting protein, Sin1p	[T]	CELLULAR PROCESSES AND SIGNALING	Signal transduction mechanisms						544
BMK_Unigene_39607	YAL044w-a	2e-12	31/61(50.82)	69.7	sce	KOG2313	Stress-induced protein UVI31+	[T]	CELLULAR PROCESSES AND SIGNALING	Signal transduction mechanisms						545
BMK_Unigene_44936	SPBC16E9.06c	1e-20	48/104(46.15)	85.5	spo	KOG2313	Stress-induced protein UVI31+	[T]	CELLULAR PROCESSES AND SIGNALING	Signal transduction mechanisms						546
BMK_Unigene_07431	YAL044w-a	2e-12	31/61(50.82)	69.7	sce	KOG2313	Stress-induced protein UVI31+	[T]	CELLULAR PROCESSES AND SIGNALING	Signal transduction mechanisms						547
BMK_Unigene_10383	SPBC36.12c	1e-37	81/210(38.57)	145	spo	KOG1309	Suppressor of G2 allele of skp1	[T]	CELLULAR PROCESSES AND SIGNALING	Signal transduction mechanisms						548
BMK_Unigene_40518	SPBC36.12c	3e-33	76/210(36.19)	133	spo	KOG1309	Suppressor of G2 allele of skp1	[T]	CELLULAR PROCESSES AND SIGNALING	Signal transduction mechanisms						549
BMK_Unigene_10156	Hs4759254	2e-12	75/293(25.60)	71.6	hsa	KOG0297	TNF receptor-associated factor	[T]	CELLULAR PROCESSES AND SIGNALING	Signal transduction mechanisms						550
BMK_Unigene_41810	Hs4759254	2e-11	58/221(26.24)	68.9	hsa	KOG0297	TNF receptor-associated factor	[T]	CELLULAR PROCESSES AND SIGNALING	Signal transduction mechanisms						551
BMK_Unigene_43046	7288897	6e-37	74/157(47.13)	150	dme	KOG1882	Transcriptional regulator SNIP1, contains FHA domain	[T]	CELLULAR PROCESSES AND SIGNALING	Signal transduction mechanisms						552
BMK_Unigene_06538	7288897	5e-37	73/157(46.50)	147	dme	KOG1882	Transcriptional regulator SNIP1, contains FHA domain	[T]	CELLULAR PROCESSES AND SIGNALING	Signal transduction mechanisms						553
BMK_Unigene_22746	SPBC725.02	7e-25	65/131(49.62)	109	spo	KOG4747	Two-component phosphorelay intermediate involved in MAP kinase cascade regulation	[T]	CELLULAR PROCESSES AND SIGNALING	Signal transduction mechanisms						554
BMK_Unigene_39676	SPBC725.02	2e-21	53/105(50.48)	93.2	spo	KOG4747	Two-component phosphorelay intermediate involved in MAP kinase cascade regulation	[T]	CELLULAR PROCESSES AND SIGNALING	Signal transduction mechanisms						555
BMK_Unigene_08496	SPBC725.02	1e-25	63/125(50.40)	109	spo	KOG4747	Two-component phosphorelay intermediate involved in MAP kinase cascade regulation	[T]	CELLULAR PROCESSES AND SIGNALING	Signal transduction mechanisms						556
BMK_Unigene_28741	Hs22064845	5e-09	28/66(42.42)	54.3	hsa	KOG0192	Tyrosine kinase specific for activated (GTP-bound) p21cdc42Hs	[T]	CELLULAR PROCESSES AND SIGNALING	Signal transduction mechanisms						557
BMK_Unigene_37160	Hs22064845	1e-11	95/373(25.47)	72.4	hsa	KOG0192	Tyrosine kinase specific for activated (GTP-bound) p21cdc42Hs	[T]	CELLULAR PROCESSES AND SIGNALING	Signal transduction mechanisms						558
BMK_Unigene_33799	Hs4502435	6e-14	63/206(30.58)	75.5	hsa	KOG0197	Tyrosine kinases	[T]	CELLULAR PROCESSES AND SIGNALING	Signal transduction mechanisms						559
BMK_Unigene_28752	Hs21450667	4e-07	23/53(43.40)	48.1	hsa	KOG2080	Uncharacterized conserved protein, contains DENN and RUN domains	[T]	CELLULAR PROCESSES AND SIGNALING	Signal transduction mechanisms						560
BMK_Unigene_41709	SPBC26H8.04c	2e-92	224/739(30.31)	334	spo	KOG3572	Uncharacterized conserved protein, contains DEP domain	[T]	CELLULAR PROCESSES AND SIGNALING	Signal transduction mechanisms						561
BMK_Unigene_06863	SPBC26H8.04c	4e-82	194/613(31.65)	301	spo	KOG3572	Uncharacterized conserved protein, contains DEP domain	[T]	CELLULAR PROCESSES AND SIGNALING	Signal transduction mechanisms						562
BMK_Unigene_22725	SPAC29B12.11c	3e-12	35/112(31.25)	62.4	spo	KOG3294	WW domain binding protein WBP-2, contains GRAM domain	[T]	CELLULAR PROCESSES AND SIGNALING	Signal transduction mechanisms						563
BMK_Unigene_31671	SPAC29B12.11c	1e-15	41/128(32.03)	78.2	spo	KOG3294	WW domain binding protein WBP-2, contains GRAM domain	[T]	CELLULAR PROCESSES AND SIGNALING	Signal transduction mechanisms						564
BMK_Unigene_02401	SPAC29B12.11c	5e-17	54/179(30.17)	81.6	spo	KOG3294	WW domain binding protein WBP-2, contains GRAM domain	[T]	CELLULAR PROCESSES AND SIGNALING	Signal transduction mechanisms						565
BMK_Unigene_01069	SPAC630.05	7e-167	296/747(39.63)	513	spo	KOG2197	Ypt/Rab-specific GTPase-activating protein GYP7 and related proteins	[T]	CELLULAR PROCESSES AND SIGNALING	Signal transduction mechanisms						566
BMK_Unigene_41527	SPAC630.05	2e-75	163/467(34.90)	258	spo	KOG2197	Ypt/Rab-specific GTPase-activating protein GYP7 and related proteins	[T]	CELLULAR PROCESSES AND SIGNALING	Signal transduction mechanisms						567
BMK_Unigene_29231	SPCC1442.14c	1e-08	27/64(42.19)	52.4	spo	KOG3275	Zinc-binding protein of the histidine triad (HIT) family	[T]	CELLULAR PROCESSES AND SIGNALING	Signal transduction mechanisms						568
BMK_Unigene_42784	YDL125c	7e-51	80/137(58.39)	166	sce	KOG3275	Zinc-binding protein of the histidine triad (HIT) family	[T]	CELLULAR PROCESSES AND SIGNALING	Signal transduction mechanisms						569
BMK_Unigene_19876	At3g03490	1e-12	31/79(39.24)	64.3	ath	KOG3133	40 kDa farnesylated protein associated with peroxisomes	[U]	CELLULAR PROCESSES AND SIGNALING	Intracellular trafficking, secretion, and vesicular transport						1
BMK_Unigene_26112	At3g03490	6e-14	36/89(40.45)	74.7	ath	KOG3133	40 kDa farnesylated protein associated with peroxisomes	[U]	CELLULAR PROCESSES AND SIGNALING	Intracellular trafficking, secretion, and vesicular transport						2
BMK_Unigene_28796	YOL062c	2e-18	34/76(44.74)	82	sce	KOG0938	Adaptor complexes medium subunit family	[U]	CELLULAR PROCESSES AND SIGNALING	Intracellular trafficking, secretion, and vesicular transport						3
BMK_Unigene_28943	SPBP16F5.07	0	289/436(66.28)	592	spo	KOG0937	Adaptor complexes medium subunit family	[U]	CELLULAR PROCESSES AND SIGNALING	Intracellular trafficking, secretion, and vesicular transport						4
BMK_Unigene_33978	Hs14917109	5e-16	37/106(34.91)	75.5	hsa	KOG0938	Adaptor complexes medium subunit family	[U]	CELLULAR PROCESSES AND SIGNALING	Intracellular trafficking, secretion, and vesicular transport						5
BMK_Unigene_33999	Hs14917109	1e-156	230/446(51.57)	469	hsa	KOG0938	Adaptor complexes medium subunit family	[U]	CELLULAR PROCESSES AND SIGNALING	Intracellular trafficking, secretion, and vesicular transport						6
BMK_Unigene_41978	At1g60780	1e-27	45/74(60.81)	105	ath	KOG0937	Adaptor complexes medium subunit family	[U]	CELLULAR PROCESSES AND SIGNALING	Intracellular trafficking, secretion, and vesicular transport						7
BMK_Unigene_44019	SPBP16F5.07	7e-118	160/240(66.67)	349	spo	KOG0937	Adaptor complexes medium subunit family	[U]	CELLULAR PROCESSES AND SIGNALING	Intracellular trafficking, secretion, and vesicular transport						8
BMK_Unigene_46490	YPL259c	3e-17	33/60(55.00)	79.7	sce	KOG0937	Adaptor complexes medium subunit family	[U]	CELLULAR PROCESSES AND SIGNALING	Intracellular trafficking, secretion, and vesicular transport						9
BMK_Unigene_46641	7299202	1e-65	97/129(75.19)	209	dme	KOG0937	Adaptor complexes medium subunit family	[U]	CELLULAR PROCESSES AND SIGNALING	Intracellular trafficking, secretion, and vesicular transport						10
BMK_Unigene_09240	Hs14917109	1e-157	230/446(51.57)	469	hsa	KOG0938	Adaptor complexes medium subunit family	[U]	CELLULAR PROCESSES AND SIGNALING	Intracellular trafficking, secretion, and vesicular transport						11
BMK_Unigene_00732	Hs21956643	4e-16	36/89(40.45)	79.7	hsa	KOG4173	Alpha-SNAP protein	[U]	CELLULAR PROCESSES AND SIGNALING	Intracellular trafficking, secretion, and vesicular transport						12
BMK_Unigene_01529	SPBC725.09c	1e-126	195/259(75.29)	370	spo	KOG3771	Amphiphysin	[U]	CELLULAR PROCESSES AND SIGNALING	Intracellular trafficking, secretion, and vesicular transport						13
BMK_Unigene_33167	SPBC21D10.12	7e-98	160/277(57.76)	317	spo	KOG3771	Amphiphysin	[U]	CELLULAR PROCESSES AND SIGNALING	Intracellular trafficking, secretion, and vesicular transport						14
BMK_Unigene_37139	SPBC725.09c	6e-66	97/142(68.31)	208	spo	KOG3771	Amphiphysin	[U]	CELLULAR PROCESSES AND SIGNALING	Intracellular trafficking, secretion, and vesicular transport						15
BMK_Unigene_38167	SPBC21D10.12	1e-94	159/277(57.40)	301	spo	KOG3771	Amphiphysin	[U]	CELLULAR PROCESSES AND SIGNALING	Intracellular trafficking, secretion, and vesicular transport						16
BMK_Unigene_08881	SPBC21D10.12	6e-100	161/277(58.12)	318	spo	KOG3771	Amphiphysin	[U]	CELLULAR PROCESSES AND SIGNALING	Intracellular trafficking, secretion, and vesicular transport						17
BMK_Unigene_11832	Hs4502111	7e-55	117/308(37.99)	197	hsa	KOG0819	Annexin	[U]	CELLULAR PROCESSES AND SIGNALING	Intracellular trafficking, secretion, and vesicular transport						18
BMK_Unigene_36168	Hs4502111	3e-55	118/308(38.31)	199	hsa	KOG0819	Annexin	[U]	CELLULAR PROCESSES AND SIGNALING	Intracellular trafficking, secretion, and vesicular transport						19
BMK_Unigene_39066	Hs4502111	1e-56	119/300(39.67)	199	hsa	KOG0819	Annexin	[U]	CELLULAR PROCESSES AND SIGNALING	Intracellular trafficking, secretion, and vesicular transport						20
BMK_Unigene_32218	SPBC354.14c	0	369/505(73.07)	723	spo	KOG4224	Armadillo repeat protein VAC8 required for vacuole fusion, inheritance and cytosol-to-vacuole protein targeting	[U]	CELLULAR PROCESSES AND SIGNALING	Intracellular trafficking, secretion, and vesicular transport						21
BMK_Unigene_43518	SPBC354.14c	1e-170	254/359(70.75)	500	spo	KOG4224	Armadillo repeat protein VAC8 required for vacuole fusion, inheritance and cytosol-to-vacuole protein targeting	[U]	CELLULAR PROCESSES AND SIGNALING	Intracellular trafficking, secretion, and vesicular transport						22
BMK_Unigene_45231	SPBC354.14c	3e-57	95/143(66.43)	194	spo	KOG4224	Armadillo repeat protein VAC8 required for vacuole fusion, inheritance and cytosol-to-vacuole protein targeting	[U]	CELLULAR PROCESSES AND SIGNALING	Intracellular trafficking, secretion, and vesicular transport						23
BMK_Unigene_09096	SPBC354.14c	0	370/505(73.27)	724	spo	KOG4224	Armadillo repeat protein VAC8 required for vacuole fusion, inheritance and cytosol-to-vacuole protein targeting	[U]	CELLULAR PROCESSES AND SIGNALING	Intracellular trafficking, secretion, and vesicular transport						24
BMK_Unigene_22307	SPAC30D11.05	2e-38	65/129(50.39)	132	spo	KOG0936	Clathrin adaptor complex, small subunit	[U]	CELLULAR PROCESSES AND SIGNALING	Intracellular trafficking, secretion, and vesicular transport						25
BMK_Unigene_31557	SPBC685.04c	9e-62	90/143(62.94)	207	spo	KOG0935	Clathrin adaptor complex, small subunit	[U]	CELLULAR PROCESSES AND SIGNALING	Intracellular trafficking, secretion, and vesicular transport						26
BMK_Unigene_33402	SPAP27G11.06c	1e-60	94/150(62.67)	208	spo	KOG0934	Clathrin adaptor complex, small subunit	[U]	CELLULAR PROCESSES AND SIGNALING	Intracellular trafficking, secretion, and vesicular transport						27
BMK_Unigene_45352	At1g47830	7e-37	60/79(75.95)	125	ath	KOG0935	Clathrin adaptor complex, small subunit	[U]	CELLULAR PROCESSES AND SIGNALING	Intracellular trafficking, secretion, and vesicular transport						28
BMK_Unigene_45374	At2g17380	1e-20	39/60(65.00)	87.8	ath	KOG0934	Clathrin adaptor complex, small subunit	[U]	CELLULAR PROCESSES AND SIGNALING	Intracellular trafficking, secretion, and vesicular transport						29
BMK_Unigene_45411	SPAP27G11.06c	1e-42	60/95(63.16)	141	spo	KOG0934	Clathrin adaptor complex, small subunit	[U]	CELLULAR PROCESSES AND SIGNALING	Intracellular trafficking, secretion, and vesicular transport						30
BMK_Unigene_04922	SPAP27G11.06c	3e-60	93/150(62.00)	207	spo	KOG0934	Clathrin adaptor complex, small subunit	[U]	CELLULAR PROCESSES AND SIGNALING	Intracellular trafficking, secretion, and vesicular transport						31
BMK_Unigene_08796	SPBC685.04c	1e-61	90/143(62.94)	208	spo	KOG0935	Clathrin adaptor complex, small subunit	[U]	CELLULAR PROCESSES AND SIGNALING	Intracellular trafficking, secretion, and vesicular transport						32
BMK_Unigene_23671	SPAC29B12.02c	3e-116	190/366(51.91)	390	spo	KOG4442	Clathrin coat binding protein/Huntingtin interacting protein HIP1, involved in regulation of endocytosis	[U]	CELLULAR PROCESSES AND SIGNALING	Intracellular trafficking, secretion, and vesicular transport						33
BMK_Unigene_04254	SPAC29B12.02c	8e-131	209/418(50.00)	432	spo	KOG4442	Clathrin coat binding protein/Huntingtin interacting protein HIP1, involved in regulation of endocytosis	[U]	CELLULAR PROCESSES AND SIGNALING	Intracellular trafficking, secretion, and vesicular transport						34
[truncated: 9,214 more rows]
