# Supplementary material for: Distinctive Gene Expression Profiles and Effectors Consistent With Host Specificity in Two Formae Speciales of Marssonina brunnea
Source: Front Microbiol. 2020 Mar 10;11:276. doi: 10.3389/fmicb.2020.00276 (PMC7076119; doi:10.3389/fmicb.2020.00276)
Supplement: Supplementary file 7 [file Table_7.xlsx]

## Sheet: Sheet2
Supplementary Table S7: The up-changed DEG unigenes encoding degrading-enzymes in different infection stage for two M. brunnea formae speciales with eggNOGs and NR annotations
Phase	Forma specialis	#ID	eggNOG_class	eggNOG_class_annotation	NR_annotation
invasion	MONO	BMK_Unigene_40402	O	Posttranslational modification, protein turnover, chaperones	aspartic-type endopeptidase	protease	1
	MONO	BMK_Unigene_00463	R	General function prediction only	peptidase S41 family protein	protease	2
	MULT	BMK_Unigene_04458	--	--	pectate lyase	carbohydrate	1
	MULT	BMK_Unigene_09827	--	--	pectate lyase	carbohydrate	2
	MULT	BMK_Unigene_13909	--	--	pectate lyase	carbohydrate	3
	MULT	BMK_Unigene_23925	--	--	putative cell wall-associated hydrolase	carbohydrate	4
	MULT	BMK_Unigene_07662	G	Carbohydrate transport and metabolism	cellobiohydrolase I-I	carbohydrate	5
	MULT	BMK_Unigene_29251	G	Carbohydrate transport and metabolism	GPI-anchored cell wall beta-endoglucanase	carbohydrate	6
	MULT	BMK_Unigene_05412	G	Carbohydrate transport and metabolism	pectate lyase	carbohydrate	7
	MULT	BMK_Unigene_06331	S	Function unknown	cutinase	carbohydrate	8
	MULT	BMK_Unigene_19910	R	General function prediction only	2,3-diketo-5-methylthio-1-phosphopentane phosphatase	carbohydrate	9
	MULT	BMK_Unigene_10384	R	General function prediction only	choline-sulfatase	carbohydrate	10
	MULT	BMK_Unigene_01214	R	General function prediction only	cutinase	carbohydrate	11
	MULT	BMK_Unigene_04853	R	General function prediction only	cutinase	carbohydrate	12
	MULT	BMK_Unigene_05191	R	General function prediction only	glycoside hydrolase family 61 protein	carbohydrate	13
	MULT	BMK_Unigene_02751	R	General function prediction only	pectate lyase	carbohydrate	14
	MULT	BMK_Unigene_14996	R	General function prediction only	pectate lyase	carbohydrate	15
	MULT	BMK_Unigene_39085	O	Posttranslational modification, protein turnover, chaperones	cell wall glucanase	carbohydrate	16
	MULT	BMK_Unigene_14737	O	Posttranslational modification, protein turnover, chaperones	subtilase	carbohydrate	17
	MULT	BMK_Unigene_22140	O	Posttranslational modification, protein turnover, chaperones	subtilase	carbohydrate	18
	MULT	BMK_Unigene_28749	O	Posttranslational modification, protein turnover, chaperones	subtilase	carbohydrate	19
	MULT	BMK_Unigene_39056	O	Posttranslational modification, protein turnover, chaperones	ubiquitin carboxyl-terminal hydrolase	carbohydrate	20
	MULT	BMK_Unigene_25573	O	Posttranslational modification, protein turnover, chaperones	ubiquitin carboxyl-terminal hydrolase 14	carbohydrate	21
	MULT	BMK_Unigene_09726	R	General function prediction only	glycerophosphoryl diester phosphodiesterase	lipid	22
	MULT	BMK_Unigene_38029	I	Lipid transport and metabolism	phospholipase	lipid	23
	MULT	BMK_Unigene_36689	S	Function unknown	asparagine amidase a	protease	24
	MULT	BMK_Unigene_26664	O	Posttranslational modification, protein turnover, chaperones	aspartic endopeptidase Pep2	protease	25
	MULT	BMK_Unigene_22451	O	Posttranslational modification, protein turnover, chaperones	peptidase family M48	protease	26
	MULT	BMK_Unigene_23458	O	Posttranslational modification, protein turnover, chaperones	Ulp1 protease family protein (ISS)	protease	27
biotrophy	MONO	BMK_Unigene_39633	R	General function prediction only	glycosyl hydrolase family 16	carbohydrate	1
	MULT	BMK_Unigene_11660	R	General function prediction only	beta-xylosidase, secreted	carbohydrate	1
	MULT	BMK_Unigene_12950	R	General function prediction only	beta-xylosidase, secreted	carbohydrate	2
	MULT	BMK_Unigene_01932	R	General function prediction only	NAPE-hydrolyzing phospholipase D	carbohydrate	3
	MULT	BMK_Unigene_09830	R	General function prediction only	rhamnogalacturonan lyase	carbohydrate	4
	MULT	BMK_Unigene_02559	E	Amino acid transport and metabolism	argininosuccinate lyase	protease	5
	MULT	BMK_Unigene_14772	O	Posttranslational modification, protein turnover, chaperones	methionine aminopeptidase	protease	6
necrotrophy	MONO	BMK_Unigene_39124	--	--	phosphorylcholine phosphatase	carbohydrate	1
	MONO	BMK_Unigene_21709	--	--	putative galactan 1,3-beta-galactosidase	carbohydrate	2
	MONO	BMK_Unigene_23616	E	Amino acid transport and metabolism	HpcH/HpaI aldolase/citrate lyase family protein	carbohydrate	3
	MONO	BMK_Unigene_27488	G	Carbohydrate transport and metabolism	(Trans)glycosidase [GlF148:F180is ATCC 20868]	carbohydrate	4
	MONO	BMK_Unigene_00159	G	Carbohydrate transport and metabolism	alpha-glucosidase	carbohydrate	5
	MONO	BMK_Unigene_35327	G	Carbohydrate transport and metabolism	alpha-glucosidase	carbohydrate	6
	MONO	BMK_Unigene_42732	G	Carbohydrate transport and metabolism	alpha-glucosidase	carbohydrate	7
	MONO	BMK_Unigene_37691	G	Carbohydrate transport and metabolism	arabinogalactan endo-1,4-beta-galactosidase	carbohydrate	8
	MONO	BMK_Unigene_25005	G	Carbohydrate transport and metabolism	beta-1,4-glucosidase	carbohydrate	9
	MONO	BMK_Unigene_25006	G	Carbohydrate transport and metabolism	beta-1,4-glucosidase	carbohydrate	10
	MONO	BMK_Unigene_36594	G	Carbohydrate transport and metabolism	cellulase	carbohydrate	11
	MONO	BMK_Unigene_39658	G	Carbohydrate transport and metabolism	cellulase	carbohydrate	12
	MONO	BMK_Unigene_36497	G	Carbohydrate transport and metabolism	extracellular chitinase	carbohydrate	13
	MONO	BMK_Unigene_40520	G	Carbohydrate transport and metabolism	glycosyl hydrolase family 11	carbohydrate	14
	MONO	BMK_Unigene_01594	G	Carbohydrate transport and metabolism	glycosyl hydrolase family 2	carbohydrate	15
	MONO	BMK_Unigene_36576	G	Carbohydrate transport and metabolism	lactonohydrolase	carbohydrate	16
	MONO	BMK_Unigene_41894	G	Carbohydrate transport and metabolism	mannosyl-oligosaccharide 1,2-alpha-mannosidase IB	carbohydrate	17
	MONO	BMK_Unigene_38982	G	Carbohydrate transport and metabolism	pectate lyase	carbohydrate	18
	MONO	BMK_Unigene_20791	G	Carbohydrate transport and metabolism	polysaccharide lyase family 1 protein	carbohydrate	19
	MONO	BMK_Unigene_35162	S	Function unknown	1-aminocyclopropane-1-carboxylate deaminase	carbohydrate	20
	MONO	BMK_Unigene_42263	S	Function unknown	dienelactone hydrolase family protein	carbohydrate	21
	MONO	BMK_Unigene_39863	S	Function unknown	putative alpha-L-rhamnosidase C	carbohydrate	22
	MONO	BMK_Unigene_40452	S	Function unknown	six-hairpin glycosidase	carbohydrate	23
	MONO	BMK_Unigene_42114	R	General function prediction only	alpha/beta hydrolase	carbohydrate	24
	MONO	BMK_Unigene_30827	R	General function prediction only	carbonic anhydrase	carbohydrate	25
	MONO	BMK_Unigene_41284	R	General function prediction only	chitinase	carbohydrate	26
	MONO	BMK_Unigene_43160	R	General function prediction only	cutinase	carbohydrate	27
	MONO	BMK_Unigene_40460	R	General function prediction only	dienelactone hydrolase	carbohydrate	28
	MONO	BMK_Unigene_45143	R	General function prediction only	endoglucanase	carbohydrate	29
	MONO	BMK_Unigene_25244	R	General function prediction only	glycoside hydrolase family 61 protein	carbohydrate	30
	MONO	BMK_Unigene_39549	R	General function prediction only	haloacid dehalogenase-like hydrolase	carbohydrate	31
	MONO	BMK_Unigene_39241	R	General function prediction only	metallo-beta-lactamase family protein	carbohydrate	32
	MONO	BMK_Unigene_30822	R	General function prediction only	pectate lyase	carbohydrate	33
	MONO	BMK_Unigene_41115	R	General function prediction only	pectin lyase A precursor	carbohydrate	34
	MONO	BMK_Unigene_44068	R	General function prediction only	pectin lyase A precursor	carbohydrate	35
	MONO	BMK_Unigene_12460	R	General function prediction only	phosphorylcholine phosphatase	carbohydrate	36
	MONO	BMK_Unigene_45509	R	General function prediction only	putative Cutinase	carbohydrate	37
	MONO	BMK_Unigene_01689	R	General function prediction only	putative galactan 1,3-beta-galactosidase	carbohydrate	38
	MONO	BMK_Unigene_46700	R	General function prediction only	putative galactan 1,3-beta-galactosidase	carbohydrate	39
	MONO	BMK_Unigene_38738	I	Lipid transport and metabolism	lysophospholipase	carbohydrate	40
	MONO	BMK_Unigene_39085	O	Posttranslational modification, protein turnover, chaperones	cell wall glucanase	carbohydrate	41
	MONO	BMK_Unigene_46777	O	Posttranslational modification, protein turnover, chaperones	subtilase	carbohydrate	42
	MONO	BMK_Unigene_40348	--	--	lipolytic enzyme	lipid	43
	MONO	BMK_Unigene_33335	--	--	putative Acetylxylan Esterase	lipid	44
	MONO	BMK_Unigene_41607	--	--	putative Acetylxylan Esterase	lipid	45
	MONO	BMK_Unigene_21387	R	General function prediction only	acetylxylan esterase precursor	Lipid	46
	MONO	BMK_Unigene_32705	R	General function prediction only	carboxylesterase	lipid	47
	MONO	BMK_Unigene_38878	R	General function prediction only	carboxylesterase	lipid	48
	MONO	BMK_Unigene_33381	R	General function prediction only	GDSL-like Lipase/Acylhydrolase	lipid	49
	MONO	BMK_Unigene_33588	--	--	GDSL-like Lipase/Acylhydrolase	lipid	50
	MONO	BMK_Unigene_40790	R	General function prediction only	glycerophosphoryl diester phosphodiesterase	lipid	51
	MONO	BMK_Unigene_22222	--	--	metalloprotease	protease	52
	MONO	BMK_Unigene_38225	--	--	metalloprotease	protease	53
	MONO	BMK_Unigene_43679	--	--	peptidase s41 family protein	protease	54
	MONO	BMK_Unigene_25793	--	--	protein phosphatase type 1 complex subunit Hex2/Reg1	protease	55
	MONO	BMK_Unigene_44434	R	General function prediction only	amino acid amidase [Mycobacterium smegmatis]	protease	56
	MONO	BMK_Unigene_46848	R	General function prediction only	peptidase m61 domain containing protein	protease	57
	MONO	BMK_Unigene_00037	I	Lipid transport and metabolism	sprT family metallopeptidase	protease	58
	MONO	BMK_Unigene_39127	O	Posttranslational modification, protein turnover, chaperones	ATP-dependent Clp protease ATP-binding subunit ClpX	protease	59
	MONO	BMK_Unigene_01127	O	Posttranslational modification, protein turnover, chaperones	subtilisin-like protease	protease	60
	MONO	BMK_Unigene_23136	O	Posttranslational modification, protein turnover, chaperones	subtilisin-like protease	protease	61
	MULT	BMK_Unigene_02388	--	--	1,3-beta glucanase	carbohydrate	1
	MULT	BMK_Unigene_14580	--	--	esterase	lipid	2
	MULT	BMK_Unigene_05396	--	--	glycoside hydrolase family 10 protein	carbohydrate	3
	MULT	BMK_Unigene_11494	--	--	pectate lyase	carbohydrate	4
	MULT	BMK_Unigene_10998	--	--	putative endoglucanase II	carbohydrate	5
	MULT	BMK_Unigene_14553	G	Carbohydrate transport and metabolism	beta-glucosidase D	carbohydrate	6
	MULT	BMK_Unigene_10859	G	Carbohydrate transport and metabolism	cellulase	carbohydrate	7
	MULT	BMK_Unigene_11223	G	Carbohydrate transport and metabolism	cellulase	carbohydrate	8
	MULT	BMK_Unigene_13392	G	Carbohydrate transport and metabolism	cellulase	carbohydrate	9
	MULT	BMK_Unigene_01893	G	Carbohydrate transport and metabolism	exo-beta-1,3-glucanase	carbohydrate	10
	MULT	BMK_Unigene_01091	G	Carbohydrate transport and metabolism	glycosyl hydrolase family 3 N terminal domain-containing protein	carbohydrate	11
	MULT	BMK_Unigene_09837	G	Carbohydrate transport and metabolism	glycosyl hydrolase family 65 protein	carbohydrate	12
	MULT	BMK_Unigene_02799	G	Carbohydrate transport and metabolism	putative beta-galactosidase	carbohydrate	13
	MULT	BMK_Unigene_05145	G	Carbohydrate transport and metabolism	putative beta-galactosidase	carbohydrate	14
	MULT	BMK_Unigene_13777	G	Carbohydrate transport and metabolism	putative beta-galactosidase	carbohydrate	15
	MULT	BMK_Unigene_16843	G	Carbohydrate transport and metabolism	putative Endo-1,4-beta-xylanase C	carbohydrate	16
	MULT	BMK_Unigene_17462	G	Carbohydrate transport and metabolism	putative Endo-1,4-beta-xylanase C	carbohydrate	17
	MULT	BMK_Unigene_05059	G	Carbohydrate transport and metabolism	putative endochitinase	carbohydrate	18
	MULT	BMK_Unigene_05213	S	Function unknown	alpha-l-fucosidase	carbohydrate	19
	MULT	BMK_Unigene_07125	S	Function unknown	pectate lyase 1	carbohydrate	20
	MULT	BMK_Unigene_04187	R	General function prediction only	cellulosome enzyme	carbohydrate	21
	MULT	BMK_Unigene_12083	R	General function prediction only	glycoside hydrolase family 10 protein	carbohydrate	22
	MULT	BMK_Unigene_06413	R	General function prediction only	glycoside hydrolase family 79 protein	carbohydrate	23
	MULT	BMK_Unigene_11294	R	General function prediction only	glycosyl hydrolase family 43 protein	carbohydrate	24
	MULT	BMK_Unigene_05750	R	General function prediction only	hydrolase, alpha/beta fold family	carbohydrate	25
	MULT	BMK_Unigene_04629	R	General function prediction only	pectate lyase	carbohydrate	26
	MULT	BMK_Unigene_05733	O	Posttranslational modification, protein turnover, chaperones	putative ubiquitin carboxy terminal hydrolase	carbohydrate	27
	MULT	BMK_Unigene_05671	--	--	putative Acetylxylan Esterase	lipid	28
	MULT	BMK_Unigene_15360	G	Carbohydrate transport and metabolism	carbohydrate esterase family 1 protein	lipid	29
	MULT	BMK_Unigene_04053	R	General function prediction only	carboxylesterase	lipid	30
	MULT	BMK_Unigene_07688	R	General function prediction only	Esterase-like protein	lipid	31
	MULT	BMK_Unigene_07061	R	General function prediction only	lysophospholipase A	lipid	32
	MULT	BMK_Unigene_11476	R	General function prediction only	putative pectin methyl esterase	lipid	33
	MULT	BMK_Unigene_07221	--	--	peptidase s41 family protein	protease	34
	MULT	BMK_Unigene_10236	E	Amino acid transport and metabolism	beta-Ala-His dipeptidase	protease	35
	MULT	BMK_Unigene_07412	S	Function unknown	Neutral zinc metallopeptidase	protease	36
	MULT	BMK_Unigene_08385	S	Function unknown	peptidase m20	protease	37
	MULT	BMK_Unigene_10685	S	Function unknown	zinc carboxypeptidase	protease	38
	MULT	BMK_Unigene_06229	R	General function prediction only	histidine acid phosphatase	protease	39
	MULT	BMK_Unigene_11705	R	General function prediction only	peptidase s41 family protein	protease	40
	MULT	BMK_Unigene_04073	O	Posttranslational modification, protein turnover, chaperones	subtilisin-like protease	protease	41
	MULT	BMK_Unigene_09936	O	Posttranslational modification, protein turnover, chaperones	subtilisin-like protease	protease	42
