# Supplementary material for: Distinctive Gene Expression Profiles and Effectors Consistent With Host Specificity in Two Formae Speciales of Marssonina brunnea
Source: Front Microbiol. 2020 Mar 10;11:276. doi: 10.3389/fmicb.2020.00276 (PMC7076119; doi:10.3389/fmicb.2020.00276)
Supplement: Supplementary file 8 [file Table_8.xlsx]

## Sheet: Sheet1
Supplementary Table S8: The up-changed DEG unigenes expressed specifically to biotrophic stage with KOGs and NR annotations
Phase	Forma specialis	#ID	eggNOG_class	eggNOG_class_annotation	NR_annotation
biotrophy	MONO	BMK_Unigene_38446	--	--	LOW QUALITY PROTEIN: conserved hypothetical protein [Streptomyces sviceus ATCC 29083]
biotrophy	MONO	BMK_Unigene_40544	Z	Cytoskeleton	PH domain-containing protein
biotrophy	MONO	BMK_Unigene_26276	S	Function unknown	alpha-acetolactate decarboxylase
biotrophy	MONO	BMK_Unigene_33637	S	Function unknown	DUF124 domain-containing protein
biotrophy	MONO	BMK_Unigene_22536	S	Function unknown	ThiJ/PfpI family protein
biotrophy	MONO	BMK_Unigene_43078	S	Function unknown	polysaccharide synthase Cps1p
biotrophy	MONO	BMK_Unigene_01276	S	Function unknown	putative cell division cycle protein
biotrophy	MONO	BMK_Unigene_40672	R	General function prediction only	DHHC zinc finger domain-containing protein
biotrophy	MONO	BMK_Unigene_39633	R	General function prediction only	glycosyl hydrolase family 16
biotrophy	MONO	BMK_Unigene_46450	Q	Secondary metabolites biosynthesis, transport and catabolism	ferric reductase like transmembrane component
biotrophy	MONO	BMK_Unigene_39857	K	Transcription	C2H2 transcription factor
biotrophy	MONO	BMK_Unigene_31568	K	Transcription	transcriptional activator xlnR
biotrophy	MONO	BMK_Unigene_00796	K	Transcription	transcription factor TFIIB
biotrophy	MULT	BMK_Unigene_18091	--	--	laccase
biotrophy	MULT	BMK_Unigene_07850	--	--	putative membrane protein [Burkholderia sp. RPE67]
biotrophy	MULT	BMK_Unigene_02559	E	Amino acid transport and metabolism	argininosuccinate lyase
biotrophy	MULT	BMK_Unigene_09199	G	Carbohydrate transport and metabolism	carboxylic acid transport protein
biotrophy	MULT	BMK_Unigene_06955	H	Coenzyme transport and metabolism	pyridoxine kinase
biotrophy	MULT	BMK_Unigene_06979	C	Energy production and conversion	dihydrolipoamide acetyltransferase component E2 of pyruvate dehydrogenase complex
biotrophy	MULT	BMK_Unigene_08515	C	Energy production and conversion	putative Apoptosis-inducing factor
biotrophy	MULT	BMK_Unigene_14921	S	Function unknown	topoisomerase II-associated protein PAT1
biotrophy	MULT	BMK_Unigene_04674	S	Function unknown	transcriptional regulator
biotrophy	MULT	BMK_Unigene_10415	S	Function unknown	AARP2CN domain-containing protein
biotrophy	MULT	BMK_Unigene_07114	S	Function unknown	pth11-like integral membrane protein
biotrophy	MULT	BMK_Unigene_01802	S	Function unknown	putative ABC transporter
biotrophy	MULT	BMK_Unigene_06764	S	Function unknown	putative Protein BNI4
biotrophy	MULT	BMK_Unigene_00740	S	Function unknown	tRNA (uracil-O(2)-)-methyltransferase
biotrophy	MULT	BMK_Unigene_02808	R	General function prediction only	AT hook domain-containing protein
biotrophy	MULT	BMK_Unigene_11660	R	General function prediction only	beta-xylosidase, secreted
biotrophy	MULT	BMK_Unigene_12950	R	General function prediction only	beta-xylosidase, secreted
biotrophy	MULT	BMK_Unigene_07969	R	General function prediction only	FAD binding domain protein
biotrophy	MULT	BMK_Unigene_01932	R	General function prediction only	NAPE-hydrolyzing phospholipase D
biotrophy	MULT	BMK_Unigene_07521	R	General function prediction only	TAP domain protein
biotrophy	MULT	BMK_Unigene_10133	R	General function prediction only	nucleolar GTP-binding protein
biotrophy	MULT	BMK_Unigene_09830	R	General function prediction only	rhamnogalacturonan lyase
biotrophy	MULT	BMK_Unigene_08605	R	General function prediction only	TAM domain methyltransferase
biotrophy	MULT	BMK_Unigene_14772	O	Posttranslational modification, protein turnover, chaperones	methionine aminopeptidase
biotrophy	MULT	BMK_Unigene_07359	O	Posttranslational modification, protein turnover, chaperones	ring finger domain protein
biotrophy	MULT	BMK_Unigene_10955	Q	Secondary metabolites biosynthesis, transport and catabolism	cytochrome P450 76C3
biotrophy	MULT	BMK_Unigene_10098	Q	Secondary metabolites biosynthesis, transport and catabolism	ferric-chelate reductase
biotrophy	MULT	BMK_Unigene_06590	Q	Secondary metabolites biosynthesis, transport and catabolism	laccase precursor
biotrophy	MULT	BMK_Unigene_06778	Q	Secondary metabolites biosynthesis, transport and catabolism	L-aminoadipate-semialdehyde dehydrogenase large subunit
biotrophy	MULT	BMK_Unigene_03561	Q	Secondary metabolites biosynthesis, transport and catabolism	putative cytochrome P450
biotrophy	MULT	BMK_Unigene_07388	K	Transcription	c6 zinc finger domain containing protein
biotrophy	MULT	BMK_Unigene_00956	K	Transcription	chromodomain helicase
biotrophy	MULT	BMK_Unigene_07120	K	Transcription	MYB DNA-binding domain containing protein
biotrophy	MULT	BMK_Unigene_08157	K	Transcription	nascent polypeptide-associated complex subunit beta
biotrophy	MULT	BMK_Unigene_01716	J	Translation, ribosomal structure and biogenesis	40S ribosomal protein S24
biotrophy	MULT	BMK_Unigene_00712	J	Translation, ribosomal structure and biogenesis	60S ribosomal protein L13
biotrophy	MULT	BMK_Unigene_09845	J	Translation, ribosomal structure and biogenesis	phosphatidylethanolamine-binding protein
biotrophy	MULT	BMK_Unigene_08057	J	Translation, ribosomal structure and biogenesis	putative DUF408 domain protein
biotrophy	MULT	BMK_Unigene_10025	J	Translation, ribosomal structure and biogenesis	putative Nucleolar protein 16
biotrophy	MULT	BMK_Unigene_00579	J	Translation, ribosomal structure and biogenesis	translation initiation factor eIF3
biotrophy	MULT	BMK_Unigene_01563	J	Translation, ribosomal structure and biogenesis	tRNA splicing endonuclease subunit
