# Supplementary material for: Distinctive Gene Expression Profiles and Effectors Consistent With Host Specificity in Two Formae Speciales of Marssonina brunnea
Source: Front Microbiol. 2020 Mar 10;11:276. doi: 10.3389/fmicb.2020.00276 (PMC7076119; doi:10.3389/fmicb.2020.00276)
Supplement: Supplementary file 10 [file Table_10.xlsx]

## Sheet: Sheet1
Supplementary Table S10: Unigenes homologue to putative effector genes expressed in up-regulation specific to infect stage (time) for M. brunnea formae speciales
Attributes	Stage	Forma specialis	#ID	DESeq_FDR	DESeq_log2FC	DESeq_regulated	eggNOG_class	eggNOG_class_annotation	NR_annotation	uniport	e-value	effector	PHI-name	PHI-gene	PHI-function	PHI-species	PHI-evalue	PHI-annotated
putative effector	invastion	MULT	BMK_Unigene_14996	3.5e-10	Inf	up	R	General function prediction only	pectate lyase	E3Q3U0	2e-19	0.885	A0A0E3USI9	PL1332	reduced_virulence	Alternaria_brassicicola	2e-14	yes
putative effector	invastion	MULT	BMK_Unigene_05917	3.08e-13	5.23671	up	Q	Secondary metabolites biosynthesis, transport and catabolism	3-ketoacyl-acyl carrier protein reductase	A1CUL3	1e-13	0.563	D2SZX7	OXI1	reduced_virulence	Cochliobolus_heterostrophus	5e-54	yes
putative effector	invastion	MULT	BMK_Unigene_07945	1.04e-05	2.51603	up	R	General function prediction only	hypothetical protein MBM_07761	A0MT99	8e-56	0.567	Q96TN6	GAS1	reduced_virulence	Magnaporthe_oryzae	1e-59	yes
putative effector	invastion	MULT	BMK_Unigene_21965	0.018139	Inf	up	R	General function prediction only	NADH-quinone oxidoreductase	A5DYJ4	1e-66	0.606	J5JYY9	BbbqrA	unaffected_pathogenicity	Beauveria_bassiana	4e-79	yes
putative effector	invastion	MULT	BMK_Unigene_18997	3.45e-06	Inf	up	G	Carbohydrate transport and metabolism	glyceraldehyde 3-phosphate dehydrogenase	Q0C917	4e-143	0.574	#N/A	#N/A	#N/A	#N/A	#N/A	No
putative effector	invastion	MULT	BMK_Unigene_10880	0.000360867	6.58911	up	R	General function prediction only	hypothetical protein MBM_03548	A7EHS9	8e-100	0.603	#N/A	#N/A	#N/A	#N/A	#N/A	No
putative effector	invastion	MULT	BMK_Unigene_18954	6.59e-05	Inf	up	R	General function prediction only	hypothetical protein MBM_09065	A7EQD1	6e-57	0.614	#N/A	#N/A	#N/A	#N/A	#N/A	No
putative effector	invastion	MULT	BMK_Unigene_38818	1.78e-06	6.79239	up	R	General function prediction only	RNA recognition domain-containing protein	E5R018	1e-08	0.62	#N/A	#N/A	#N/A	#N/A	#N/A	No
putative effector	invastion	MULT	BMK_Unigene_05391	0.0274128	4.60831	up	R	General function prediction only	hypothetical protein MBM_05309	K1W6R5	1e-06	0.705	#N/A	#N/A	#N/A	#N/A	#N/A	No
putative effector	invastion	MULT	BMK_Unigene_20687	0.00146929	Inf	up	R	General function prediction only	phosphatidylglycerol / phosphatidylinositol transfer protein	A7EQL1	1e-56	0.709	#N/A	#N/A	#N/A	#N/A	#N/A	No
putative effector	invastion	MULT	BMK_Unigene_05840	1.32e-08	5.58893	up	R	General function prediction only	hypothetical protein MBM_09163	F7VRH9	1e-26	0.864	#N/A	#N/A	#N/A	#N/A	#N/A	No
putative effector	invastion	MULT	BMK_Unigene_19104	6.47e-09	Inf	up	--	--	hypothetical protein MBM_01372	K1WSU7	5e-23	0.897	#N/A	#N/A	#N/A	#N/A	#N/A	No
putative effector	invastion	MULT	BMK_Unigene_42750	0.00164322	Inf	up	--	--	hypothetical protein MBM_01058	K1X5F4	6e-15	0.964	#N/A	#N/A	#N/A	#N/A	#N/A	No
putative effector	invasion	MONO	BMK_Unigene_37034	0.0394165	2.5388	up	T	Signal transduction mechanisms	phosphotyrosine protein phosphatase	F4RDG6	3e-18	0.824	B4EDS9	BCAL2200	unaffected_pathogenicity	Burkholderia_cenocepacia	5e-24	yes
putative effector	invasion	MONO	BMK_Unigene_26320	0.0293232	1.52107	up	R	General function prediction only	putative Ras-related C3 botulinum toxin substrate 1	Q2URC8	5e-13	0.809	G5EH19	MGG_02731__Rac1	loss_of_pathogenicity__reduced_virulence	Magnaporthe_oryzae	e-108	yes
putative effector	invasion	MONO	BMK_Unigene_42171	0.0194107	6.47454	up	--	--	hypothetical protein MBM_06256	K1X4Q2	2e-09	0.591	#N/A	#N/A	#N/A	#N/A	#N/A	No
putative effector	invasion	MONO	BMK_Unigene_38233	2.97e-07	3.09528	up	S	Function unknown	hypothetical protein MBM_07636	A2R2H7	3e-09	0.809	#N/A	#N/A	#N/A	#N/A	#N/A	No
putative effector	biotrophy	MULT	BMK_Unigene_18091	8.35e-05	Inf	up	--	--	laccase	K1X050	3e-27	0.643	#N/A	#N/A	#N/A	#N/A	#N/A	No
putative effector	biotrophy	MULT	BMK_Unigene_12950	8.76e-17	Inf	up	R	General function prediction only	beta-xylosidase, secreted	B6QN31	3e-11	0.758	#N/A	#N/A	#N/A	#N/A	#N/A	No
putative effector	necrotrophy	MULT	BMK_Unigene_13777	1.81276e-06	Inf	up	G	Carbohydrate transport and metabolism	putative beta-galactosidase	A6RPN7	2e-73	0.605	A4VTH6	BgaC	unaffected_pathogenicity	Streptococcus_suis	1e-24	yes
putative effector	necrotrophy	MULT	BMK_Unigene_02695	0.000598517	Inf	up	R	General function prediction only	putative Ecp7(P20)	J9XN65	5e-45	0.825	B3VBK9	Ecp6	effector_(plant_avirulence_determinant)	Passalora_fulva__Fusarium_oxysporum	8e-09	yes
putative effector	necrotrophy	MULT	BMK_Unigene_15360	1.26378e-08	Inf	up	G	Carbohydrate transport and metabolism	carbohydrate esterase family 1 protein	D8PLI8	5e-34	0.686	I1S3N8	FAEB1	unaffected_pathogenicity	Fusarium_graminearum	5e-28	yes
putative effector	necrotrophy	MULT	BMK_Unigene_01791	8.64922e-06	2.33379	up	R	General function prediction only	Ras family protein	Q2URC8	3e-09	0.771	V6QUU6	Fgrho4	reduced_virulence	Fusarium_graminearum	E-112	yes
putative effector	necrotrophy	MONO	BMK_Unigene_38072	4.07e-06	Inf	up	--	--	--	G0S2L6	6e-06	0.893	Q4U4T0	Chi2	increased_virulence_(hypervirulence)__reduced_virulence	Metarhizium_anisopliae	3	yes
putative effector	necrotrophy	MONO	BMK_Unigene_38638	0.00153311	Inf	up	Q	Secondary metabolites biosynthesis, transport and catabolism	Aspartyl/Glutamyl-tRNA(Gln) amidotransferase, subunit B/E, catalytic	K1VKC7	3e-09	0.704	G4N1P8	ABA4	reduced_virulence	Magnaporthe_oryzae	3e-22	yes
putative effector	necrotrophy	MONO	BMK_Unigene_30822	9.39e-26	4.94638	up	R	General function prediction only	pectate lyase	C9SY28	6e-77	0.734	A0A0E3USI9	PL1332	reduced_virulence	Alternaria_brassicicola	4e-60	yes
putative effector	necrotrophy	MONO	BMK_Unigene_44068	1.5e-06	Inf	up	R	General function prediction only	pectin lyase A precursor	B2VQV4	8e-120	0.764	T2C7K6	pnl1	reduced_virulence	Penicillium_digitatum	1e-73	yes
putative effector	necrotrophy	MONO	BMK_Unigene_45896	1.6e-22	3.63969	up	P	Inorganic ion transport and metabolism	catalase/peroxidase HPI	A4QUT2	8e-70	0.653	A4QUT2	CPXB	unaffected_pathogenicity	Magnaporthe_oryzae	7e-71	yes
putative effector	necrotrophy	MONO	BMK_Unigene_41364	0.00161665	1.44428	up	O	Posttranslational modification, protein turnover, chaperones	putative Peptidyl-prolyl cis-trans isomerase-like 3	A7TFR3	2e-23	0.918	F5B5Y4	BbCypC	unaffected_pathogenicity	Beauveria_bassiana	6e-37	yes
putative effector	necrotrophy	MONO	BMK_Unigene_41149	0.028444	1.11771	up	Q	Secondary metabolites biosynthesis, transport and catabolism	short-chain dehydrogenase	M9MJ23	5e-33	0.597	Q0UDE7	Sch1	unaffected_pathogenicity	Parastagonospora_nodorum	1	yes
putative effector	necrotrophy	MONO	BMK_Unigene_31068	6.32e-06	2.29052	up	R	General function prediction only	sorting nexin-like protein	A6QZI7	4e-44	0.625	W7LT88	RGSC1	unaffected_pathogenicity	Fusarium_verticillioides	5	yes
putative effector	necrotrophy	MONO	BMK_Unigene_21965	1.64e-14	2.81204	up	R	General function prediction only	NADH-quinone oxidoreductase	A5DYJ4	1e-66	0.606	J5JYY9	BbbqrA	unaffected_pathogenicity__reduced_virulence__increased_virulence_(hypervirulence）	Beauveria_bassiana	4e-79	yes
putative effector	necrotrophy	MULT	BMK_Unigene_05205	0.047456	2.93922	up	K	Transcription	hypothetical protein MBM_07606	K3USK9	2e-06	0.779	#N/A	#N/A	#N/A	#N/A	#N/A	No
putative effector	necrotrophy	MULT	BMK_Unigene_04648	5.843e-05	3.0496	up	R	General function prediction only	hypothetical protein MBM_09213	B2W5L5	6e-07	0.952	#N/A	#N/A	#N/A	#N/A	#N/A	No
putative effector	necrotrophy	MULT	BMK_Unigene_04629	0.000392898	Inf	up	R	General function prediction only	pectate lyase	A1D5T1	2e-14	0.568	#N/A	#N/A	#N/A	#N/A	#N/A	No
putative effector	necrotrophy	MULT	BMK_Unigene_07749	0.00482836	1.99285	up	G	Carbohydrate transport and metabolism	phosphoglycerate mutase family protein	G0T1Z5	1e-12	0.743	#N/A	#N/A	#N/A	#N/A	#N/A	No
putative effector	necrotrophy	MONO	BMK_Unigene_21940	9.25e-07	Inf	up	R	General function prediction only	hypothetical protein MBM_00874	K1W6R5	1e-25	0.557	#N/A	#N/A	#N/A	#N/A	#N/A	No
putative effector	necrotrophy	MONO	BMK_Unigene_42732	0.00845567	Inf	up	G	Carbohydrate transport and metabolism	alpha-glucosidase	F9XKS1	3e-34	0.635	#N/A	#N/A	#N/A	#N/A	#N/A	No
putative effector	necrotrophy	MONO	BMK_Unigene_30827	1.56e-38	5.61705	up	R	General function prediction only	carbonic anhydrase	A7EKZ9	3e-50	0.577	#N/A	#N/A	#N/A	#N/A	#N/A	No
putative effector	necrotrophy	MONO	BMK_Unigene_29758	0.0143109	Inf	up	R	General function prediction only	carboxylesterase family protein	A2QTI9	1e-63	0.64	#N/A	#N/A	#N/A	#N/A	#N/A	No
putative effector	necrotrophy	MONO	BMK_Unigene_40520	4.68e-05	1.37701	up	G	Carbohydrate transport and metabolism	glycosyl hydrolase family 11	C7ZC92	6e-80	0.596	#N/A	#N/A	#N/A	#N/A	#N/A	No
putative effector	necrotrophy	MONO	BMK_Unigene_23616	0.00187159	2.83009	up	E	Amino acid transport and metabolism	HpcH/HpaI aldolase/citrate lyase family protein	A2QGA5	2e-41	0.837	#N/A	#N/A	#N/A	#N/A	#N/A	No
putative effector	necrotrophy	MONO	BMK_Unigene_38811	0.00555624	2.24928	up	R	General function prediction only	hypothetical protein MBM_00662	K1W6R5	2e-43	0.64	#N/A	#N/A	#N/A	#N/A	#N/A	No
putative effector	necrotrophy	MONO	BMK_Unigene_44028	1.03e-28	Inf	up	R	General function prediction only	hypothetical protein MBM_01673	K1W6R5	3e-18	0.903	#N/A	#N/A	#N/A	#N/A	#N/A	No
putative effector	necrotrophy	MONO	BMK_Unigene_21812	4.77e-08	Inf	up	--	--	hypothetical protein MBM_05120	K1W6P9	2e-06	0.9	#N/A	#N/A	#N/A	#N/A	#N/A	No
putative effector	necrotrophy	MONO	BMK_Unigene_24374	2.12e-09	Inf	up	--	--	hypothetical protein MBM_07373	D2XZ23	7e-11	0.695	#N/A	#N/A	#N/A	#N/A	#N/A	No
putative effector	necrotrophy	MONO	BMK_Unigene_38274	6.33e-30	7.42269	up	--	--	hypothetical protein MBM_08546	K1WL62	8e-07	0.964	#N/A	#N/A	#N/A	#N/A	#N/A	No
putative effector	necrotrophy	MONO	BMK_Unigene_47202	4.05e-13	Inf	up	R	General function prediction only	hypothetical protein MBM_08804	K1W6R5	5e-19	0.687	#N/A	#N/A	#N/A	#N/A	#N/A	No
putative effector	necrotrophy	MONO	BMK_Unigene_39431	0.00733776	2.20474	up	R	General function prediction only	hypothetical protein V491_03096	A2R2M1	1e-22	0.606	#N/A	#N/A	#N/A	#N/A	#N/A	No
putative effector	necrotrophy	MONO	BMK_Unigene_38022	0.00115705	3.31028	up	R	General function prediction only	PREDICTED: thaumatin-like protein	E3L7F9	3e-08	0.878	#N/A	#N/A	#N/A	#N/A	#N/A	No
putative effector	necrotrophy	MONO	BMK_Unigene_38241	0.00845567	Inf	up	R	General function prediction only	putative FAD linked oxidase domain protein	B8NNM2	2e-09	0.604	#N/A	#N/A	#N/A	#N/A	#N/A	No
putative effector	necrotrophy	MONO	BMK_Unigene_37358	0.000114686	1.59626	up	R	General function prediction only	putative Guanyl-specific ribonuclease F1	A7M7A2	6e-20	0.591	#N/A	#N/A	#N/A	#N/A	#N/A	No
putative effector	necrotrophy	MONO	BMK_Unigene_20703	2.12e-09	Inf	up	O	Posttranslational modification, protein turnover, chaperones	RING finger domain protein	A7E986	3e-17	0.732	#N/A	#N/A	#N/A	#N/A	#N/A	No
