# Supplementary material for: Distinctive Gene Expression Profiles and Effectors Consistent With Host Specificity in Two Formae Speciales of Marssonina brunnea
Source: Front Microbiol. 2020 Mar 10;11:276. doi: 10.3389/fmicb.2020.00276 (PMC7076119; doi:10.3389/fmicb.2020.00276)
Supplement: Supplementary file 11 [file Table_11.xlsx]

## Sheet: Sheet1
Supplementary Table S11: Unigenes homologue to putative efector genes expressed in up-regulation in common during infect course for M. brunnea formae speciales
attributes	Stage	Forma specialis	#ID	T26_T27_T30_vs_T05_T11_T17_DESeq_FDR	T26_T27_T30_vs_T05_T11_T17_DESeq_log2FC	T26_T27_T30_vs_T05_T11_T17_DESeq_(FDR_0.05_FC_2)_regulated	T26_T27_T30_vs_T06_T18_T21_DESeq_FDR	T26_T27_T30_vs_T06_T18_T21_DESeq_log2FC	T26_T27_T30_vs_T06_T18_T21_DESeq_(FDR_0.05_FC_2)_regulated	T26_T27_T30_vs_T12_T28_T29_DESeq_FDR	T26_T27_T30_vs_T12_T28_T29_DESeq_log2FC	T26_T27_T30_vs_T12_T28_T29_DESeq_(FDR_0.05_FC_2)_regulated	eggNOG_class	eggNOG_class_annotation	NR_annotation	UniPort	e-value	effector	no-tmhmm	PHI-name	PHI-gene	PHI-function	PHI-species	PHI-evalue	PHI-annotated
putative effector	common	MULT	BMK_Unigene_07188	0.00235102	5.20614	up	2.1e-18	7.54066	up	2.01e-67	8.72702	up	R	General function prediction only	putative Ecp7(P20)	D2XTC0	1e-70	0.676	len=143	B3VBK9	Ecp6	effector_(plant_avirulence_determinant)	Passalora_fulva__Fusarium_oxysporum	6e-06	yes
putative effector	common	MULT	BMK_Unigene_28518	4.05e-20	Inf	up	2.86e-26	Inf	up	4.01e-51	Inf	up	P	Inorganic ion transport and metabolism	catalase, partial	A2Q7T0	3e-15	0.808	len=78	O13289	CAT1	reduced_virulence	Candida_albicans	5e-18	yes
putative effector	common	MULT	BMK_Unigene_24657	1.84e-18	Inf	up	1.62e-24	Inf	up	4.61e-52	Inf	up	R	General function prediction only	putative ascorbate peroxidase	A7TFJ5	2e-08	0.709	len=63	Q4PD66	um01947	reduced_virulence	Ustilago_maydis	2e-14	yes
putative effector	common	MULT	BMK_Unigene_12402	3.39e-09	7.9925	up	8.54e-34	10.4732	up	1.07e-67	11.6628	up	R	General function prediction only	AMP-1 precursor	A7F9A3	9e-08	0.721	len=111	G4N4F9	CBP1	unaffected_pathogenicity	Magnaporthe_oryzae	1e-05	yes
putative effector	common	MONO	BMK_Unigene_28518	7.85e-09	Inf	up	5.23e-88	Inf	up	3.99e-12	Inf	up	P	Inorganic ion transport and metabolism	catalase, partial	A2Q7T0	3e-15	0.808	ExpAA=0.00	O13289	CAT1	reduced_virulence	Candida_albicans	5e-18	yes
putative effector	common	MULT	BMK_Unigene_45762	1.72e-06	Inf	up	5.54e-24	Inf	up	1.09e-60	Inf	up	G	Carbohydrate transport and metabolism	glyceraldehyde-3-phosphate dehydrogenase	Q0C917	4e-09	0.555	len=91	#N/A	#N/A	#N/A	#N/A	#N/A	No
putative effector	common	MULT	BMK_Unigene_08644	3.85e-05	2.25582	up	1.06e-10	3.15122	up	3.69e-22	3.85981	up	R	General function prediction only	rhamnogalacturonan acetylesterase precursor	A7EFK4	2e-59	0.585	len=268	#N/A	#N/A	#N/A	#N/A	#N/A	No
putative effector	common	MULT	BMK_Unigene_05820	0.0357979	2.84736	up	2.04e-16	4.83673	up	6.46e-37	4.59625	up	S	Function unknown	hypothetical protein MBM_08461	B2VRR4	3e-11	0.59	len=300	#N/A	#N/A	#N/A	#N/A	#N/A	No
putative effector	common	MULT	BMK_Unigene_07657	0.0025047	Inf	up	8.09e-14	Inf	up	1.43e-63	Inf	up	--	--	hypothetical protein MBM_09209	K1W6P9	9e-34	0.628	len=68	#N/A	#N/A	#N/A	#N/A	#N/A	No
putative effector	common	MULT	BMK_Unigene_04762	0.000263472	Inf	up	4.38e-05	Inf	up	1.09e-31	Inf	up	R	General function prediction only	putative Ecp7(P20)	D2XZ24	7e-16	0.652	len=71	#N/A	#N/A	#N/A	#N/A	#N/A	No
putative effector	common	MULT	BMK_Unigene_03341	8.09e-14	Inf	up	1.08e-08	Inf	up	1.3e-18	Inf	up	--	--	hypothetical protein MBM_04139	D2XTB7	4e-06	0.684	len=118	#N/A	#N/A	#N/A	#N/A	#N/A	No
putative effector	common	MULT	BMK_Unigene_12152	0.0025047	Inf	up	2.48e-08	Inf	up	2.4e-14	Inf	up	--	--	phosphorylcholine phosphatase	C9S7L1	1e-34	0.821	len=138	#N/A	#N/A	#N/A	#N/A	#N/A	No
putative effector	common	MULT	BMK_Unigene_02819	2.83e-15	Inf	up	2.08e-12	Inf	up	5.74e-63	Inf	up	--	--	hypothetical protein MBM_10023	K1WTA4	1e-07	0.844	len=91	#N/A	#N/A	#N/A	#N/A	#N/A	No
putative effector	common	MULT	BMK_Unigene_10673	1.1e-37	11.3471	up	2.36e-11	7.69876	up	2.03e-36	7.87025	up	--	--	hypothetical protein MBM_09490	K1W5V1	2e-43	0.867	len=84	#N/A	#N/A	#N/A	#N/A	#N/A	No
putative effector	common	MULT	BMK_Unigene_03019	1.47e-06	Inf	up	2.4e-39	Inf	up	1.56e-67	Inf	up	R	General function prediction only	putative Ecp7(P20)	J9XN37	4e-35	0.881	len=144	#N/A	#N/A	#N/A	#N/A	#N/A	No
putative effector	common	MULT	BMK_Unigene_13082	0.000139605	Inf	up	2.9e-28	Inf	up	3.52e-71	Inf	up	R	General function prediction only	putative Ecp7(P20)	D2XZ24	3e-43	0.887	len=82	#N/A	#N/A	#N/A	#N/A	#N/A	No
putative effector	common	MULT	BMK_Unigene_13817	6.99e-38	Inf	up	1.98e-08	Inf	up	6.36e-73	Inf	up	--	--	hypothetical protein MBM_06557	K1WQP5	3e-38	0.895	len=78	#N/A	#N/A	#N/A	#N/A	#N/A	No
putative effector	common	MULT	BMK_Unigene_13773	1.38e-11	8.51149	up	1.27e-15	7.99161	up	1.14e-61	9.40686	up	--	--	hypothetical protein MBM_06455	H1UVY5	1e-11	0.908	len=120	#N/A	#N/A	#N/A	#N/A	#N/A	No
putative effector	common	MULT	BMK_Unigene_13091	0.0246982	Inf	up	1.46e-12	Inf	up	8.86e-72	Inf	up	R	General function prediction only	hypothetical protein MBM_07277	D2XZ21	7e-21	0.929	len=82	#N/A	#N/A	#N/A	#N/A	#N/A	No
putative effector	common	MULT	BMK_Unigene_11978	6.44e-09	Inf	up	1.16e-08	Inf	up	2.61e-22	Inf	up	--	--	hypothetical protein MBM_10022	K1WTA4	5e-32	0.934	len=70	#N/A	#N/A	#N/A	#N/A	#N/A	No
putative effector	common	MULT	BMK_Unigene_09971	1.29e-06	3.71824	up	3.31e-16	4.34822	up	5.97e-39	4.37432	up	--	--	hypothetical protein MBM_01033	K1X5C6	7e-39	0.94	len=96	#N/A	#N/A	#N/A	#N/A	#N/A	No
putative effector	common	MULT	BMK_Unigene_06823	1.5e-35	11.1766	up	1.6e-13	7.75589	up	3.37e-52	7.61988	up	--	--	hypothetical protein MBM_09570	K1W5V1	2e-16	0.947	len=84	#N/A	#N/A	#N/A	#N/A	#N/A	No
putative effector	common	MONO	BMK_Unigene_45762	0.00204389	Inf	up	8.2e-35	Inf	up	5.4e-33	Inf	up	G	Carbohydrate transport and metabolism	glyceraldehyde-3-phosphate dehydrogenase	Q0C917	4e-09	0.555	ExpAA=0.04	#N/A	#N/A	#N/A	#N/A	#N/A	No
