# Supplementary material for: Distinctive Gene Expression Profiles and Effectors Consistent With Host Specificity in Two Formae Speciales of Marssonina brunnea
Source: Front Microbiol. 2020 Mar 10;11:276. doi: 10.3389/fmicb.2020.00276 (PMC7076119; doi:10.3389/fmicb.2020.00276)
Supplement: Supplementary file 12 [file Table_12.xlsx]

## Sheet: Sheet1
Supplementary Table S12: Unigenes homologue to secretory protein genes expressed in up-regulation specific to infect stages (times) for M. brunnea formae speciales
Attributes	Stage	Forma specialis	#ID	DESeq_FDR	DESeq_log2FC	DESeq_regulated	eggNOG_class	eggNOG_class_annotation	NR_annotation	uniport	e-value	effector	PHI-name	PHI-gene	PHI-function	PHI-species	PHI-evalue	PHI-annotated
secretary protein	invastion	MULT	BMK_Unigene_23925	0.00689498	Inf	up	--	--	putative cell wall-associated hydrolase	A2Q817	2e-13	#N/A	F9XMT4	Mg3LysM	effector_(p...	Zymoseptoria_tritici	5e-20	yes
secretary protein	invastion	MULT	BMK_Unigene_38898	0.000906756	Inf	up	A	RNA processing and modification	WD domain-containing protein	A8P8Z3	1e-24	#N/A	C4YFX2	CaTUP1	reduced_virulence	Candida_albicans	7e-26	yes
secretary protein	invastion	MULT	BMK_Unigene_21255	3.45e-06	Inf	up	G	Carbohydrate transport and metabolism	dTDP-glucose 4,6-dehydratase	L7HR94	1e-08	#N/A	A0A097IB07	AS87_04050	reduced_virulence	Riemerella_anatipestifer	2e-18	yes
secretary protein	invastion	MULT	BMK_Unigene_39857	0.0166234	Inf	up	K	Transcription	C2H2 transcription factor	M2TFQ1	1e-09	#N/A	G4MRY7	MGG_02474.6	reduced_virulence	Magnaporthe_oryzae	7e-72	yes
secretary protein	invastion	MULT	BMK_Unigene_20231	0.000642964	Inf	up	O	Posttranslational modification, protein turnover, chaperones	peptidylprolyl isomerase	A1DFG6	3e-39	#N/A	Q2LK92	BcPIC5__BcFKBP12	reduced_virulence__increased_virulence_(hypervirulence)__unaffected_pathogenicity	Botrytis_cinerea	7e-18	yes
secretary protein	invastion	MULT	BMK_Unigene_21127	0.00564936	Inf	up	Q	Secondary metabolites biosynthesis, transport and catabolism	alcohol dehydrogenase GroES-like domain-containing protein	F0X9Z8	1e-07	#N/A	A5IYL7	adhT	reduced_virulence	Mycoplasma_agalactiae	6e-31	yes
secretary protein	invastion	MULT	BMK_Unigene_20262	0.0166234	Inf	up	R	General function prediction only	choline dehydrogenase	B0XT73	2e-157	#N/A	Q9P304	AOX1	reduced_virulence	Passalora_fulva	6e-12	yes
secretary protein	invastion	MULT	BMK_Unigene_21294	0.00564936	Inf	up	R	General function prediction only	Fasciclin domain family protein	A7EIA6	3e-175	#N/A	G5EHM3	MoFLP1	reduced_virulence	Magnaporthe_oryzae	3e-12	yes
secretary protein	invastion	MULT	BMK_Unigene_21819	6.28e-06	Inf	up	R	General function prediction only	GPI anchored serine-threonine rich protein	A7EGI4	9e-27	#N/A	Q9HFZ4	RBT1	reduced_virulence	Candida_albicans	2e-06	yes
secretary protein	invastion	MULT	BMK_Unigene_41617	0.000906756	Inf	up	S	Function unknown	glycosyltransferase sugar-binding region containing DXD domain-containing protein	F7VQE8	1e-38	#N/A	G8BJ74	och1	reduced_virulence	Candida_parapsilosis	3e-33	yes
secretary protein	invastion	MULT	BMK_Unigene_38050	3.9e-05	Inf	up	T	Signal transduction mechanisms	Ran1-like protein kinase	F7VSE1	7e-13	#N/A	I1RJM9	FGSG_04054	lethal	Fusarium_graminearum	e-123	yes
secretary protein	invastion	MULT	BMK_Unigene_30352	0.0166234	Inf	up	T	Signal transduction mechanisms	serine/threonine-protein kinase gad8	B8PIJ5	2e-06	#N/A	I1RP88	FGSG_05845	lethal	Fusarium_graminearum	0	yes
secretary protein	invastion	MULT	BMK_Unigene_38610	0.00381114	Inf	up	U	Intracellular trafficking, secretion, and vesicular transport	COPII coat assembly protein SEC16	A1DNE7	1e-06	#N/A	Q4X0M4	SEC31	lethal__loss_of_pathogenicity	Aspergillus_fumigatus	1e-19	yes
secretary protein	invastion	MULT	BMK_Unigene_32281	0.0472792	4.80394	up	S	Function unknown	cell wall-binding protein	C9SCR0	1e-12	#N/A	Q63KC3	bpss1439__bpaF	reduced_virulence	Burkholderia_pseudomallei	4e-35	yes
secretary protein	invastion	MULT	BMK_Unigene_09948	0.00354639	3.84051	up	I	Lipid transport and metabolism	polyketide synthase 1	B2WPT2	1e-08	#N/A	C9W7X1	CgPKS1	loss_of_pathogenicity	Colletotrichum_graminicola	0	yes
secretary protein	invastion	MULT	BMK_Unigene_06481	0.0451819	3.27544	up	S	Function unknown	hypothetical protein MBM_06081	C7ZB07	2e-37	#N/A	G4N3U4	MoHPX1	reduced_virulence	Magnaporthe_oryzae	1e-43	yes
secretary protein	invastion	MULT	BMK_Unigene_09604	2.23e-07	3.07405	up	R	General function prediction only	Crh-like protein	A1CNL1	1e-71	#N/A	G1UBC2	CaEAP1	reduced_virulence	Candida_albicans	5e-07	yes
secretary protein	invastion	MULT	BMK_Unigene_08620	0.00100541	2.58221	up	R	General function prediction only	glucose-methanol-choline (gmc) oxidoreductase	A8NN89	3e-65	#N/A	Q9P304	AOX1	reduced_virulence	Passalora_fulva	5e-31	yes
secretary protein	invastion	MULT	BMK_Unigene_05358	1.33e-05	2.52882	up	S	Function unknown	hypothetical protein MBM_08837	A2QUQ2	1e-08	#N/A	Q5A2B9	SPT20	reduced_virulence	Candida_albicans	2e-06	yes
secretary protein	invastion	MULT	BMK_Unigene_09670	0.0036725	2.09114	up	E	Amino acid transport and metabolism	homogentisate 1,2-dioxygenase	I1RQV0	0	#N/A	A7MVT5	hmgA	reduced_virulence	Vibrio_campbellii	3e-11	yes
secretary protein	invastion	MULT	BMK_Unigene_30287	0.0166234	Inf	up	C	Energy production and conversion	hypothetical protein MBM_00594	J3PQ86	3e-09	#N/A	G4MQZ2	Mir1	unaffected_pathogenicity	Magnaporthe_oryzae	2e-06	yes
secretary protein	invastion	MULT	BMK_Unigene_20968	4.58e-08	Inf	up	C	Energy production and conversion	hypothetical protein MBM_01167	M2QYB7	5e-06	#N/A	G4MQZ2	Mir1	unaffected_pathogenicity	Magnaporthe_oryzae	e-136	yes
secretary protein	invastion	MULT	BMK_Unigene_29133	0.00381114	Inf	up	K	Transcription	fungal specific transcription factor domain-containing protein	F0XIA6	2e-06	#N/A	G4MT25	MoNIT4	unaffected_pathogenicity	Magnaporthe_oryzae	0	yes
secretary protein	invastion	MULT	BMK_Unigene_16403	3.65e-23	5.88638	up	E	Amino acid transport and metabolism	anthranilate synthase component I	G0S9D5	2e-148	#N/A	Q51508	pchA	unaffected_pathogenicity	Pseudomonas_aeruginosa	7e-28	yes
secretary protein	invastion	MULT	BMK_Unigene_05191	1.95e-12	5.16464	up	R	General function prediction only	glycoside hydrolase family 61 protein	A1C4H2	2e-64	#N/A	I1RIQ3	GzOB015	unaffected_pathogenicity	Fusarium_graminearum	1e-27	yes
secretary protein	invastion	MULT	BMK_Unigene_06331	0.000175305	4.62446	up	S	Function unknown	cutinase	E3QQQ8	3e-34	#N/A	Q00298	CUTA	unaffected_pathogenicity	Botrytis_cinerea	2e-30	yes
secretary protein	invastion	MULT	BMK_Unigene_14737	4.17e-13	3.93803	up	O	Posttranslational modification, protein turnover, chaperones	subtilase	E3QLW9	4e-113	#N/A	P29138	Pr1	unaffected_pathogenicity	Metarhizium_anisopliae	1e-74	yes
secretary protein	invastion	MULT	BMK_Unigene_05148	0.000139605	3.8313	up	K	Transcription	hypothetical protein MBM_02301	Q5B2W2	7e-37	#N/A	I1RA01	MYT1	unaffected_pathogenicity	Fusarium_graminearum	2e-80	yes
secretary protein	invastion	MULT	BMK_Unigene_09136	0.026329	3.42619	up	R	General function prediction only	hypothetical protein PFNF54_04519	A7TRV0	8e-06	#N/A	I1RMT3	GzCCHC004	unaffected_pathogenicity	Fusarium_graminearum	4e-07	yes
secretary protein	invastion	MULT	BMK_Unigene_09726	1.87e-05	2.41926	up	R	General function prediction only	glycerophosphoryl diester phosphodiesterase	D4AZU2	6e-08	#N/A	I1RUC7	FGSG_07816	unaffected_pathogenicity	Fusarium_graminearum	5e-09	yes
secretary protein	invastion	MULT	BMK_Unigene_09789	2.23e-05	2.34731	up	T	Signal transduction mechanisms	protein kinase domain-containing protein ppk32	F0XHS8	8e-06	#N/A	I1RYQ5	FGSG_09513	unaffected_pathogenicity	Fusarium_graminearum	0	yes
secretary protein	invastion	MULT	BMK_Unigene_08355	0.0368003	1.21974	up	Q	Secondary metabolites biosynthesis, transport and catabolism	ascorbase and Cu-oxidase	A7EFV5	0	#N/A	Q96WM9	BcLCC2	unaffected_pathogenicity	Botrytis_cinerea	e-104	yes
secretary protein	biotrophy	MULT	BMK_Unigene_11022	0.00392568	5.85403	up	Q	Secondary metabolites biosynthesis, transport and catabolism	hypothetical protein MBM_02495	B8PEZ3	3e-06	#N/A	Q8Y0J2	fabG1	lethal	Ralstonia_solanacearum	2e-09	yes
secretary protein	biotrophy	MULT	BMK_Unigene_08152	0.0174534	1.23141	up	S	Function unknown	hypothetical protein MBM_08839	E4ZI64	3e-06	#N/A	A0N0D1	PemG1	effector_(plant_avirulence_determinant)	Magnaporthe_oryzae	1e-71	yes
secretary protein	biotrophy	MULT	BMK_Unigene_00695	0.0354086	1.64695	up	O	Posttranslational modification, protein turnover, chaperones	T-complex protein 1, theta subunit	C4V788	6e-47	#N/A	P42375	GroEL	increased_virulence_(hypervirulence)	Porphyromonas_gingivalis	1e-06	yes
secretary protein	biotrophy	MULT	BMK_Unigene_14921	0.00216393	1.55591	up	S	Function unknown	topoisomerase II-associated protein PAT1	K5VT81	6e-07	#N/A	G1UB67	Efg1p	increased_virulence_(hypervirulence)	Candida_albicans	8e-08	yes
secretary protein	biotrophy	MULT	BMK_Unigene_01170	0.0117857	1.3517	up	A	RNA processing and modification	4 family polyadenylate binding protein	B0DBJ1	1e-06	#N/A	Q4X1I3	TIF35	lethal	Aspergillus_fumigatus	5e-09	yes
secretary protein	biotrophy	MULT	BMK_Unigene_01559	0.0117668	1.33052	up	E	Amino acid transport and metabolism	saccharopine reductase	B8NIE7	3e-131	#N/A	Q6RXX2	SPE3-LYS9	loss_of_pathogenicity	Cryptococcus_neoformans	e-114	yes
secretary protein	biotrophy	MULT	BMK_Unigene_08605	0.0463934	1.20306	up	R	General function prediction only	TAM domain methyltransferase	A1C7S3	3e-63	#N/A	Q2KNE4	LaeA	reduced_virulence	Aspergillus_flavus	2e-44	yes
secretary protein	biotrophy	MULT	BMK_Unigene_07969	0.0483385	1.04343	up	R	General function prediction only	FAD binding domain protein	C9K5U7	6e-07	#N/A	A0ST43	CTB5	reduced_virulence	Cercospora_nicotianae	2e-06	yes
secretary protein	biotrophy	MULT	BMK_Unigene_07388	0.0342453	1.4859	up	K	Transcription	c6 zinc finger domain containing protein	G3YBK4	2e-07	#N/A	I1RLT2	GzZC271	unaffected_pathoge	Fusarium_graminearum	2e-70	yes
secretary protein	biotrophy	MULT	BMK_Unigene_00956	0.0440554	1.22323	up	K	Transcription	chromodomain helicase	L8X1T7	8e-61	#N/A	I1S0N5	GzMyb016	unaffected_pathoge	Fusarium_graminearum	e-113	yes
secretary protein	biotrophy	MULT	BMK_Unigene_08515	0.00199322	1.53825	up	C	Energy production and conversion	putative Apoptosis-inducing factor	C9SWJ1	1e-14	#N/A	P95200	Rv0392c	unaffected_pathoge	Mycobacterium_tuberculosis	7e-11	yes
secretary protein	invasion	MONO	BMK_Unigene_40402	0.000857012	3.88283	up	O	Posttranslational modification, protein turnover, chaperones	aspartic-type endopeptidase	A7E5P9	8e-165	#N/A	P0CY26	SAP1	reduced_virulence	Candida_albicans	1e-51	yes
secretary protein	invasion	MONO	BMK_Unigene_46378	0.0254618	3.80665	up	A	RNA processing and modification	RNase P subunit p30	K1XBI1	2e-26	#N/A	Q4X0M4	SEC31	lethal__loss__of_pathogenicity	Aspergillus_fumigatus	8e-15	yes
secretary protein	invasion	MONO	BMK_Unigene_36194	0.000129631	2.44557	up	K	Transcription	putative fungal specific transcription factor	K3VP57	8e-06	#N/A	I1RVT7	GzZC105	lethal	Fusarium_graminearum	e-161	yes
secretary protein	invasion	MONO	BMK_Unigene_40400	0.000387334	2.32763	up	Q	Secondary metabolites biosynthesis, transport and catabolism	short chain dehydrogenase	B6K1N4	5e-10	#N/A	C3JXE8	RED2	reduced_virulence	Cochliobolus_heterostrophus	1e-46	yes
secretary protein	invasion	MONO	BMK_Unigene_22857	0.00332376	2.11644	up	C	Energy production and conversion	succinate-semialdehyde dehydrogenase	F0XT74	1e-33	#N/A	Q0V515	Sdh1	reduced_virulence	Parastagonospora_nodorum	e-119	yes
secretary protein	invasion	MONO	BMK_Unigene_38813	0.00482878	2.10148	up	S	Function unknown	cutinase	E3QQQ8	7e-38	#N/A	Q00298	CUTA	unaffected_pathogenicity	Botrytis_cinerea	6e-34	yes
secretary protein	invasion	MONO	BMK_Unigene_00976	0.00168873	2.08984	up	I	Lipid transport and metabolism	polyketide synthase	B2WPT2	1e-13	#N/A	Q6RKI7	Bcpks13	unaffected_pathogenicity	Botrytis_cinerea	0	yes
secretary protein	invasion	MONO	BMK_Unigene_38232	1.93e-05	2.82481	up	I	Lipid transport and metabolism	polyketide synthase 1	B2WPT2	2e-08	#N/A	Q6RKI8	Bcpks12	unaffected_pathogenicity	Botrytis_cinerea	0	yes
secretary protein	biotrophy	MONO	BMK_Unigene_39857	0.0292653	1.52632	up	K	Transcription	C2H2 transcription factor	M2TFQ1	1e-09	#N/A	G4MRY7	MGG_02474.6	reduced_virulence	Magnaporthe_oryzae	7e-72	yes
secretay protein	necrotrophy	MULT	BMK_Unigene_16250	0.0238006	1.04477	up	E	Amino acid transport and metabolism	aminotransferase class I and II	C0NXM0	1e-16	--	A5CVB7	Vatr2	reduced_virulence	Clavibacter_michiganensis	9e-09	yes
secretay protein	necrotrophy	MULT	BMK_Unigene_06127	0.0238284	1.05207	up	D	Cell cycle control, cell division, chromosome partitioning	variant SH3 domain-containing protein	B2VTH2	2e-07	--	G4NIU3	MGG_04116	reduced_virulence	Magnaporthe_oryzae	5e-12	yes
secretay protein	necrotrophy	MULT	BMK_Unigene_10521	0.0245865	1.05728	up	R	General function prediction only	WD domain-containing protein	A8P8Z3	2e-06	--	C4YFX2	CaTUP1	reduced_virulence	Candida_albicans	5e-12	yes
secretay protein	necrotrophy	MULT	BMK_Unigene_06378	0.00909421	1.18975	up	J	Translation, ribosomal structure and biogenesis	glutamyl-tRNA(Gln) amidotransferase subunit A	A1CUR0	5e-18	--	P06618	iaaH-1	reduced_virulence	Pseudomonas_savastanoi	1e-32	yes
secretay protein	necrotrophy	MULT	BMK_Unigene_06050	0.0378949	1.40363	up	A	RNA processing and modification	DEAD/DEAH box helicase	K1VKD0	3e-23	--	Q4WMS3	MAK5	lethal	Aspergillus_fumigatus	E-143	yes
secretay protein	necrotrophy	MULT	BMK_Unigene_05702	0.0058829	1.49965	up	A	RNA processing and modification	WD domain-containing protein	A8P8Z3	3e-12	--	C4YFX2	CaTUP1	reduced_virulence	Candida_albicans	1e-13	yes
secretay protein	necrotrophy	MULT	BMK_Unigene_00008	0.00145481	1.51906	up	S	Function unknown	WD g-beta repeat protein	C4Y9Z7	5e-06	--	G4NIU3	MGG_04116	reduced_virulence	Magnaporthe_oryzae	4e-10	yes
secretay protein	necrotrophy	MULT	BMK_Unigene_06153	0.000385391	1.52828	up	D	Cell cycle control, cell division, chromosome partitioning	cell division control protein 2	C5JN81	7e-11	--	I1RW16	(Sc_Cdc28)__cdc2A	reduced_virulence__loss_of_pathogenicity__lethal	Fusarium_graminearum	E-156	yes
secretay protein	necrotrophy	MULT	BMK_Unigene_16096	0.00143349	1.54918	up	R	General function prediction only	hypothetical protein MBM_07873	A8P8Z3	2e-06	--	C4YFX2	CaTUP1	reduced_virulence	Candida_albicans	8e-09	yes
secretay protein	necrotrophy	MULT	BMK_Unigene_07808	0.00480787	1.56485	up	I	Lipid transport and metabolism	peptide synthetase	B2WP49	3e-25	--	Q5D6D7	nps2	reduced_virulence	Cochliobolus_heterostrophus	0	yes
secretay protein	necrotrophy	MULT	BMK_Unigene_00820	0.0159366	1.61175	up	R	General function prediction only	WD domain-containing protein	B8NMQ5	6e-07	--	C4YFX2	CaTUP1	reduced_virulence	Candida_albicans	4e-10	yes
secretay protein	necrotrophy	MULT	BMK_Unigene_05913	7.09257e-08	1.70971	up	Q	Secondary metabolites biosynthesis, transport and catabolism	2-deoxy-D-gluconate 3-dehydrogenase	A1CUL3	4e-25	--	Q8Y0J2	fabG1	lethal	Ralstonia_solanacearum	5e-34	yes
secretay protein	necrotrophy	MULT	BMK_Unigene_12926	2.76054e-08	1.82057	up	C	Energy production and conversion	aldo/keto reductase	Q0CDP9	8e-09	--	Q7Z8E8	CSH1	reduced_virulence	Candida_albicans	3e-07	yes
secretay protein	necrotrophy	MULT	BMK_Unigene_01062	0.000777502	1.9734	up	A	RNA processing and modification	ATP-dependent RNA helicase dbp7	K1VKD0	3e-13	--	Q4WMS3	MAK5	lethal	Aspergillus_fumigatus	2e-37	yes
secretay protein	necrotrophy	MULT	BMK_Unigene_04452	1.93439e-06	2.04529	up	A	RNA processing and modification	WD domain-containing protein	A8P8Z3	1e-09	--	G4MUR7	MoTup1	loss_of_pathogenicity	Magnaporthe_oryzae	2e-30	yes
secretay protein	necrotrophy	MULT	BMK_Unigene_05510	3.31262e-05	2.11135	up	T	Signal transduction mechanisms	sensor histidine kinase/response regulator	B2VTE2	5e-21	--	Q09JB7	AlHK1	increased_virulence_ (hypervirulence)	Alternaria_longipes	1e-41	yes
secretay protein	necrotrophy	MULT	BMK_Unigene_00621	6.53004e-06	2.19763	up	A	RNA processing and modification	Periodic tryptophan protein 2	A8P8Z3	2e-10	--	C4YFX2	CaTUP1	reduced_virulence	Candida_albicans	2e-27	yes
secretay protein	necrotrophy	MULT	BMK_Unigene_14037	0.0205986	2.22158	up	R	General function prediction only	glucose oxidase	A2QWL1	5e-86	--	A3RH09	GOX2	reduced_virulence	Penicillium_expansum	3e-08	yes
secretay protein	necrotrophy	MULT	BMK_Unigene_01999	1.75245e-06	2.4455	up	Z	Cytoskeleton	myosin type II heavy chain	C6H2D6	4e-32	--	I1RWP1	GzWing020__Famyo2	reduced_virulence	Fusarium_graminearum	0	yes
secretay protein	necrotrophy	MULT	BMK_Unigene_01906	5.72448e-09	2.72152	up	R	General function prediction only	hypothetical protein MBM_03918	C9SWJ1	2e-45	--	Q3Y1R2	HMPREF0351_12112_(WxL_locusA)	reduced_virulence	Enterococcus_faecium	6e-06	yes
secretay protein	necrotrophy	MULT	BMK_Unigene_00423	2.22492e-05	2.94198	up	O	Posttranslational modification, protein turnover, chaperones	subtilase	E3QYQ8	1e-169	--	A4VXV9	SspA-1	reduced_virulence	Streptococcus_suis	2e-17	yes
secretay protein	necrotrophy	MULT	BMK_Unigene_04351	1.68352e-07	3.03781	up	T	Signal transduction mechanisms	putative carotenoid ester lipase precursor	B6QPS7	2e-119	--	I1RHI8	FGSG_03243	reduced_virulence	Fusarium_graminearum	E-106	yes
secretay protein	necrotrophy	MULT	BMK_Unigene_05453	5.00611e-11	3.05077	up	Z	Cytoskeleton	kinesin	E5A6G1	7e-06	--	P87199	KIN2	reduced_virulence	Ustilago_maydis	2e-56	yes
secretay protein	necrotrophy	MULT	BMK_Unigene_11418	0.0270987	3.33711	up	R	General function prediction only	hypothetical protein MBM_01153	G0S6U2	3e-06	--	Q8E473	xf	reduced_virulence	Streptococcus_agalactiae	2e-09	yes
secretay protein	necrotrophy	MULT	BMK_Unigene_06185	1.79298e-13	5.18513	up	R	General function prediction only	UMTA methyltransferase family protein	A1C7S3	4e-50	--	Q2KNE4	LaeA	reduced_virulence	Aspergillus_flavus	2e-35	yes
secretay protein	necrotrophy	MULT	BMK_Unigene_09834	0.0213901	Inf	up	A	RNA processing and modification	DEAD/DEAH box helicase	N1PZR1	5e-07	--	Q58Z64	VAD1	reduced_virulence	Cryptococcus_neoformans	2e-08	yes
secretay protein	necrotrophy	MULT	BMK_Unigene_01782	0.0053882	Inf	up	S	Function unknown	hypothetical protein MBM_01629	A3LYL6	5e-12	--	Q63KC3	bpss1439__bpaF	reduced_virulence	Burkholderia_pseudomallei	9e-21	yes
secretay protein	necrotrophy	MULT	BMK_Unigene_12139	3.81393e-07	Inf	up	S	Function unknown	hypothetical protein MBM_07228	A3LTL7	3e-06	--	Q63KC6	bpaA	reduced_virulence	Burkholderia_pseudomallei	6e-12	yes
secretay protein	necrotrophy	MONO	BMK_Unigene_33429	0.000433895	1.04392	up	G	Carbohydrate transport and metabolism	hexokinase	J9MJG6	2e-11	#N/A	I1RAH1	FgHXK1	reduced_virulence	Fusarium_graminearum	6e-65	yes
secretay protein	necrotrophy	MONO	BMK_Unigene_40605	0.00304104	1.10584	up	O	Posttranslational modification, protein turnover, chaperones	BRO1-like domain-containing protein	A8PR44	2e-16	#N/A	J4UPL6	mas5	loss_of_pathogenicity	Beauveria_bassiana	3	yes
secretay protein	necrotrophy	MONO	BMK_Unigene_37350	0.00752864	1.22477	up	J	Translation, ribosomal structure and biogenesis	RNA recognition domain-containing protein	C0NG69	2e-12	#N/A	I1V1W1	BbCyp6	reduced_virulence	Beauveria_bassiana	2	yes
secretay protein	necrotrophy	MONO	BMK_Unigene_38011	3.17e-06	1.23977	up	E	Amino acid transport and metabolism	ornithine decarboxylase	L7J1T2	1e-175	#N/A	Q9UVG2	ODC	reduced_virulence	Parastagonospora_nodorum	e-172	yes
secretay protein	necrotrophy	MONO	BMK_Unigene_40608	0.000149167	1.28772	up	R	General function prediction only	Crh-like protein	A1CNL1	2e-65	#N/A	Q8E473	xf	reduced_virulence	Streptococcus_agalactiae	9	yes
secretay protein	necrotrophy	MONO	BMK_Unigene_38864	3.25e-07	1.34897	up	S	Function unknown	topoisomerase II-associated protein PAT1	K5VT81	6e-07	#N/A	G1UB67	Efg1p	increased_virulence_(hypervirulence)	Candida_albicans	6	yes
secretay protein	necrotrophy	MONO	BMK_Unigene_45853	0.000468612	1.37805	up	I	Lipid transport and metabolism	hypothetical protein CFIO01_09885	B2WP49	2e-18	#N/A	Q6ZX14	ACE1	effector_(plant_avirulence_determinant)	Magnaporthe_oryzae	e-139	yes
secretay protein	necrotrophy	MONO	BMK_Unigene_34142	0.0290615	1.39502	up	J	Translation, ribosomal structure and biogenesis	microtubule-associated protein YTM1	G4TW87	3e-07	#N/A	C4YFX2	CaTUP1	reduced_virulence	Candida_albicans	2	yes
secretay protein	necrotrophy	MONO	BMK_Unigene_18985	0.0489048	1.47972	up	R	General function prediction only	SP1	A7EXN1	2e-38	#N/A	O74238	SP1	increased_virulence_(hypervirulence)	Parastagonospora_nodorum	2e-43	yes
secretay protein	necrotrophy	MONO	BMK_Unigene_36788	0.00253127	1.56633	up	Q	Secondary metabolites biosynthesis, transport and catabolism	2-deoxy-D-gluconate 3-dehydrogenase	A1CUL3	1e-24	#N/A	Q8Y0J2	fabG1	lethal	Ralstonia_solanacearum	4e-34	yes
secretay protein	necrotrophy	MONO	BMK_Unigene_33687	4.1e-12	1.8299	up	E	Amino acid transport and metabolism	homogentisate 1,2-dioxygenase	I1RQV0	0	#N/A	A7MVT5	hmgA	reduced_virulence	Vibrio_campbellii	2	yes
secretay protein	necrotrophy	MONO	BMK_Unigene_01371	2.06e-05	2.02045	up	I	Lipid transport and metabolism	nonribosomal peptide synthetase	A6QT52	4e-06	#N/A	Q9UVN5	AMT	loss_of_pathogenicity	Alternaria_alternata	0	yes
secretay protein	necrotrophy	MONO	BMK_Unigene_32828	4.97e-15	2.11293	up	K	Transcription	cutinase G-box binding protein	Q0UWQ0	2e-07	#N/A	I1RRX1	GzC2H045	reduced_virulence	Fusarium_graminearum	e-118	yes
secretay protein	necrotrophy	MONO	BMK_Unigene_45143	0.0244568	2.12043	up	R	General function prediction only	endoglucanase	C7YV59	1e-44	#N/A	G5A0G9	XEG1	effector_(plant_avirulence_determinant)	Phytophthora_sojae	2e-21	yes
secretay protein	necrotrophy	MONO	BMK_Unigene_38879	0.0131183	2.43427	up	E	Amino acid transport and metabolism	flavin-containing amine oxidase	A2Q7T2	7e-22	#N/A	D4III8	pao	reduced_virulence__loss_of_pathogenicity	Ustilago_maydis	2	yes
secretay protein	necrotrophy	MONO	BMK_Unigene_45968	0.0240141	2.60309	up	R	General function prediction only	GMC oxidoreductase	A1CYG2	3e-109	#N/A	Q9P304	AOX1	reduced_virulence	Passalora_fulva	4	yes
secretay protein	necrotrophy	MONO	BMK_Unigene_21819	1.04e-15	2.71042	up	R	General function prediction only	GPI anchored serine-threonine rich protein	A7EGI4	9e-27	#N/A	Q9HFZ4	RBT1	reduced_virulence	Candida_albicans	2	yes
secretay protein	necrotrophy	MONO	BMK_Unigene_41854	8.07e-14	3.24285	up	S	Function unknown	hypothetical protein MBM_04919	C4Y9Z7	5e-07	#N/A	Q8E473	xf	reduced_virulence	Streptococcus_agalactiae	1	yes
secretay protein	necrotrophy	MONO	BMK_Unigene_01594	1.97e-29	4.23934	up	G	Carbohydrate transport and metabolism	glycosyl hydrolase family 2	B6H7G3	5e-23	#N/A	P00722	lacZ	reduced_virulence	Escherichia_coli	e-150	yes
secretay protein	necrotrophy	MONO	BMK_Unigene_01917	4.46e-05	4.5512	up	Q	Secondary metabolites biosynthesis, transport and catabolism	putative cytochrome P450	E9DU12	3e-76	#N/A	I1R980	PHI	increased_virulence_(hypervirulence	Fusarium_graminearum	4e-47	yes
secretay protein	necrotrophy	MONO	BMK_Unigene_41115	7.82e-49	4.64153	up	R	General function prediction only	pectin lyase A precursor	B2VQV4	2e-90	#N/A	A0A0D3LXF0	PcPL16	increased_virulence_(hypervirulence)__reduced_virulence	Phytophthora_capsici	5e-71	yes
secretay protein	necrotrophy	MONO	BMK_Unigene_20791	2.53e-22	4.86094	up	G	Carbohydrate transport and metabolism	polysaccharide lyase family 1 protein	D8QDN6	2e-75	#N/A	G8AA67	CcpelA	increased_virulence_(hypervirulence)__reduced_virulence	Colletotrichum_coccodes	8	yes
secretay protein	necrotrophy	MONO	BMK_Unigene_43921	5.08e-19	6.63389	up	G	Carbohydrate transport and metabolism	glycosyltransferase family 28 domain-containing protein	H0EHP5	1e-31	#N/A	O93841	CHIP6	reduced_virulence	Colletotrichum_gloeosporioides	0	yes
secretay protein	necrotrophy	MONO	BMK_Unigene_01729	3.77e-46	7.37045	up	Q	Secondary metabolites biosynthesis, transport and catabolism	cytochrome P450	C7ZGT1	1e-42	#N/A	Q6WP49	BcBOT1_(CND5)	reduced_virulence	Botrytis_cinerea	5e-27	yes
secretay protein	necrotrophy	MONO	BMK_Unigene_00423	1.67e-36	Inf	up	O	Posttranslational modification, protein turnover, chaperones	subtilase	E3QYQ8	1e-169	#N/A	A4VXV9	SspA-1	reduced_virulence	Streptococcus_suis	2	yes
secretay protein	necrotrophy	MONO	BMK_Unigene_01906	1.43e-08	Inf	up	R	General function prediction only	hypothetical protein MBM_03918	C9SWJ1	2e-45	#N/A	Q3Y1R2	HMPREF0351_12112_(WxL_locusA)	reduced_virulence	Enterococcus_faecium	6	yes
secretay protein	necrotrophy	MONO	BMK_Unigene_38884	5.1e-08	Inf	up	--	--	hypothetical protein MBM_08636	A1DNU3	2e-09	#N/A	Q8X965	TolA	reduced_virulence	Escherichia_coli	1	yes
secretay protein	necrotrophy	MONO	BMK_Unigene_38738	3.46e-24	Inf	up	I	Lipid transport and metabolism	lysophospholipase	A7EFD9	2e-119	#N/A	Q9UWF6	PLB1	reduced_virulence	Candida_albicans	3e-56	yes
