# Supplementary material for: Distinctive Gene Expression Profiles and Effectors Consistent With Host Specificity in Two Formae Speciales of Marssonina brunnea
Source: Front Microbiol. 2020 Mar 10;11:276. doi: 10.3389/fmicb.2020.00276 (PMC7076119; doi:10.3389/fmicb.2020.00276)
Supplement: Supplementary file 13 [file Table_13.xlsx]

## Sheet: Sheet1
Supplementary Table S13: Unigenes homologue to candidate effector genes expressed in up-regulation specific to infect stages (times) for M. brunnea formae speciales
Attributes	Stage	Forma specialis	#ID	DESeq_FDR	DESeq_log2FC	DESeq_regulated	eggNOG_class	eggNOG_class_annotation	NR_annotation	uniport	e-value	effector	PHI-name	PHI-gene	PHI-function	PHI-species	PHI-evalue	PHI-annotated
candidate effector	invastion	MULT	BMK_Unigene_21235	0.00564936	Inf	up	O	Posttranslational modification, protein turnover, chaperones	hypothetical protein MBM_08736	#N/A	#N/A	0.848	G4MXC5	MoPRX1	reduced_virulence	Magnaporthe_oryzae	e-107	yes
candidate effector	invastion	MULT	BMK_Unigene_02751	1.11e-05	Inf	up	R	General function prediction only	pectate lyase	#N/A	#N/A	0.609	G8AA67	CcpelA	increased_virulence_(hypervirulence)__reduced_virulence	Colletotrichum_coccodes	4e-25	yes
candidate effector	invastion	MULT	BMK_Unigene_13909	0.00573844	Inf	up	--	--	pectate lyase	#N/A	#N/A	0.881	Q04701	PELA	reduced_virulence	Nectria_haematococca	7e-24	yes
candidate effector	invastion	MULT	BMK_Unigene_21214	0.000187623	Inf	up	U	Intracellular trafficking, secretion, and vesicular transport	GTP-binding protein ypt1	#N/A	#N/A	0.783	Q96VL3	CLPT1	reduced_virulence	Colletotrichum_lindemuthianum	4e-68	yes
candidate effector	invastion	MULT	BMK_Unigene_05412	8.26e-18	9.05683	up	G	Carbohydrate transport and metabolism		#N/A	#N/A	0.653	Q04701	PELA	reduced_virulence	Nectria_haematococca	1e-45	yes
candidate effector	invastion	MULT	BMK_Unigene_00786	9.15e-07	2.57191	up	Q	Secondary metabolites biosynthesis, transport and catabolism	short chain dehydrogenase	#N/A	#N/A	0.694	I1R983	GzZC307	unaffected_pathogenicity	Fusarium_graminearum	6e-36	yes
candidate effector	necrotrophy	MULT	BMK_Unigene_09776	1.27331e-05	1.8261	up	A	RNA processing and modification	hypothetical protein V500_00134	--	--	0.668	A0N0D1	PemG1	effector_(plant_avirulence_determinant)	Magnaporthe_oryzae	8e-06	yes
candidate effector	necrotrophy	MULT	BMK_Unigene_00439	0.00535971	2.28649	up	G	Carbohydrate transport and metabolism	formyltetrahydrofolate deformylase	--	--	0.552	A6QGB6	FMT	reduced_virulence	Staphylococcus_aureus	5e-10	yes
candidate effector	necrotrophy	MULT	BMK_Unigene_07125	0.0304809	1.46562	up	S	Function unknown	pectate lyase 1	--	--	0.839	G8AA67	CcpelA	increased_virulence_(hypervirulence)__reduced_virulence	Colletotrichum_coccodes	3e-47	yes
candidate effector	necrotrophy	MULT	BMK_Unigene_11083	0.0029975	Inf	up	R	General function prediction only	pseudouridylate synthase	--	--	0.697	N1JK93	BEC1040	reduced_virulence	Blumeria_graminis	6e-14	yes
candidate effector	necrotrophy	MULT	BMK_Unigene_14553	0.0170189	Inf	up	G	Carbohydrate transport and metabolism	beta-glucosidase D	--	--	0.722	Q00903	Avenacinase_gene	loss_of_pathogenicity__unaffected_pathogenicity	Gaeumannomyces_graminis	9e-07	yes
candidate effector	necrotrophy	MULT	BMK_Unigene_02410	3.11785e-17	3.35294	up	R	General function prediction only	NPP1 domain protein	--	--	0.633	Q0E7H5	BeNEP1	unaffected_pathogenicity	Botrytis_elliptica	1e-60	yes
candidate effector	necrotrophy	MONO	BMK_Unigene_34691	2.79e-06	Inf	up	--	--	hypothetical protein CGLO_16528	#N/A	#N/A	0.935	C5P3X6	MEP1	reduced_virulence	Coccidioides_posadasii	2	yes
candidate effector	necrotrophy	MONO	BMK_Unigene_35682	0.000819716	1.45329	up	J	Translation, ribosomal structure and biogenesis	exosomal core protein CSL4	#N/A	#N/A	0.761	G4ML19	MGG_08628	reduced_virulence	Magnaporthe_oryzae	9e-73	yes
candidate effector	necrotrophy	MONO	BMK_Unigene_23337	2.56e-08	2.17208	up	R	General function prediction only	RAS small monomeric GTPase	#N/A	#N/A	0.697	P52498	caRSR1	reduced_virulence	Candida_albicans	9e-65	yes
candidate effector	necrotrophy	MONO	BMK_Unigene_38322	0.00209278	2.61475	up	C	Energy production and conversion	FMN-dependent dehydrogenase	#N/A	#N/A	0.707	Q6FM61	CYB2	reduced_virulence	Candida_glabrata	2e-41	yes
candidate effector	necrotrophy	MONO	BMK_Unigene_38324	0.000500743	2.39018	up	C	Energy production and conversion	FMN-dependent dehydrogenase	#N/A	#N/A	0.574	Q6FM61	CYB2	reduced_virulence	Candida_glabrata	8e-56	yes
candidate effector	necrotrophy	MONO	BMK_Unigene_19651	0.024679	Inf	up	R	General function prediction only	NADP-dependent leukotriene B4 12-hydroxydehydrogenase	#N/A	#N/A	0.785	Q8NJQ2	RED1	reduced_virulence	Cochliobolus_heterostrophus	2	yes
candidate effector	necrotrophy	MONO	BMK_Unigene_36314	5.17e-07	2.21992	up	C	Energy production and conversion	hypothetical protein OIDMADRAFT_53619	#N/A	#N/A	0.719	G4MQZ2	Mir1	unaffected_pathogenicity	Magnaporthe_oryzae	1	yes
candidate effector	necrotrophy	MONO	BMK_Unigene_00429	0.000158785	2.61327	up	Q	Secondary metabolites biosynthesis, transport and catabolism	alcohol dehydrogenase II	#N/A	#N/A	0.729	G4NHC2	MoADH1	unaffected_pathogenicity	Magnaporthe_oryzae	5e-22	yes
candidate effector	necrotrophy	MONO	BMK_Unigene_46165	0.0021601	Inf	up	G	Carbohydrate transport and metabolism	FAD binding domain containing protein	#N/A	#N/A	0.559	I1RKU0	FGSG_04510	unaffected_pathogenicity	Fusarium_graminearum	3e-23	yes
candidate effector	necrotrophy	MONO	BMK_Unigene_20658	0.000838364	4.04542	up	R	General function prediction only	C2H2 and C2HC zinc finger	#N/A	#N/A	0.845	I1RM60	GzC2H034	unaffected_pathogenicity	Fusarium_graminearum	4e-41	yes
candidate effector	necrotrophy	MONO	BMK_Unigene_42209	0.000473026	2.15472	up	R	General function prediction only	zinc finger protein	#N/A	#N/A	0.803	I1RM60	GzC2H034	unaffected_pathogenicity	Fusarium_graminearum	9e-38	yes
candidate effector	necrotrophy	MONO	BMK_Unigene_37806	2.25e-19	3.05278	up	R	General function prediction only	NPP1 domain protein	#N/A	#N/A	0.603	Q0E7H5	BeNEP1	unaffected_pathogenicity	Botrytis_elliptica	7e-64	yes
candidate effector	necrotrophy	MONO	BMK_Unigene_44622	0.00172845	2.05752	up	Q	Secondary metabolites biosynthesis, transport and catabolism	putative short-chain dehydrogenase/reductase	#N/A	#N/A	0.71	Q0UDE7	Sch1	unaffected_pathogenicity	Parastagonospora_nodorum	9e-21	yes
candidate effector	invastion	MULT	BMK_Unigene_02658	0.00829676	4.64979	up	L	Replication, recombination and repair	DNA replication complex gins protein sld5	#N/A	#N/A	0.576	#N/A	#N/A	#N/A	#N/A	#N/A	No
candidate effector	invastion	MULT	BMK_Unigene_06532	0.0011564	4.83096	up	R	General function prediction only	hypothetical protein MBM_08078	#N/A	#N/A	0.636	#N/A	#N/A	#N/A	#N/A	#N/A	No
candidate effector	invastion	MULT	BMK_Unigene_06617	4.46e-10	Inf	up	--	--	hypothetical protein MBM_00534	#N/A	#N/A	0.567	#N/A	#N/A	#N/A	#N/A	#N/A	No
candidate effector	invastion	MULT	BMK_Unigene_08189	0.0139693	1.49776	up	--	--	putative reticulocyte-binding protein	#N/A	#N/A	0.626	#N/A	#N/A	#N/A	#N/A	#N/A	No
candidate effector	invastion	MULT	BMK_Unigene_09046	0.00331043	2.46136	up	--	--	hypothetical protein MBM_04857	#N/A	#N/A	0.795	#N/A	#N/A	#N/A	#N/A	#N/A	No
candidate effector	invastion	MULT	BMK_Unigene_09086	0.0108934	2.0061	up	S	Function unknown	hypothetical protein MBM_09379	#N/A	#N/A	0.689	#N/A	#N/A	#N/A	#N/A	#N/A	No
candidate effector	invastion	MULT	BMK_Unigene_09579	8.19e-19	5.21099	up	--	--	hypothetical protein MBM_04184	#N/A	#N/A	0.856	#N/A	#N/A	#N/A	#N/A	#N/A	No
candidate effector	invastion	MULT	BMK_Unigene_09896	0.0465362	4.5864	up	Z	Cytoskeleton	SPFH domain/Band 7 family protein	#N/A	#N/A	0.881	#N/A	#N/A	#N/A	#N/A	#N/A	No
candidate effector	invastion	MULT	BMK_Unigene_19168	9.58e-10	Inf	up	R	General function prediction only	hypothetical protein MBM_04121	#N/A	#N/A	0.593	#N/A	#N/A	#N/A	#N/A	#N/A	No
candidate effector	invastion	MULT	BMK_Unigene_19212	0.000142487	Inf	up	J	Translation, ribosomal structure and biogenesis	hypothetical protein MBM_03676	#N/A	#N/A	0.818	#N/A	#N/A	#N/A	#N/A	#N/A	No
candidate effector	invastion	MULT	BMK_Unigene_19264	3.97e-07	Inf	up	--	--	hypothetical protein MBM_03870	#N/A	#N/A	0.866	#N/A	#N/A	#N/A	#N/A	#N/A	No
candidate effector	invastion	MULT	BMK_Unigene_19488	5.82e-05	Inf	up	A	RNA processing and modification	RNA-binding protein 8A	#N/A	#N/A	0.675	#N/A	#N/A	#N/A	#N/A	#N/A	No
candidate effector	invastion	MULT	BMK_Unigene_20482	0.00164317	Inf	up	C	Energy production and conversion	ubiquinol-cytochrome c reductase complex ubiquinone-binding protein	#N/A	#N/A	0.826	#N/A	#N/A	#N/A	#N/A	#N/A	No
candidate effector	invastion	MULT	BMK_Unigene_20886	0.00564936	Inf	up	H	Coenzyme transport and metabolism	protein bli-3	#N/A	#N/A	0.639	#N/A	#N/A	#N/A	#N/A	#N/A	No
candidate effector	invastion	MULT	BMK_Unigene_21607	0.0166234	Inf	up	U	Intracellular trafficking, secretion, and vesicular transport	nuclear transport factor 2	#N/A	#N/A	0.585	#N/A	#N/A	#N/A	#N/A	#N/A	No
candidate effector	invastion	MULT	BMK_Unigene_22049	0.0025047	Inf	up	R	General function prediction only	mannose phospho-dolichol synthase	#N/A	#N/A	0.576	#N/A	#N/A	#N/A	#N/A	#N/A	No
candidate effector	invastion	MULT	BMK_Unigene_23190	0.000139605	Inf	up	--	--	--	#N/A	#N/A	0.829	#N/A	#N/A	#N/A	#N/A	#N/A	No
candidate effector	invastion	MULT	BMK_Unigene_26523	7.55e-05	Inf	up	A	RNA processing and modification	hypothetical protein MBM_04703	#N/A	#N/A	0.79	#N/A	#N/A	#N/A	#N/A	#N/A	No
candidate effector	invastion	MULT	BMK_Unigene_30762	2.23e-05	Inf	up	--	--	--	#N/A	#N/A	0.843	#N/A	#N/A	#N/A	#N/A	#N/A	No
candidate effector	invastion	MULT	BMK_Unigene_37215	0.0210945	4.75516	up	K	Transcription	transcription initiation factor TFIID-2	#N/A	#N/A	0.636	#N/A	#N/A	#N/A	#N/A	#N/A	No
candidate effector	invastion	MULT	BMK_Unigene_40778	6.78e-05	Inf	up	--	--	--	#N/A	#N/A	0.581	#N/A	#N/A	#N/A	#N/A	#N/A	No
candidate effector	invastion	MULT	BMK_Unigene_41844	0.000664126	Inf	up	--	--	--	#N/A	#N/A	0.776	#N/A	#N/A	#N/A	#N/A	#N/A	No
candidate effector	invasion	MONO	BMK_Unigene_07861	0.0132056	Inf	up	--	--	hypothetical protein HMPREF9597_00208	#N/A	#N/A	0.607	#N/A	#N/A	#N/A	#N/A	#N/A	No
candidate effector	invasion	MONO	BMK_Unigene_33312	6.95e-12	4.20668	up	--	--	hypothetical protein MBM_05768	#N/A	#N/A	0.691	#N/A	#N/A	#N/A	#N/A	#N/A	No
candidate effector	invasion	MONO	BMK_Unigene_37247	0.00101289	4.23509	up	--	--	hypothetical protein MBM_00702	#N/A	#N/A	0.757	#N/A	#N/A	#N/A	#N/A	#N/A	No
candidate effector	biotrophy	MULT	BMK_Unigene_02732	0.00583592	Inf	up	--	--	--	#N/A	#N/A	0.872	#N/A	#N/A	#N/A	#N/A	#N/A	No
candidate effector	biotrophy	MULT	BMK_Unigene_04440	0.0330022	4.17801	up	--	--	hypothetical protein MBM_08666	#N/A	#N/A	0.798	#N/A	#N/A	#N/A	#N/A	#N/A	No
candidate effector	biotrophy	MULT	BMK_Unigene_06035	0.0246907	3.24062	up	--	--	hypothetical protein MBM_01537	#N/A	#N/A	0.691	#N/A	#N/A	#N/A	#N/A	#N/A	No
candidate effector	biotrophy	MULT	BMK_Unigene_06778	0.0139134	1.59799	up	Q	Secondary metabolites biosynthesis, transport and catabolism	L-aminoadipate-semialdehyde dehydrogenase large subunit	#N/A	#N/A	0.875	#N/A	#N/A	#N/A	#N/A	#N/A	No
candidate effector	biotrophy	MONO	BMK_Unigene_27651	0.000670756	2.47772	up	S	Function unknown	predicted protein	#N/A	#N/A	0.612	#N/A	#N/A	#N/A	#N/A	#N/A	No
candidate effector	biotrophy	MONO	BMK_Unigene_46450	0.0363646	5.25933	up	Q	Secondary metabolites biosynthesis, transport and catabolism	ferric reductase like transmembrane component	#N/A	#N/A	0.637	#N/A	#N/A	#N/A	#N/A	#N/A	No
candidate effector	biotrophy	MONO	BMK_Unigene_15154	0.0379949	Inf	up	--	--	--	#N/A	#N/A	0.723	#N/A	#N/A	#N/A	#N/A	#N/A	No
candidate effector	biotrophy	MONO	BMK_Unigene_45604	0.00418717	Inf	up	--	--	--	#N/A	#N/A	0.773	#N/A	#N/A	#N/A	#N/A	#N/A	No
candidate effector	biotrophy	MONO	BMK_Unigene_40243	0.0132634	5.83032	up	--	--	hypothetical protein MBM_00271	#N/A	#N/A	0.795	#N/A	#N/A	#N/A	#N/A	#N/A	No
candidate effector	biotrophy	MONO	BMK_Unigene_37155	0.000103735	Inf	up	--	--	--	#N/A	#N/A	0.828	#N/A	#N/A	#N/A	#N/A	#N/A	No
candidate effector	necrotrophy	MULT	BMK_Unigene_00300	0.0208155	Inf	up	--	--	--	--	--	0.615	#N/A	#N/A	#N/A	#N/A	#N/A	No
candidate effector	necrotrophy	MULT	BMK_Unigene_01471	4.28419e-06	1.3191	up	O	Posttranslational modification, protein turnover, chaperones	hypothetical protein MBM_02012	--	--	0.72	#N/A	#N/A	#N/A	#N/A	#N/A	No
candidate effector	necrotrophy	MULT	BMK_Unigene_02429	0.00098607	1.50937	up	R	General function prediction only	hypothetical protein MBM_04941	--	--	0.615	#N/A	#N/A	#N/A	#N/A	#N/A	No
candidate effector	necrotrophy	MULT	BMK_Unigene_02799	0.000690952	Inf	up	G	Carbohydrate transport and metabolism	putative beta-galactosidase	--	--	0.74	#N/A	#N/A	#N/A	#N/A	#N/A	No
candidate effector	necrotrophy	MULT	BMK_Unigene_02842	3.2558e-05	Inf	up	--	--	--	--	--	0.773	#N/A	#N/A	#N/A	#N/A	#N/A	No
candidate effector	necrotrophy	MULT	BMK_Unigene_03009	2.23464e-10	Inf	up	R	General function prediction only	putative Ecp7(P20)	--	--	0.751	#N/A	#N/A	#N/A	#N/A	#N/A	No
candidate effector	necrotrophy	MULT	BMK_Unigene_03121	1.28142e-17	4.4562	up	--	--	hypothetical protein MBM_03807	--	--	0.772	#N/A	#N/A	#N/A	#N/A	#N/A	No
candidate effector	necrotrophy	MULT	BMK_Unigene_03228	9.86499e-07	Inf	up	R	General function prediction only	putative Ecp7(P20)	--	--	0.782	#N/A	#N/A	#N/A	#N/A	#N/A	No
candidate effector	necrotrophy	MULT	BMK_Unigene_03456	8.37726e-05	Inf	up	S	Function unknown	hypothetical protein MBM_06213	--	--	0.741	#N/A	#N/A	#N/A	#N/A	#N/A	No
candidate effector	necrotrophy	MULT	BMK_Unigene_03691	0.0169227	1.24387	up	S	Function unknown	hypothetical protein MBM_01931	--	--	0.62	#N/A	#N/A	#N/A	#N/A	#N/A	No
candidate effector	necrotrophy	MULT	BMK_Unigene_03886	0.0135344	1.47368	up	R	General function prediction only	calcineurin-like phosphoesterase	--	--	0.723	#N/A	#N/A	#N/A	#N/A	#N/A	No
candidate effector	necrotrophy	MULT	BMK_Unigene_04300	7.90106e-20	Inf	up	--	--	hypothetical protein MBM_00970	--	--	0.571	#N/A	#N/A	#N/A	#N/A	#N/A	No
candidate effector	necrotrophy	MULT	BMK_Unigene_04628	0.0100391	4.20872	up	--	--	--	--	--	0.948	#N/A	#N/A	#N/A	#N/A	#N/A	No
candidate effector	necrotrophy	MULT	BMK_Unigene_04943	0.00163798	Inf	up	--	--	--	--	--	0.765	#N/A	#N/A	#N/A	#N/A	#N/A	No
candidate effector	necrotrophy	MULT	BMK_Unigene_05143	0.00198442	4.00884	up	--	--	--	--	--	0.675	#N/A	#N/A	#N/A	#N/A	#N/A	No
candidate effector	necrotrophy	MULT	BMK_Unigene_05383	0.000207774	3.66028	up	--	--	hypothetical protein MBM_06069	--	--	0.836	#N/A	#N/A	#N/A	#N/A	#N/A	No
candidate effector	necrotrophy	MULT	BMK_Unigene_05404	0.0242929	2.7117	up	--	--	hypothetical protein MBM_00432	--	--	0.716	#N/A	#N/A	#N/A	#N/A	#N/A	No
candidate effector	necrotrophy	MULT	BMK_Unigene_05408	7.8566e-36	7.72883	up	--	--	hypothetical protein MBM_08122	--	--	0.934	#N/A	#N/A	#N/A	#N/A	#N/A	No
candidate effector	necrotrophy	MULT	BMK_Unigene_05774	0.037917	2.00225	up	--	--	hypothetical protein MBM_00096	--	--	0.767	#N/A	#N/A	#N/A	#N/A	#N/A	No
candidate effector	necrotrophy	MULT	BMK_Unigene_06044	0.000207783	3.63886	up	--	--	--	--	--	0.619	#N/A	#N/A	#N/A	#N/A	#N/A	No
candidate effector	necrotrophy	MULT	BMK_Unigene_06205	0.0199939	1.92071	up	--	--	--	--	--	0.593	#N/A	#N/A	#N/A	#N/A	#N/A	No
candidate effector	necrotrophy	MULT	BMK_Unigene_06305	0.000884918	1.70614	up	--	--	hypothetical protein MBM_01656	--	--	0.558	#N/A	#N/A	#N/A	#N/A	#N/A	No
candidate effector	necrotrophy	MULT	BMK_Unigene_06311	4.92761e-06	1.91644	up	--	--	hypothetical protein MBM_09423	--	--	0.596	#N/A	#N/A	#N/A	#N/A	#N/A	No
candidate effector	necrotrophy	MULT	BMK_Unigene_06390	3.34237e-05	2.52065	up	S	Function unknown	hypothetical protein MBM_03803	--	--	0.691	#N/A	#N/A	#N/A	#N/A	#N/A	No
candidate effector	necrotrophy	MULT	BMK_Unigene_06675	9.30827e-06	2.38214	up	--	--	hypothetical protein MBM_03893	--	--	0.715	#N/A	#N/A	#N/A	#N/A	#N/A	No
candidate effector	necrotrophy	MULT	BMK_Unigene_06682	0.00631149	1.98392	up	R	General function prediction only	WSC domain-containing protein	--	--	0.604	#N/A	#N/A	#N/A	#N/A	#N/A	No
candidate effector	necrotrophy	MULT	BMK_Unigene_06796	0.020613	2.1953	up	--	--	--	--	--	0.927	#N/A	#N/A	#N/A	#N/A	#N/A	No
candidate effector	necrotrophy	MULT	BMK_Unigene_07019	0.0151254	1.98929	up	--	--	hypothetical protein MBM_00962	--	--	0.604	#N/A	#N/A	#N/A	#N/A	#N/A	No
candidate effector	necrotrophy	MULT	BMK_Unigene_07115	0.000447601	2.42953	up	--	--	hypothetical protein MBM_01645	--	--	0.595	#N/A	#N/A	#N/A	#N/A	#N/A	No
candidate effector	necrotrophy	MULT	BMK_Unigene_07265	4.67856e-10	3.51531	up	S	Function unknown	hypothetical protein MBM_02978	--	--	0.68	#N/A	#N/A	#N/A	#N/A	#N/A	No
candidate effector	necrotrophy	MULT	BMK_Unigene_07477	1.00838e-05	2.82463	up	--	--	--	--	--	0.697	#N/A	#N/A	#N/A	#N/A	#N/A	No
candidate effector	necrotrophy	MULT	BMK_Unigene_07517	0.000606723	1.86311	up	S	Function unknown	hypothetical protein MBM_09087	--	--	0.566	#N/A	#N/A	#N/A	#N/A	#N/A	No
candidate effector	necrotrophy	MULT	BMK_Unigene_07618	0.000598618	2.82623	up	--	--	hypothetical protein MBM_01809	--	--	0.705	#N/A	#N/A	#N/A	#N/A	#N/A	No
candidate effector	necrotrophy	MULT	BMK_Unigene_07619	7.98711e-18	4.3543	up	S	Function unknown	hypothetical protein MBM_01809	--	--	0.56	#N/A	#N/A	#N/A	#N/A	#N/A	No
candidate effector	necrotrophy	MULT	BMK_Unigene_07741	5.09426e-07	1.68052	up	S	Function unknown	hypothetical protein MBM_01044	--	--	0.64	#N/A	#N/A	#N/A	#N/A	#N/A	No
candidate effector	necrotrophy	MULT	BMK_Unigene_08020	0.00170589	4.98574	up	--	--	hypothetical protein MBM_02989	--	--	0.638	#N/A	#N/A	#N/A	#N/A	#N/A	No
candidate effector	necrotrophy	MULT	BMK_Unigene_08683	0.0292022	Inf	up	--	--	--	--	--	0.6	#N/A	#N/A	#N/A	#N/A	#N/A	No
candidate effector	necrotrophy	MULT	BMK_Unigene_09369	0.000178665	1.17814	up	S	Function unknown	hypothetical protein MBM_05969	--	--	0.707	#N/A	#N/A	#N/A	#N/A	#N/A	No
candidate effector	necrotrophy	MULT	BMK_Unigene_09732	0.000848446	2.59863	up	--	--	--	--	--	0.675	#N/A	#N/A	#N/A	#N/A	#N/A	No
candidate effector	necrotrophy	MULT	BMK_Unigene_09936	0.00640507	2.12687	up	O	Posttranslational modification, protein turnover, chaperones	subtilisin-like protease	--	--	0.679	#N/A	#N/A	#N/A	#N/A	#N/A	No
candidate effector	necrotrophy	MULT	BMK_Unigene_10128	2.48706e-06	1.71475	up	S	Function unknown	hypothetical protein MBM_00097	--	--	0.591	#N/A	#N/A	#N/A	#N/A	#N/A	No
candidate effector	necrotrophy	MULT	BMK_Unigene_10306	0.0160722	1.152	up	J	Translation, ribosomal structure and biogenesis	60S ribosome subunit biogenesis protein NIP7	--	--	0.748	#N/A	#N/A	#N/A	#N/A	#N/A	No
candidate effector	necrotrophy	MULT	BMK_Unigene_10859	7.49648e-05	Inf	up	G	Carbohydrate transport and metabolism	cellulase	--	--	0.723	#N/A	#N/A	#N/A	#N/A	#N/A	No
candidate effector	necrotrophy	MULT	BMK_Unigene_10871	5.38939e-07	Inf	up	--	--	--	--	--	0.87	#N/A	#N/A	#N/A	#N/A	#N/A	No
candidate effector	necrotrophy	MULT	BMK_Unigene_10926	8.49296e-06	4.83446	up	--	--	--	--	--	0.678	#N/A	#N/A	#N/A	#N/A	#N/A	No
candidate effector	necrotrophy	MULT	BMK_Unigene_11211	0.0053882	Inf	up	--	--	--	--	--	0.741	#N/A	#N/A	#N/A	#N/A	#N/A	No
candidate effector	necrotrophy	MULT	BMK_Unigene_11242	0.000112391	Inf	up	--	--	--	--	--	0.919	#N/A	#N/A	#N/A	#N/A	#N/A	No
candidate effector	necrotrophy	MULT	BMK_Unigene_11381	0.000601467	Inf	up	--	--	--	--	--	0.813	#N/A	#N/A	#N/A	#N/A	#N/A	No
candidate effector	necrotrophy	MULT	BMK_Unigene_11887	0.0292022	Inf	up	--	--	--	--	--	0.712	#N/A	#N/A	#N/A	#N/A	#N/A	No
candidate effector	necrotrophy	MULT	BMK_Unigene_12115	0.0095827	Inf	up	C	Energy production and conversion	putative zinc-binding alcohol dehydrogenase	--	--	0.561	#N/A	#N/A	#N/A	#N/A	#N/A	No
candidate effector	necrotrophy	MULT	BMK_Unigene_12278	6.83876e-09	Inf	up	--	--	hypothetical protein MBM_01285	--	--	0.612	#N/A	#N/A	#N/A	#N/A	#N/A	No
candidate effector	necrotrophy	MULT	BMK_Unigene_13384	5.38939e-07	Inf	up	--	--	--	--	--	0.713	#N/A	#N/A	#N/A	#N/A	#N/A	No
candidate effector	necrotrophy	MULT	BMK_Unigene_13819	1.42165e-08	1.68236	up	J	Translation, ribosomal structure and biogenesis	60S ribosomal protein L25	--	--	0.721	#N/A	#N/A	#N/A	#N/A	#N/A	No
candidate effector	necrotrophy	MULT	BMK_Unigene_14040	1.41901e-05	Inf	up	R	General function prediction only	FAD binding domain containing protein	--	--	0.563	#N/A	#N/A	#N/A	#N/A	#N/A	No
candidate effector	necrotrophy	MULT	BMK_Unigene_14367	0.000423218	1.01905	up	U	Intracellular trafficking, secretion, and vesicular transport	nuclear transport factor 2	--	--	0.585	#N/A	#N/A	#N/A	#N/A	#N/A	No
candidate effector	necrotrophy	MULT	BMK_Unigene_14580	0.0306539	Inf	up	--	--	esterase	--	--	0.789	#N/A	#N/A	#N/A	#N/A	#N/A	No
candidate effector	necrotrophy	MULT	BMK_Unigene_14721	0.000257708	Inf	up	L	Replication, recombination and repair	ribonuclease h	--	--	0.924	#N/A	#N/A	#N/A	#N/A	#N/A	No
candidate effector	necrotrophy	MULT	BMK_Unigene_15045	0.044786	2.17848	up	--	--	--	--	--	0.56	#N/A	#N/A	#N/A	#N/A	#N/A	No
candidate effector	necrotrophy	MULT	BMK_Unigene_15307	0.00167683	Inf	up	--	--	hypothetical protein MBM_06078	--	--	0.681	#N/A	#N/A	#N/A	#N/A	#N/A	No
candidate effector	necrotrophy	MULT	BMK_Unigene_15474	0.0438579	3.24619	up	--	--	PH domain-containing protein	--	--	0.787	#N/A	#N/A	#N/A	#N/A	#N/A	No
candidate effector	necrotrophy	MULT	BMK_Unigene_17651	1.21025e-06	Inf	up	--	--	hypothetical protein MBM_01058	--	--	0.745	#N/A	#N/A	#N/A	#N/A	#N/A	No
candidate effector	necrotrophy	MULT	BMK_Unigene_17852	0.000822761	Inf	up	R	General function prediction only	short-chain dehydrogenase/reductase	--	--	0.738	#N/A	#N/A	#N/A	#N/A	#N/A	No
candidate effector	necrotrophy	MULT	BMK_Unigene_17988	0.000269059	3.18057	up	--	--	hypothetical protein MBM_02828	--	--	0.68	#N/A	#N/A	#N/A	#N/A	#N/A	No
candidate effector	necrotrophy	MULT	BMK_Unigene_18307	1.81276e-06	Inf	up	--	--	hemolysin-III family protein	--	--	0.686	#N/A	#N/A	#N/A	#N/A	#N/A	No
candidate effector	necrotrophy	MULT	BMK_Unigene_18511	4.95325e-05	Inf	up	R	General function prediction only	FAD binding domain containing protein	--	--	0.782	#N/A	#N/A	#N/A	#N/A	#N/A	No
candidate effector	necrotrophy	MONO	BMK_Unigene_00124	0.0143109	Inf	up	--	--	hypothetical protein MBM_07349	#N/A	#N/A	0.595	#N/A	#N/A	#N/A	#N/A	#N/A	No
candidate effector	necrotrophy	MONO	BMK_Unigene_00300	0.00222362	3.85247	up	--	--	--	#N/A	#N/A	0.615	#N/A	#N/A	#N/A	#N/A	#N/A	No
candidate effector	necrotrophy	MONO	BMK_Unigene_00757	0.000411527	1.04181	up	E	Amino acid transport and metabolism	cysteine dioxygenase	#N/A	#N/A	0.721	#N/A	#N/A	#N/A	#N/A	#N/A	No
candidate effector	necrotrophy	MONO	BMK_Unigene_01331	0.000331425	1.00097	up	J	Translation, ribosomal structure and biogenesis	60S ribosomal protein L37a	#N/A	#N/A	0.582	#N/A	#N/A	#N/A	#N/A	#N/A	No
candidate effector	necrotrophy	MONO	BMK_Unigene_01471	0.000440831	1.23128	up	O	Posttranslational modification, protein turnover, chaperones	hypothetical protein MBM_02012	#N/A	#N/A	0.72	#N/A	#N/A	#N/A	#N/A	#N/A	No
candidate effector	necrotrophy	MONO	BMK_Unigene_01524	1.91e-11	1.77068	up	J	Translation, ribosomal structure and biogenesis	40S ribosomal protein S22	#N/A	#N/A	0.72	#N/A	#N/A	#N/A	#N/A	#N/A	No
candidate effector	necrotrophy	MONO	BMK_Unigene_01689	0.000950882	Inf	up	R	General function prediction only	putative galactan 1,3-beta-galactosidase	#N/A	#N/A	0.945	#N/A	#N/A	#N/A	#N/A	#N/A	No
candidate effector	necrotrophy	MONO	BMK_Unigene_01845	0.024679	Inf	up	--	--	--	#N/A	#N/A	0.557	#N/A	#N/A	#N/A	#N/A	#N/A	No
candidate effector	necrotrophy	MONO	BMK_Unigene_04474	7.26e-08	Inf	up	S	Function unknown	DUF967 domain protein	#N/A	#N/A	0.756	#N/A	#N/A	#N/A	#N/A	#N/A	No
candidate effector	necrotrophy	MONO	BMK_Unigene_19212	0.000559573	1.044	up	J	Translation, ribosomal structure and biogenesis	hypothetical protein MBM_03676	#N/A	#N/A	0.818	#N/A	#N/A	#N/A	#N/A	#N/A	No
candidate effector	necrotrophy	MONO	BMK_Unigene_20331	0.00559755	Inf	up	C	Energy production and conversion	oxidoreductase, FAD-binding protein	#N/A	#N/A	0.858	#N/A	#N/A	#N/A	#N/A	#N/A	No
candidate effector	necrotrophy	MONO	BMK_Unigene_20445	5.31e-16	Inf	up	--	--	--	#N/A	#N/A	0.691	#N/A	#N/A	#N/A	#N/A	#N/A	No
candidate effector	necrotrophy	MONO	BMK_Unigene_21190	1.65e-19	Inf	up	--	--	--	#N/A	#N/A	0.955	#N/A	#N/A	#N/A	#N/A	#N/A	No
candidate effector	necrotrophy	MONO	BMK_Unigene_21290	2.23e-06	Inf	up	--	--	hypothetical protein MBM_04664	#N/A	#N/A	0.7	#N/A	#N/A	#N/A	#N/A	#N/A	No
candidate effector	necrotrophy	MONO	BMK_Unigene_21911	9.71e-41	5.23034	up	--	--	--	#N/A	#N/A	0.638	#N/A	#N/A	#N/A	#N/A	#N/A	No
candidate effector	necrotrophy	MONO	BMK_Unigene_22319	2.47e-28	3.32893	up	R	General function prediction only	hypothetical protein MBM_04127	#N/A	#N/A	0.581	#N/A	#N/A	#N/A	#N/A	#N/A	No
candidate effector	necrotrophy	MONO	BMK_Unigene_23136	0.041799	Inf	up	O	Posttranslational modification, protein turnover, chaperones	subtilisin-like protease	#N/A	#N/A	0.694	#N/A	#N/A	#N/A	#N/A	#N/A	No
candidate effector	necrotrophy	MONO	BMK_Unigene_23190	2.64e-36	6.0907	up	--	--	--	#N/A	#N/A	0.829	#N/A	#N/A	#N/A	#N/A	#N/A	No
candidate effector	necrotrophy	MONO	BMK_Unigene_23556	2.13e-07	2.407	up	--	--	--	#N/A	#N/A	0.554	#N/A	#N/A	#N/A	#N/A	#N/A	No
candidate effector	necrotrophy	MONO	BMK_Unigene_23743	2.25e-23	Inf	up	Q	Secondary metabolites biosynthesis, transport and catabolism	3-oxoacyl-(acyl-carrier-protein) reductase 2	#N/A	#N/A	0.742	#N/A	#N/A	#N/A	#N/A	#N/A	No
candidate effector	necrotrophy	MONO	BMK_Unigene_26309	5.74e-36	3.95285	up	--	--	--	#N/A	#N/A	0.575	#N/A	#N/A	#N/A	#N/A	#N/A	No
candidate effector	necrotrophy	MONO	BMK_Unigene_26523	3.15e-09	1.70071	up	A	RNA processing and modification	hypothetical protein MBM_04703	#N/A	#N/A	0.79	#N/A	#N/A	#N/A	#N/A	#N/A	No
candidate effector	necrotrophy	MONO	BMK_Unigene_27928	0.00708694	1.00162	up	S	Function unknown	ThiJ/PfpI family protein	#N/A	#N/A	0.63	#N/A	#N/A	#N/A	#N/A	#N/A	No
candidate effector	necrotrophy	MONO	BMK_Unigene_29729	0.000361789	1.4732	up	H	Coenzyme transport and metabolism	ketopantoate hydroxymethyltransferase	#N/A	#N/A	0.897	#N/A	#N/A	#N/A	#N/A	#N/A	No
candidate effector	necrotrophy	MONO	BMK_Unigene_29801	4.56e-21	Inf	up	--	--	--	#N/A	#N/A	0.633	#N/A	#N/A	#N/A	#N/A	#N/A	No
candidate effector	necrotrophy	MONO	BMK_Unigene_29991	4.42e-07	Inf	up	--	--	--	#N/A	#N/A	0.801	#N/A	#N/A	#N/A	#N/A	#N/A	No
candidate effector	necrotrophy	MONO	BMK_Unigene_30936	0.000103048	Inf	up	--	--	--	#N/A	#N/A	0.733	#N/A	#N/A	#N/A	#N/A	#N/A	No
candidate effector	necrotrophy	MONO	BMK_Unigene_32465	0.0143109	Inf	up	--	--	--	#N/A	#N/A	0.901	#N/A	#N/A	#N/A	#N/A	#N/A	No
candidate effector	necrotrophy	MONO	BMK_Unigene_32934	0.00577893	2.95149	up	O	Posttranslational modification, protein turnover, chaperones	anaphase-promoting complex subunit 11	#N/A	#N/A	0.777	#N/A	#N/A	#N/A	#N/A	#N/A	No
candidate effector	necrotrophy	MONO	BMK_Unigene_33286	0.0268959	Inf	up	--	--	--	#N/A	#N/A	0.876	#N/A	#N/A	#N/A	#N/A	#N/A	No
candidate effector	necrotrophy	MONO	BMK_Unigene_33472	0.0133831	2.78168	up	--	--	--	#N/A	#N/A	0.706	#N/A	#N/A	#N/A	#N/A	#N/A	No
candidate effector	necrotrophy	MONO	BMK_Unigene_33747	2.2e-56	5.32584	up	--	--	--	#N/A	#N/A	0.963	#N/A	#N/A	#N/A	#N/A	#N/A	No
candidate effector	necrotrophy	MONO	BMK_Unigene_34017	1.38e-06	2.57397	up	--	--	hypothetical protein MBM_08546	#N/A	#N/A	0.989	#N/A	#N/A	#N/A	#N/A	#N/A	No
candidate effector	necrotrophy	MONO	BMK_Unigene_34216	9.34e-11	Inf	up	--	--	hypothetical protein MBM_09209	#N/A	#N/A	0.611	#N/A	#N/A	#N/A	#N/A	#N/A	No
candidate effector	necrotrophy	MONO	BMK_Unigene_34423	2.8e-06	Inf	up	--	--	--	#N/A	#N/A	0.785	#N/A	#N/A	#N/A	#N/A	#N/A	No
candidate effector	necrotrophy	MONO	BMK_Unigene_34869	1.91e-52	4.83794	up	--	--	hypothetical protein MBM_09067	#N/A	#N/A	0.732	#N/A	#N/A	#N/A	#N/A	#N/A	No
candidate effector	necrotrophy	MONO	BMK_Unigene_35292	6.03e-07	2.38322	up	S	Function unknown	hypothetical protein BC1G_05938	#N/A	#N/A	0.742	#N/A	#N/A	#N/A	#N/A	#N/A	No
candidate effector	necrotrophy	MONO	BMK_Unigene_35313	0.0402141	3.25442	up	G	Carbohydrate transport and metabolism	triosephosphate isomerase 2	#N/A	#N/A	0.716	#N/A	#N/A	#N/A	#N/A	#N/A	No
candidate effector	necrotrophy	MONO	BMK_Unigene_35412	0.024679	Inf	up	--	--	--	#N/A	#N/A	0.765	#N/A	#N/A	#N/A	#N/A	#N/A	No
candidate effector	necrotrophy	MONO	BMK_Unigene_35490	3.47e-44	Inf	up	--	--	hypothetical protein MBM_09514	#N/A	#N/A	0.708	#N/A	#N/A	#N/A	#N/A	#N/A	No
candidate effector	necrotrophy	MONO	BMK_Unigene_35689	8.19e-17	Inf	up	--	--	hypothetical protein MBM_04378	#N/A	#N/A	0.624	#N/A	#N/A	#N/A	#N/A	#N/A	No
candidate effector	necrotrophy	MONO	BMK_Unigene_35776	2.49e-15	Inf	up	--	--	hypothetical protein MBM_09209	#N/A	#N/A	0.889	#N/A	#N/A	#N/A	#N/A	#N/A	No
candidate effector	necrotrophy	MONO	BMK_Unigene_35783	0.00498123	Inf	up	--	--	--	#N/A	#N/A	0.589	#N/A	#N/A	#N/A	#N/A	#N/A	No
candidate effector	necrotrophy	MONO	BMK_Unigene_36086	3.08e-25	Inf	up	--	--	amino acid permease	#N/A	#N/A	0.739	#N/A	#N/A	#N/A	#N/A	#N/A	No
candidate effector	necrotrophy	MONO	BMK_Unigene_36218	0.01209	2.00509	up	--	--	--	#N/A	#N/A	0.733	#N/A	#N/A	#N/A	#N/A	#N/A	No
candidate effector	necrotrophy	MONO	BMK_Unigene_36663	9.16e-05	4.43839	up	T	Signal transduction mechanisms	hsp90-like protein	#N/A	#N/A	0.683	#N/A	#N/A	#N/A	#N/A	#N/A	No
candidate effector	necrotrophy	MONO	BMK_Unigene_36842	6.37e-07	Inf	up	--	--	--	#N/A	#N/A	0.768	#N/A	#N/A	#N/A	#N/A	#N/A	No
candidate effector	necrotrophy	MONO	BMK_Unigene_37013	5.78e-33	Inf	up	R	General function prediction only	hypothetical protein MBM_01657	#N/A	#N/A	0.579	#N/A	#N/A	#N/A	#N/A	#N/A	No
candidate effector	necrotrophy	MONO	BMK_Unigene_37048	0.0238488	2.65645	up	R	General function prediction only	PEPAc	#N/A	#N/A	0.683	#N/A	#N/A	#N/A	#N/A	#N/A	No
candidate effector	necrotrophy	MONO	BMK_Unigene_37839	0.000180671	Inf	up	--	--	--	#N/A	#N/A	0.644	#N/A	#N/A	#N/A	#N/A	#N/A	No
candidate effector	necrotrophy	MONO	BMK_Unigene_37930	0.0402141	3.25784	up	--	--	--	#N/A	#N/A	0.67	#N/A	#N/A	#N/A	#N/A	#N/A	No
candidate effector	necrotrophy	MONO	BMK_Unigene_38032	0.0275756	4.04137	up	--	--	hypothetical protein MBM_06506	#N/A	#N/A	0.655	#N/A	#N/A	#N/A	#N/A	#N/A	No
candidate effector	necrotrophy	MONO	BMK_Unigene_38217	0.00297724	Inf	up	--	--	collagen-like protein 2	#N/A	#N/A	0.587	#N/A	#N/A	#N/A	#N/A	#N/A	No
candidate effector	necrotrophy	MONO	BMK_Unigene_38220	0.0344959	2.90708	up	--	--	--	#N/A	#N/A	0.6	#N/A	#N/A	#N/A	#N/A	#N/A	No
candidate effector	necrotrophy	MONO	BMK_Unigene_38393	0.0130991	2.44537	up	R	General function prediction only	putative gag-pol poly protein	#N/A	#N/A	0.592	#N/A	#N/A	#N/A	#N/A	#N/A	No
candidate effector	necrotrophy	MONO	BMK_Unigene_38407	1.54e-14	2.65819	up	S	Function unknown	hypothetical protein MBM_02503	#N/A	#N/A	0.72	#N/A	#N/A	#N/A	#N/A	#N/A	No
candidate effector	necrotrophy	MONO	BMK_Unigene_38524	0.0396587	1.17465	up	--	--	--	#N/A	#N/A	0.68	#N/A	#N/A	#N/A	#N/A	#N/A	No
candidate effector	necrotrophy	MONO	BMK_Unigene_38650	0.00054818	Inf	up	--	--	--	#N/A	#N/A	0.631	#N/A	#N/A	#N/A	#N/A	#N/A	No
candidate effector	necrotrophy	MONO	BMK_Unigene_38782	1.39e-08	Inf	up	R	General function prediction only	hypothetical protein MBM_09600	#N/A	#N/A	0.57	#N/A	#N/A	#N/A	#N/A	#N/A	No
candidate effector	necrotrophy	MONO	BMK_Unigene_39241	0.0245043	2.08404	up	R	General function prediction only	metallo-beta-lactamase family protein	#N/A	#N/A	0.712	#N/A	#N/A	#N/A	#N/A	#N/A	No
candidate effector	necrotrophy	MONO	BMK_Unigene_39547	1.52e-29	6.47901	up	--	--	hypothetical protein MBM_07836	#N/A	#N/A	0.631	#N/A	#N/A	#N/A	#N/A	#N/A	No
candidate effector	necrotrophy	MONO	BMK_Unigene_39549	5.9e-05	1.60309	up	R	General function prediction only	haloacid dehalogenase-like hydrolase	#N/A	#N/A	0.709	#N/A	#N/A	#N/A	#N/A	#N/A	No
candidate effector	necrotrophy	MONO	BMK_Unigene_39724	0.00968609	3.60856	up	--	--	--	#N/A	#N/A	0.686	#N/A	#N/A	#N/A	#N/A	#N/A	No
candidate effector	necrotrophy	MONO	BMK_Unigene_39817	0.0115437	1.7771	up	F	Nucleotide transport and metabolism	cytosine deaminase	#N/A	#N/A	0.745	#N/A	#N/A	#N/A	#N/A	#N/A	No
candidate effector	necrotrophy	MONO	BMK_Unigene_39914	0.000471771	2.52077	up	--	--	hypothetical protein MBM_09657	#N/A	#N/A	0.602	#N/A	#N/A	#N/A	#N/A	#N/A	No
candidate effector	necrotrophy	MONO	BMK_Unigene_40175	0.049163	2.47912	up	G	Carbohydrate transport and metabolism	dihydroxyacetone kinase	#N/A	#N/A	0.693	#N/A	#N/A	#N/A	#N/A	#N/A	No
candidate effector	necrotrophy	MONO	BMK_Unigene_41189	2.54e-14	3.35701	up	--	--	hypothetical protein MBM_03016	#N/A	#N/A	0.645	#N/A	#N/A	#N/A	#N/A	#N/A	No
candidate effector	necrotrophy	MONO	BMK_Unigene_41275	0.00612844	1.2109	up	R	General function prediction only	acetyltransferase	#N/A	#N/A	0.6	#N/A	#N/A	#N/A	#N/A	#N/A	No
candidate effector	necrotrophy	MONO	BMK_Unigene_41351	1.46e-61	8.39383	up	--	--	hypothetical protein MBM_06629	#N/A	#N/A	0.603	#N/A	#N/A	#N/A	#N/A	#N/A	No
candidate effector	necrotrophy	MONO	BMK_Unigene_41577	2.26e-27	4.35934	up	--	--	hypothetical protein MBM_09209	#N/A	#N/A	0.712	#N/A	#N/A	#N/A	#N/A	#N/A	No
candidate effector	necrotrophy	MONO	BMK_Unigene_41657	0.000481998	2.82185	up	--	--	--	#N/A	#N/A	0.905	#N/A	#N/A	#N/A	#N/A	#N/A	No
candidate effector	necrotrophy	MONO	BMK_Unigene_42084	0.000560903	2.64536	up	--	--	hypothetical protein MBM_08646	#N/A	#N/A	0.665	#N/A	#N/A	#N/A	#N/A	#N/A	No
candidate effector	necrotrophy	MONO	BMK_Unigene_42088	0.00498123	Inf	up	--	--	--	#N/A	#N/A	0.723	#N/A	#N/A	#N/A	#N/A	#N/A	No
candidate effector	necrotrophy	MONO	BMK_Unigene_42121	8.3e-06	3.60719	up	--	--	--	#N/A	#N/A	0.652	#N/A	#N/A	#N/A	#N/A	#N/A	No
candidate effector	necrotrophy	MONO	BMK_Unigene_42323	0.0132733	2.24948	up	--	--	--	#N/A	#N/A	0.619	#N/A	#N/A	#N/A	#N/A	#N/A	No
candidate effector	necrotrophy	MONO	BMK_Unigene_42425	0.0208585	2.68266	up	--	--	--	#N/A	#N/A	0.676	#N/A	#N/A	#N/A	#N/A	#N/A	No
candidate effector	necrotrophy	MONO	BMK_Unigene_42646	0.041799	Inf	up	--	--	Alpha-1,2 glucosyltransferase alg-10	#N/A	#N/A	0.6	#N/A	#N/A	#N/A	#N/A	#N/A	No
candidate effector	necrotrophy	MONO	BMK_Unigene_42814	3.08e-07	Inf	up	--	--	--	#N/A	#N/A	0.655	#N/A	#N/A	#N/A	#N/A	#N/A	No
candidate effector	necrotrophy	MONO	BMK_Unigene_42885	0.0305445	1.72775	up	--	--	--	#N/A	#N/A	0.874	#N/A	#N/A	#N/A	#N/A	#N/A	No
candidate effector	necrotrophy	MONO	BMK_Unigene_42905	0.024679	Inf	up	--	--	--	#N/A	#N/A	0.726	#N/A	#N/A	#N/A	#N/A	#N/A	No
candidate effector	necrotrophy	MONO	BMK_Unigene_43025	5.33e-50	Inf	up	--	--	hypothetical protein MBM_01935	#N/A	#N/A	0.601	#N/A	#N/A	#N/A	#N/A	#N/A	No
candidate effector	necrotrophy	MONO	BMK_Unigene_43083	3.03e-06	Inf	up	--	--	hypothetical protein MBM_02930	#N/A	#N/A	0.553	#N/A	#N/A	#N/A	#N/A	#N/A	No
candidate effector	necrotrophy	MONO	BMK_Unigene_43411	5.34e-69	Inf	up	--	--	hypothetical protein MBM_05217	#N/A	#N/A	0.845	#N/A	#N/A	#N/A	#N/A	#N/A	No
candidate effector	necrotrophy	MONO	BMK_Unigene_43459	0.000869059	3.7574	up	R	General function prediction only	hypothetical protein MBM_03417	#N/A	#N/A	0.717	#N/A	#N/A	#N/A	#N/A	#N/A	No
candidate effector	necrotrophy	MONO	BMK_Unigene_43631	2.75e-20	Inf	up	--	--	hypothetical protein MBM_04330	#N/A	#N/A	0.903	#N/A	#N/A	#N/A	#N/A	#N/A	No
candidate effector	necrotrophy	MONO	BMK_Unigene_44187	4.18e-06	4.53124	up	R	General function prediction only	hypothetical protein MBM_03918	#N/A	#N/A	0.876	#N/A	#N/A	#N/A	#N/A	#N/A	No
candidate effector	necrotrophy	MONO	BMK_Unigene_44352	5.81e-33	Inf	up	--	--	hypothetical protein MBM_07612	#N/A	#N/A	0.796	#N/A	#N/A	#N/A	#N/A	#N/A	No
candidate effector	necrotrophy	MONO	BMK_Unigene_44411	8.16e-25	Inf	up	--	--	--	#N/A	#N/A	0.596	#N/A	#N/A	#N/A	#N/A	#N/A	No
candidate effector	necrotrophy	MONO	BMK_Unigene_44496	1.37e-12	Inf	up	--	--	--	#N/A	#N/A	0.678	#N/A	#N/A	#N/A	#N/A	#N/A	No
candidate effector	necrotrophy	MONO	BMK_Unigene_45621	4.06e-06	Inf	up	G	Carbohydrate transport and metabolism	LEA domain protein	#N/A	#N/A	0.658	#N/A	#N/A	#N/A	#N/A	#N/A	No
candidate effector	necrotrophy	MONO	BMK_Unigene_45901	1.24e-08	Inf	up	--	--	--	#N/A	#N/A	0.714	#N/A	#N/A	#N/A	#N/A	#N/A	No
candidate effector	necrotrophy	MONO	BMK_Unigene_46092	0.000437879	Inf	up	--	--	--	#N/A	#N/A	0.772	#N/A	#N/A	#N/A	#N/A	#N/A	No
candidate effector	necrotrophy	MONO	BMK_Unigene_46300	0.024679	Inf	up	Z	Cytoskeleton	hypothetical protein MBM_02514	#N/A	#N/A	0.633	#N/A	#N/A	#N/A	#N/A	#N/A	No
candidate effector	necrotrophy	MONO	BMK_Unigene_46302	7.63e-39	Inf	up	--	--	--	#N/A	#N/A	0.905	#N/A	#N/A	#N/A	#N/A	#N/A	No
candidate effector	necrotrophy	MONO	BMK_Unigene_46700	1.25e-05	Inf	up	R	General function prediction only	putative galactan 1,3-beta-galactosidase	#N/A	#N/A	0.828	#N/A	#N/A	#N/A	#N/A	#N/A	No
