# Supplementary material for: Distinctive Gene Expression Profiles and Effectors Consistent With Host Specificity in Two Formae Speciales of Marssonina brunnea
Source: Front Microbiol. 2020 Mar 10;11:276. doi: 10.3389/fmicb.2020.00276 (PMC7076119; doi:10.3389/fmicb.2020.00276)
Supplement: Supplementary file 15 [file Table_15.xlsx]

## Sheet: Sheet1
Supplementary Table S15: The comparison of the annotated up-changed DEG unigenes lagging expression between M. brunnea formae speciales with KOGs and NR Databases
Infection stage	Forma specialis	#ID	eggNOG_class	eggNOG_glass_annotation	NR_annotation	counting
invasion	MULT	BMK_Unigene_05917	Q	Secondary metabolites biosynthesis, transport and catabolism	3-ketoacyl-acyl carrier protein reductase	1
necrotrophy	MONO	BMK_Unigene_40580	Q	Secondary metabolites biosynthesis, transport and catabolism	3-ketoacyl-acyl carrier protein reductase
invasion	MULT	BMK_Unigene_20035	J	Translation, ribosomal structure and biogenesis	60S ribosomal protein L20	2
necrotrophy	MONO	BMK_Unigene_20035	J	Translation, ribosomal structure and biogenesis	60S ribosomal protein L20
invasion	MULT	BMK_Unigene_39435	Q	Secondary metabolites biosynthesis, transport and catabolism	ABC transporter	3
necrotrophy	MONO	BMK_Unigene_43808	Q	Secondary metabolites biosynthesis, transport and catabolism	ABC transporter
invasion	MULT	BMK_Unigene_21127	Q	Secondary metabolites biosynthesis, transport and catabolism	alcohol dehydrogenase GroES-like domain-containing protein	4
necrotrophy	MONO	BMK_Unigene_33954	Q	Secondary metabolites biosynthesis, transport and catabolism	alcohol dehydrogenase GroES-like domain-containing protein
invasion	MULT	BMK_Unigene_23304	S	Function unknown	bZIP transcription factor	5
necrotrophy	MONO	BMK_Unigene_42298	S	Function unknown	bZIP transcription factor
necrotrophy	MONO	BMK_Unigene_42332	S	Function unknown	bZIP transcription factor
invasion	MULT	BMK_Unigene_27124	S	Function unknown	c6 zinc finger domain containing protein	6
invasion	MULT	BMK_Unigene_37137	S	Function unknown	C6 zinc finger domain containing protein
invasion	MULT	BMK_Unigene_33490	S	Function unknown	C6 zinc finger domain-containing protein
necrotrophy	MONO	BMK_Unigene_36599	S	Function unknown	C6 zinc finger domain-containing protein
invasion	MULT	BMK_Unigene_07565	S	Function unknown	carboxylesterase family protein	7	lipid degrading enzyme
necrotrophy	MONO	BMK_Unigene_29758	R	General function prediction only	carboxylesterase family protein
invasion	MULT	BMK_Unigene_39085	O	Posttranslational modification, protein turnover, chaperones	cell wall glucanase	8	carbohydrate degrading enzyme
necrotrophy	MONO	BMK_Unigene_39085	O	Posttranslational modification, protein turnover, chaperones	cell wall glucanase
invasion	MULT	BMK_Unigene_09604	R	General function prediction only	Crh-like protein	9
necrotrophy	MONO	BMK_Unigene_40608	R	General function prediction only	Crh-like protein
invasion	MULT	BMK_Unigene_01214	R	General function prediction only	cutinase	10	carbohydrate degrading enzyme
invasion	MULT	BMK_Unigene_04853	R	General function prediction only	cutinase
invasion	MULT	BMK_Unigene_06331	S	Function unknown	cutinase
necrotrophy	MONO	BMK_Unigene_43160	R	General function prediction only	cutinase
invasion	MULT	BMK_Unigene_23615	T	Signal transduction mechanisms	DENN domain-containing protein	11
necrotrophy	MONO	BMK_Unigene_00853	T	Signal transduction mechanisms	DENN domain-containing protein
invasion	MULT	BMK_Unigene_27591	J	Translation, ribosomal structure and biogenesis	dihydrouridine synthase	12
necrotrophy	MONO	BMK_Unigene_27591	J	Translation, ribosomal structure and biogenesis	dihydrouridine synthase
invasion	MULT	BMK_Unigene_21511	J	Translation, ribosomal structure and biogenesis	elongation factor 2	13
necrotrophy	MONO	BMK_Unigene_01769	J	Translation, ribosomal structure and biogenesis	elongation factor 2
invasion	MULT	BMK_Unigene_27163	R	General function prediction only	extracellular matrix protein	14
necrotrophy	MONO	BMK_Unigene_27163	R	General function prediction only	extracellular matrix protein
invasion	MULT	BMK_Unigene_43123	R	General function prediction only	fungal cellulose binding domain-containing protein	15
necrotrophy	MONO	BMK_Unigene_40345	R	General function prediction only	fungal cellulose binding domain-containing protein
invasion	MULT	BMK_Unigene_03428	R	General function prediction only	galactose oxidase precursor	16
necrotrophy	MONO	BMK_Unigene_37836	R	General function prediction only	galactose oxidase precursor
invasion	MULT	BMK_Unigene_09726	R	General function prediction only	glycerophosphoryl diester phosphodiesterase	17	Lipid degrading enzyme
necrotrophy	MONO	BMK_Unigene_40790	R	General function prediction only	glycerophosphoryl diester phosphodiesterase
invasion	MULT	BMK_Unigene_05191	R	General function prediction only	glycoside hydrolase family 61 protein	18	carbohydrate degrading enzyme
necrotrophy	MONO	BMK_Unigene_25244	R	General function prediction only	glycoside hydrolase family 61 protein
invasion	MULT	BMK_Unigene_37110	R	General function prediction only	glycosyl hydrolase family 43 protein	19	carbohydrate degrading enzyme
necrotrophy	MULT	BMK_Unigene_11294	R	General function prediction only	glycosyl hydrolase family 43 protein
invasion	MULT	BMK_Unigene_40696	I	Lipid transport and metabolism	glycosyltransferase family 28 domain-containing protein	20
necrotrophy	MONO	BMK_Unigene_43921	G	Carbohydrate transport and metabolism	glycosyltransferase family 28 domain-containing protein
invasion	MULT	BMK_Unigene_21819	R	General function prediction only	GPI anchored serine-threonine rich protein	21
necrotrophy	MONO	BMK_Unigene_21819	R	General function prediction only	GPI anchored serine-threonine rich protein
invasion	MULT	BMK_Unigene_09670	E	Amino acid transport and metabolism	homogentisate 1,2-dioxygenase	22
necrotrophy	MONO	BMK_Unigene_33687	E	Amino acid transport and metabolism	homogentisate 1,2-dioxygenase
invasion	MULT	BMK_Unigene_23779	I	Lipid transport and metabolism	hydroxymethylglutaryl-coenzyme A reductase	23
necrotrophy	MULT	BMK_Unigene_08892	I	Lipid transport and metabolism	hydroxymethylglutaryl-coenzyme A reductase
invasion	MULT	BMK_Unigene_08712	P	Inorganic ion transport and metabolism	K+/H+ antiporter 1	24
invasion	MULT	BMK_Unigene_26743	P	Inorganic ion transport and metabolism	K+/H+ antiporter 1
necrotrophy	MONO	BMK_Unigene_26743	P	Inorganic ion transport and metabolism	K+/H+ antiporter 1
invasion	MULT	BMK_Unigene_11992	I	Lipid transport and metabolism	lipolytic enzyme	25	lipid degrading enzyme
necrotrophy	MONO	BMK_Unigene_40348	--	--	lipolytic enzyme
invasion	MULT	BMK_Unigene_21965	R	General function prediction only	NADH-quinone oxidoreductase	26
necrotrophy	MONO	BMK_Unigene_21965	R	General function prediction only	NADH-quinone oxidoreductase
invasion	MULT	BMK_Unigene_21607	U	Intracellular trafficking, secretion, and vesicular transport	nuclear transport factor 2	27
necrotrophy	MULT	BMK_Unigene_14367	U	Intracellular trafficking, secretion, and vesicular transport	nuclear transport factor 2
invasion	MULT	BMK_Unigene_04458	--	--	pectate lyase	28	carbohydrate degrading enzyme
invasion	MULT	BMK_Unigene_09827	--	--	pectate lyase
invasion	MULT	BMK_Unigene_13909	--	--	pectate lyase
invasion	MULT	BMK_Unigene_02751	R	General function prediction only	pectate lyase
invasion	MULT	BMK_Unigene_14996	R	General function prediction only	pectate lyase
invasion	MULT	BMK_Unigene_05412	G	Carbohydrate transport and metabolism	pectate lyase
necrotrophy	MONO	BMK_Unigene_38982	G	Carbohydrate transport and metabolism	pectate lyase
necrotrophy	MONO	BMK_Unigene_30822	R	General function prediction only	pectate lyase
necrotrophy	MULT	BMK_Unigene_11494	--	--	pectate lyase
necrotrophy	MULT	BMK_Unigene_04629	R	General function prediction only	pectate lyase
necrotrophy	MULT	BMK_Unigene_07125	S	Function unknown	pectate lyase 1
invasion	MONO	BMK_Unigene_39523	T	Signal transduction mechanisms	phosducin	29
necrotrophy	MULT	BMK_Unigene_06616	T	Signal transduction mechanisms	phosducin
invasion	MULT	BMK_Unigene_26987	I	Lipid transport and metabolism	polyketide synthase	30
invasion	MULT	BMK_Unigene_26966	Q	Secondary metabolites biosynthesis, transport and catabolism	polyketide synthase
invasion	MULT	BMK_Unigene_09948	I	Lipid transport and metabolism	polyketide synthase 1
necrotrophy	MONO	BMK_Unigene_38869	I	Lipid transport and metabolism	polyketide synthase
invasion	MULT	BMK_Unigene_20306	J	Translation, ribosomal structure and biogenesis	putative 40s ribosomal protein s20	31
necrotrophy	MONO	BMK_Unigene_20306	J	Translation, ribosomal structure and biogenesis	putative 40s ribosomal protein s20
invasion	MULT	BMK_Unigene_09214	S	Function unknown	putative solute carrier family 40 (iron-regulated transporter)	32
necrotrophy	MONO	BMK_Unigene_34167	P	Inorganic ion transport and metabolism	putative solute carrier family 40 (iron-regulated transporter)
invasion	MULT	BMK_Unigene_33464	O	Posttranslational modification, protein turnover, chaperones	RING finger protein	33
necrotrophy	MONO	BMK_Unigene_39402	O	Posttranslational modification, protein turnover, chaperones	ring finger protein
invasion	MULT	BMK_Unigene_06271	R	General function prediction only	siderophore iron transporter mirB	34
necrotrophy	MONO	BMK_Unigene_40378	R	General function prediction only	siderophore iron transporter mirB
invasion	MULT	BMK_Unigene_14737	O	Posttranslational modification, protein turnover, chaperones	subtilase	35	Protease degrading enzyme
invasion	MULT	BMK_Unigene_22140	O	Posttranslational modification, protein turnover, chaperones	subtilase
invasion	MULT	BMK_Unigene_28749	O	Posttranslational modification, protein turnover, chaperones	subtilase
necrotrophy	MONO	BMK_Unigene_46777	O	Posttranslational modification, protein turnover, chaperones	subtilase
invasion	MONO	BMK_Unigene_22475	--	--	sucrose transporter	36
necrotrophy	MONO	BMK_Unigene_38861	G	Carbohydrate transport and metabolism	sucrose transporter
biotrophy	MULT	BMK_Unigene_06590	Q	Secondary metabolites biosynthesis, transport and catabolism	laccase precursor	37
necrotrophy	MONO	BMK_Unigene_40334	Q	Secondary metabolites biosynthesis, transport and catabolism	laccase precursor
biotrophy	MULT	BMK_Unigene_07969	R	General function prediction only	FAD binding domain protein	38
necrotrophy	MONO	BMK_Unigene_25529	R	General function prediction only	FAD binding domain protein
biotrophy	MULT	BMK_Unigene_01932	R	General function prediction only	NAPE-hydrolyzing phospholipase D	39	lipid degrading enzyme
necrotrophy	MONO	BMK_Unigene_01932	R	General function prediction only	NAPE-hydrolyzing phospholipase D
biotrophy	MULT	BMK_Unigene_09845	J	Translation, ribosomal structure and biogenesis	phosphatidylethanolamine-binding protein	40
necrotrophy	MONO	BMK_Unigene_41998	R	General function prediction only	phosphatidylethanolamine-binding protein
biotrophy	MULT	BMK_Unigene_03561	Q	Secondary metabolites biosynthesis, transport and catabolism	putative cytochrome P450	41
necrotrophy	MONO	BMK_Unigene_01917	Q	Secondary metabolites biosynthesis, transport and catabolism	putative cytochrome P450
biotrophy	MULT	BMK_Unigene_07521	R	General function prediction only	TAP domain protein	42
necrotrophy	MONO	BMK_Unigene_42251	R	General function prediction only	TAP domain protein
biotrophy	MULT	BMK_Unigene_14921	S	Function unknown	topoisomerase II-associated protein PAT1	43
necrotrophy	MONO	BMK_Unigene_38864	S	Function unknown	topoisomerase II-associated protein PAT1
biotrophy	MULT	BMK_Unigene_04674	S	Function unknown	transcriptional regulator	44
necrotrophy	MONO	BMK_Unigene_33633	S	Function unknown	transcriptional regulator
